# Supplementary material for: Antimicrobial peptides modulate long-term memory
Source: PLoS Genet. 2018 Oct 12;14(10):e1007440. doi: 10.1371/journal.pgen.1007440 (PMC6224176; doi:10.1371/journal.pgen.1007440)
Supplement: S1 Table — In red, genes up-regulated; in green, down-regulated. Antimicrobial peptides are highlighted in bold. (XLSX) [file pgen.1007440.s001.xlsx]

## Sheet: Sheet1
Genes significantly (padj<0.05) up or down regulated after 1X training compared to mock training	Genes significantly (padj<0.05) up or down regulated after 3X training compared to mock training	Genes significantly (padj<0.05) up or down regulated after 1X and 3X training compared to mock training
ade2	Eip55E	Jhe
CecC	Mst87F	Tig
Dr	Mst98Ca	CG4038
Eip71CD	Mst84Da	Mtk
Gpdh	Mst84Db	alpha-Est2
Pepck	Mst84Dc	nop5
Sam-S	Mst84Dd	NHP2
GstD2	Dpt	CG9220
GstD5	AttA	CG9498
Cyp18a1	Mst35Bb	CG5958
Dro	Ahcy13	CG16743
l(3)07882	CG14630	Fmo-2
Obp69a	hoip	CG7637
Elk	MstProx	CG13428
rost	rha	CG7130
rpr	sut1	srl
CG15865	CG15282	Gnmt
olf186-M	CG4691	Surf6
Stat92E	CG2124	CG4288
Idgf1	CG1628	CG5527
Irp-1B	CG15199	lectin-28C
Cyp6g1	CG1394	AttB
AkhR	CG14221	asparagine-synthetase
LKR	CG1324	CG31259
CG1979	CG4375	CG32103
CG5991	CG17219	GstE3
CG3679	CG3213	nclb
mino	TotM	CG43630
Tsp42Ed	Hsp60C	CG45075
CG12116	TTLL3B	Kr-h1
CG15369	CG17377	LanB2
Vago	CG13796	dsx
CG2444	Mco1	Ela
CG3775	CheB38c	chb
CG9914	CG10396	l(2)09851
Rim2	CG8701	Mekk1
CG9664	Listericin	Rbm13
CG8852	CG12861	AnxB11
CG3036	CG12860	Cyp6v1
CG7742	CG5089	CG15445
CG9505	CG15093	CG3476
TwdlE	CG3124	Apoltp
CG4619	CG9130	Samuel
CG5853	CG9133	CG9436
CG18302	Gk	RpLP0-like
CG6785	dsb	Sod3
Pect	CG16758	CG7997
CG15482	CG11353	eIF6
CG6012	S-Lap1	CG15019
SPH93	CG3982	CG17029
CG10383	CG10516	PGRP-LB
fon	CheA75a	Paip2
CG10026	CG18136	foxo
CG8665	CG11459	AOX3
TpnC4	CG8358	GstE8
CG3270	CG3397	bbg
CG2065	CG9920
CG1942	Cad88C
Nop17l	CG7886
CG1667	AttD
Cyp6g2	CG4836
CG8468	CG10184
CG15617	CG10252
CG5550	CG9733
CG6472	CG15219
CG10924	ocn
CG10927	CG17376
CG15096	CG12699
DptB	CR9284
CG9416	CG10650
CG15120	CG31468
CG16898	CG30430
CG4269	CG30431
CG4797	CG31226
CG13912	CG31639
CG11594	CG31709
mthl2	CG31788
CG13314	CG31948
CG18179	CG31988
CG6310	CG32371
CG6910	CR32690
CG11529	CG33082
bmm	MtnD
CG4753	CG33340
CG18135	GstE7
CG9451	CG34168
CG7328	loopin-1
atk	Nop60B
CG5955	Tdc1
CG11425	tobi
CG8036	CR43964
CG9837	Pen
CG8129	Arl1
Cyp304a1	mago
smp-30	RpII18
sxe2	v
CG14880	nAChRbeta2
CG14907	Mdr65
CG18213	wapl
P5cr-2	Eip78C
CheB93a	mtSSB
RpI12	Sec61beta
Nop56	RpL11
CG5789	imd
CG7006	Roe1
CG13641	Apc
CG10560	Lgr1
Ugt86Dc	SamDC
CG3699	Orct
Prat2	Tapdelta
yellow-g	CG3760
PGRP-SB1	Nmd3
Tre1	Dph5
CG30083	Lip2
CG30098	CG5885
CG30269	CG1307
CG30273	beta4GalNAcTA
CG31075	CG6495
CG31414	htt
CheB93b	x16
CG31677	CG11444
CG31777	CG10962
CG31809	Pa1
CG31810	CG15717
CG32040	MFS10
CG32368	CG11158
CG33223	Traf-like
CheB42a	CG13012
CheB38b	CG6867
CheB38a	CG8010
CG34451	et
CG6084	Cbs
su(r)	CG8837
spin	CG9527
Spc25	eEF1delta
Jabba	CG6415
out	CG6712
CheA86a	CG9253
PPO1	CG3420
CR42868	CG12128
MtnE	CG6145
CG43064	CG5323
mir-281-2	Toll-7
CG43165	CG11180
CG43194	Rrp4
CG43210	CG17664
CG43236	CG4019
Galk	Fmo-1
CR43417	Eap
jvl	CG13900
mwh	MsR1
CR43883	PHGPx
CR44052	CG10576
CR44468	CG10226
CR44807	CG7979
CR44868	CG6638
CR44897	PGRP-LF
CR44986	AdenoK
CR45045	CG5114
CG45087	CG6836
CR45206	ZnT77C
CR45269	CG10512
CR45320	CG7369
CR45485	CG1236
Ace	CG10286
Act42A	CG9630
adp	SpdS
AnxB9	CG12811
disco	Rrp46
Eip74EF	CG14687
Eip75B	CG17360
Galphai	Zip89B
l(3)mbt	Nelf-A
mod	CG13408
nkd	CG7048
Prm	unc80
RpI135	CG11951
shf	CG7911
sws	CG11334
alphaTub84B	Trx-2
HmgD	TRAM
neb	CG13516
drk	CG15068
nmd	Chrac-14
gcl	CG32276
HmgZ	CG31211
bys	CG31549
SerT	CG32267
Bka	CG33054
Sply	CG33056
Hmgs	CG33217
Sip1	CG33229
ppan	Ir62a
Trp1	CG33786
Mvl	CG33785
ana	loj
PhKgamma	Kaz1-ORFB
Fdh	CG34200
Gip	jeb
tim	Uhg3
mbc	CG42526
Cpr	Rrp40
lama	CG42554
Cdk4	mtRNApol
angel	CR43051
Drice	l(3)72Dp
ATPCL	Cyt-b5
dbe	CG43783
kraken	orb2
Sodh-2	Hph
Df31	CR44054
SmD3	mlt
fus	Su(z)2
CG3630	CR44832
Fpps	CR45053
Mgstl	CR45184
wrapper
Timp
Mhcl
gukh
HDAC6
CG4928
CG5009
CG1516
LM408
Akap200
CG17834
rtet
CG5888
CG9008
CG5033
CG5869
NimB5
Spn42Dd
CG16756
CG3168
CG2260
CG12081
CG1572
CG4407
CG12177
CG11655
Nipsnap
CG5613
stas
CG5800
CG7536
CG7135
CG15046
CG7322
CG5080
CG9886
CG3165
CG16704
CG16713
CG3008
CG5828
Oscillin
CG9507
CG13784
CG7149
Sirup
CG4537
CG4901
CG5390
CG5322
CG17124
CG6724
CG6770
CG9293
Ance-3
CG10283
kon
CG10178
CG10341
CG13086
CG17544
Rab9
CG12050
CG9246
Pld
Spn42Dc
Tsp42Eg
Tsp42El
Drat
CG2121
Myd88
CG1827
CG1441
oys
CG11777
Elp2
CG12935
CG12343
CG17574
CG12868
Pex11
CG5065
CG6426
Mtap
GstE1
Acox57D-p
CG4554
CG3394
Mmp1
Tina-1
CG3829
mri
Kah
CG3386
CG2199
Cct2
CG14985
Mul1
CG1299
slow
Syx17
Blimp-1
CG8539
Pex2
UGP
CG18178
CG7888
Bmcp
CG10361
CG5645
RhoGAP68F
CG7275
Prestin
CG7668
CG7338
Est-Q
ORMDL
Nopp140
CG9780
CG9626
CG11737
Art4
yellow-f2
CG7966
CG8449
CG7530
CG6125
CG3534
Keap1
CG7675
CG7720
CG3301
CG5849
CG13856
pinta
Nup133
GILT2
CG11791
CG11920
Mocs2
CG10425
RIOK2
CG10550
CG10562
CG4884
Cad99C
CG1542
krz
hgo
CG11686
CG16926
CG15107
CR12628
CG32032
Notum
CG32147
NT5E-2
CG30344
Opbp
CG31248
CG31523
CG31633
CG31643
CG31922
CG31974
CG32068
CR32194
CG32695
CG32698
CG32708
CG33110
CG33120
AGBE
Uhg4
CG34136
CG34232
CG34253
spri
Pdxk
Myo31DF
l(2)k09022
Sema-5c
Pde9
ome
CG42370
CG42487
CG42488
CG42503
mtg
CG42553
Cpsf73
Atg13
Mat89Ba
DhpD
CG3638
nero
l(2)34Fd
Exn
Ptpmeg
SP1029
mib1
l(3)72Dn
fok
Glg1
yin
CR44431
Ns3
Mtp
CR45195
Unc-13-4B
CR45885
CR46058
