# Supplementary material for: Antimicrobial peptides modulate long-term memory
Source: PLoS Genet. 2018 Oct 12;14(10):e1007440. doi: 10.1371/journal.pgen.1007440 (PMC6224176; doi:10.1371/journal.pgen.1007440)
Supplement: S2 Table — In red, genes up-regulated; in green, down-regulated. Antimicrobial peptides are highlighted in bold. (XLSX) [file pgen.1007440.s002.xlsx]

## Sheet: Sheet1
Genes significantly (padj<0.05) up or down regulated after the first experiment of sucrose training compared to the CS only control	Genes significantly (padj<0.05) up or down regulated after the first experiment of sorbose training compared to the CS only control	Genes significantly (padj<0.05) up or down regulated after the first experiment of sucrose training but not in the sorbose control	Genes significantly (padj<0.05) up or down regulated after the second experiment of sucrose training compared to the starvation control	Genes significantly (padj<0.05) up or down regulated after both sucrose experiments but not in the sorbose control
GIIIspla2	CG1494	CG5966	CG5966	CG5966
CG5966	atk	Pepck	CR45943	Pepck
ImpL2	Cyp4ac3	CG45087	CG18095	CG45087
CG15337	mag	CG42255	CG13255	Acp63F
nop5	CG18858	Acp63F	Gclm	CG5793
Fib	CG31683	CG5793	whd	Ugt86Dc
CG10924	CR45176	CR45677	CG4500	smp-30
NHP2	aay	Ugt86Dc	Sirup	Got1
Nop60B	Cyp309a2	smp-30	srl	CR44602
hoip	CG3967	Got1	CG8170	CG3999
CG1494	GIIIspla2	pon	Faa	Galk
CR43257	Sp7	CG18662	Nop60B	NijB
CG10761	CG15337	CG32036	CG33223	fbp
Or7a	CG7300	CR44602	Gbs-76A	CG16719
CG8545	CR44181	CG12766	Nop56	Etf-QO
dgt5	CG13748	CG5810	CG7637	Reg-2
CR45121	CG10924	mir-966	GIIIspla2	yip2
CG3036	Reg-5	CG33920	Fib	CG3902
CG42708	CG7059	CG3999	CG17574	CG6084
Nop56	CG5327	Tal	Grip	Lip4
atk	CG5493	Oat	CR44831	Sardh
CG31809	CG31810	Galk	CG12116	CG17333
aay	CG31809	NijB	CG31465	CG18547
CG6287	CG5872	CR43932	klu	CG9510
CG3967	CG5955	fbp	U3-55K	Sirup
ETH	Ama	CG16719	Uhg2	Got2
SCOT	CG13868	Etf-QO	CR44119	Pgi
FK506-bp1	Thor	CG32335	CG31075	Pmm45A
ade3	CR43257	CR45425	l(1)G0020	klu
Ppt2	CG14257	Reg-2	CG32152	Indy
CG18858	CG32572	CR44445	ry	CG4598
CG31683	CG11796	CG18635	Cyp4e3	Mdh1
CG12116	ImpL2	yip2	pdgy	CG10467
CG33223	CG42708	CG10361	Uhg1	Cyp4e2
CG31810	CG11899	gcm2	CG1208	CG31445
CR44868	CG14949	CG3902	Hr38	ry
Got1	CG9505	CG6084	CG1979	CG10960
r	wb	Lip4	Cyp6a21	Gyk
CG5955	ade2	CG11226	CG34134	CR45134
CG14419	CG15282	CG11825	Cat	Sr-CI
CR43653	mir-4943	Sardh	SLC5A11	CR44831
Obp99b	Cyp4p3	CG17333	CG17896	CG42806
CG14257	CG31248	GstE8	CR45192	CG9886
CR44182	CG10383	CG18547	nop5	Cyt-b5
CR44807	Sesn	CG8476	CG10960	CG10444
CG8939	CG43164	Kua	Cyp4e2	CG32103
mag	CR43653	CG9510	CR45134	Cyp6a20
CG11686	nop5	CG31268	Pepck	Scsalpha
CG6937	CG11089	Sirup	Acox57D-p	CG2107
bmm	CG11425	CG12520	CG45087	CG2641
CG5327	L	Got2	cbt	pdgy
CG5493	su(r)	CR43243	CG8147	Ald
CG5953	CG34325	Pgi	CG12428	Nipsnap
Lpin	CG1673	Pmm45A	CG7966	wal
CG4797	Cpr67B	CG8525	His1:CG33813	CR44321
Sclp	CG33225	AcCoAS	per	Irp-1B
CG1673	CG13796	CG11125	sr	whd
CG7300	CG32687	klu	CG13096	comm3
CR44181	SCOT	CR43607	CR44468	ird5
ade2	InR	CG16704	meso18E	CG17896
l(1)G0020	ade3	CR44741	NHP2	CHKov2
Pepck	CG11686	CG9360	CG16978	CG9319
CG45087	NHP2	CR45659	hgo	CG14253
bw	CG5953	CR44845	IP3K2	Wwox
Mst85C	Jhe	m	CG2765	Ptpmeg
ade5	CG10761	CR44138	Sr-CI	Ugt35a
CR45804	CG14419	Indy	vri	CG32425
Reg-5	slam	CG13154	CG13314	CG8485
Odc1	CG34136	CG7091	Akap200	CG32815
CG32409	CBP	Mst36Fb	CG1749	vig2
CG10383	stas	rad50	Cyp28d1	ush
CG5033	CG8317	CG4598	CG17127	CG8368
GstZ2	CG42486	jvl	CG5151	CG2199
Cyp6a17	ade5	fa2h	CG7246	CG4806
Dbp73D	Nop60B	CR44052	CG11777	fdy
RpLP0-like	CG5535	CR46112	Uhg3	Elp2
CG1542	CG40801	CG31414	CR45046	pyx
CG9547	CG30010	CR44197	CG12909	Mys45A
CG10512	CG14933	Mdh1	CG11889	kz
CG14688	bor	CG10467	CG11891	Rpb8
CG6767	CG6967	gwl	Art3	Rtc1
CG9436	CR44868	CG32121	ush	lama
x16	CG13857	CG31370	Nopp140	CG18273
CG9505	Tsp42Ed	Cyp4e2	CG45784	eIF6
Nopp140	CR45018	CR44224	CG1441	CG17124
mir-4943	AMPdeam	CG31445	CG32409	Uhg1
CG7637	CR45121	CG9996	Ugt86Dc	CG32344
CG13796	Lpin	ry	CG14630	twr
CG14567	Adgf-D	CG10960	x16	CG42326
CG40801	spri	CG31778	Art8	cbt
CG12576	CR44620	Bmcp	l(1)1Bi	ap
nclb	CR43130	CG15186	CG6910	CG6293
CG1637	Sas	mir-2a-1	CG33082	Eap
GstT4	ETH	CG14693	CG8939	CG14715
CG11089	CR44912	Gyk	CG12262	CG7338
CR45046	Gnmt	fzy	CG10924	CG11180
CG31465	kel	Bzd	Non3	CG4866
CG15282	bmm	CG31689	CG7457	CG3527
CG9253	CG34193	CR45134	dgt5	l(2)37Cg
Thor	CG44325	Nup44A	Uhg4	CG12499
CG11899	Hn	CG7194	CG17211	CG10513
CG13748	TotX	Sr-CI	CR45176	CG3817
CG13096	Cyp6a9	CG3714	NimC4	CG1671
CG11425	Atg8a	CR44831	CR45804	Rrp4
CG30349	Nop56	CG42806	Lip4	CG2982
Sesn	TotC	CR45210	CG8545	CG5589
CG5793	CG17982	CG9886	yip2	Gclm
CG7059	CG12576	CR43432	CG42586	CG2691
Nha1	Or7a	CG8202	ade3	CG34141
CG34325	CG9436	Cyt-b5	yl	brk
CG5805	CG1461	CG10444	dhd	ppan
CG7458	mir-4985	CG5335	SrpRbeta	Dph5
CG13857	srl	path	CG11583	bys
Sp7	CG1637	CG3829	CG31775	Uhg2
hgo	Prat2	CG32103	CG3376	Art8
RpI1	GstZ2	CG8519	CG7214	ACXD
L	MtnE	CR43833	mod	CG3353
CG42764	CG9801	CG34010	CG9512	Non3
CG14949	CG7509	Cyp6a20	Mur18B	CG8064
att-ORFA	Atg18b	Scsalpha	CR45018	CG17574
CG13900	CG9821	CR43301	CG7033	CG2972
CG42486	CR44756	CG2107	CG11180	l(1)G0320
Mal-B2	mino	nes	Ns3	CG11158
CG5872	CR45881	Cyp9b1	Cyp4e1	Spp
mod	Spn27A	CG6785	glob3	Kaz1-ORFB
mino	trbl	CG2641	CG31525	CG1785
CG9246	CR44807	pdgy	CG16884	CG7365
CG7530	CG7530	CG10399	CG14036	CG10576
CG18135	CG9934	Ald	RpS5b	Sec61beta
CG42876	LBR	Nipsnap	Cyp6a23	CG9107
InR	CG13318	CG34376	CG2875	CG6712
Cyp4ac3	Cyp6a17	CG9391	CG6767	SsRbeta
CG14933	MtnD	wal	RpI135	CG9451
CG15553	Hsp83	del	CG3036	CG9253
CG8468	CG3838	CR44299	bys	CG12325
CR45716	CG7824	Pdcd4	CG9451	CG4038
Mco1	CG6287	Irbp	CG1461	snoRNA:Me18S-A425
CG30010	l(1)G0193	CR44321	hoip	CG5909
bor	glob3	Irp-1B	CG5059	mod
CR44620	kermit	whd	pim	CG9717
CR45184	Acox57D-d	CG8417	CG9449	CG42329
CG34136	CG3394	l(2)dtl	kz	CG3348
CG43291	TotM	fu12	Mdr50	slow
l(2)k09022	CG32409	Dgp-1	His1:CG33804	CG12909
spirit	CG4797	CG32695	Got2	Spn43Aa
Hn	Mst85C	CR45130	CG11089	CG16978
La	Spn88Eb	comm3	CG10761	CG8252
CG31100	Ppt2	CG5567	Ugt35a	CCHa2
CG32572	CG14221	GstO2	CG14567	CG10553
CG42821	Ahcy13	CG7997	skap	Est-6
Nlp	CG8468	CG32068	CR45184	snoRNA:Me28S-G2703c
CG5114	CG10026	ird5	Sodh-1	CG18327
att-ORFB	bw	mib1	Mtpalpha	CG14544
Surf6	Eip71CD	nopo	CG5800	snoRNA:Me18S-C419
CG8147	Mal-B2	CR45175	NimB5	Odc1
Prat2	CG42822	CG8360	Flo2	snoRNA:Me28S-G2017
CG7509	CR44060	CG1662	nclb	snoRNA:Or-CD9a
Cyp6a2	CR33963	CG7766	CG8927	CG32750
Ama	Sclp	sima	CG14545	CG33223
Pino	Nopp140	Pgm	Surf6	CG12116
CG3011	CG6910	CG42526	RIOK1	CG43109
CG17219	Pino	CG15073	CG13055	DptB
CR44108	nclb	CG9272	CG11796	CG4744
Lsp1beta	Hsp68	Mink	Ugt86Dd	CG8147
AMPdeam	l(2)k09022	Rpn13	BicC	CG31775
CG3838	Pde1c	ref(2)P	CG9572	fit
CG33225	CG16713	CG31102	CG45084	CR45046
rho-6	CR45184	CG43273	CG10286	CG31465
CG8132	Smg5	Rpn6	CG5590	CG42586
CG5618	CG8679	CG8475	CR44321
RpI12	Hsp70Ab	CG3808	CG6712
Cyp6a9	CR32660	CG7110	sug
CG15202	RabX5	crp	CG14253
Tig	CR43364	CG17896	Irp-1B
CG15625	CG17572	sqa	Sec61gamma
Paip2	Pxd	CR45925	Reg-2
CG7911	CG8545	CG7324	Cyp6a2
trbl	Cyp6a2	GlcAT-S	CG13319
CG11044	CG1360	CR46073	CG13900
kel	Cyp28a5	CG16908	CG42806
CG4554	CG1774	EDTP	ap
CG17572	CG42821	CR44116	CG1360
Grip	CG17121	CG42495	CG15120
CR44912	CG6937	CG11426	CG18600
Cyp6a22	Pi3K92E	Mes4	CG7006
stas	CR46094	CG12655	CG7203
CG13868	Hsp70Aa	Itgbetanu	CG7845
CG7759	CG12050	rngo	Ugt86Da
CG5948	RpI12	CHKov2	Tapdelta
srl	GstT4	CG32581	CG3353
Cyp6a23	dgt5	neb	CG7384
Mat89Ba	CG9246	CG9319	smp-30
CR44910	Pvr	CG13339	CG31904
spri	Rcd5	CG8569	CG5872
CBP	CtsB1	CG14253	CG32512
CR44779	CR44149	Atg7	bmm
kermit	CREG	JhI-26	lama
CREG	Npc2g	fok	Rootletin
CG33474	CG10365	CG12384	CG9253
CG13185	Snp	Lerp	CG2260
CR45176	yuri	CG12012	Indy
l(2)09851	fog	CR43730	CG3902
Nlg1	Mat89Ba	crm	BigH1
CG31638	CR44298	Wwox	CG32091
Indy	CG31643	CG5379	CG2641
CG17982	CG13624	Trc8	Est-Q
CG8679	CR45197	CG31687	CG32425
mthl10	foxo	CG31688	CG12325
fit	CG13900	Liprin-beta	Hsp83
CG9821	CG42876	Idgf3	fit
CG18600	CG8950	CG17065	snoRNA:Psi28S-3091b
CG32750	CR44182	Rpt1	CG4096
CG32687	CG5948	CR43981	swa
wb	rho-6	CG10600	CG7458
CG16713	CG4705	CR45620	CG9095
Pde1c	Ptr	Rab40	shf
CG9717	CG6428	cer	CG15544
CG8665	GNBP2	CG14135	CG13101
CG13877	CR44019	CG9727	Vm34Ca
CG5599	CR45593	Vps33B	His1:CG33855
snoRNA:Me28S-A2113	Listericin	CG8870	CG34220
Tudor-SN	Faa	CG1657	CG11563
Acox57D-p	Idgf1	CG8152	nos
CG9300	CG6126	Lnk	Cpr72Eb
msk	Tis11	hdc	CG6937
CG9934	CdGAPr	CG10639	snoRNA:Or-CD9a
CG9498	Cct1	CG10195	CG16885
CG31525	Gadd45	CG42394	CG8675
Pi3K92E	CR43334	CG6762	CG8064
NitFhit	Crc	for	CG10513
Sec61gamma	Hlc	CG12343	polo
CG10824	CG5618	CG11737	CG30395
CG31053	CG5498	CG15547	CG4570
CR46094	LpR1	CSN4	NimB4
AdSL	raw	Stim	CG14210
CG6984	asparagine-synthetase	CG9960	Thiolase
CG31643	CG7294	Snapin	eIF6
l(2)34Fd	Ranbp9	mus210	CG14544
CG8745	Fs	Tgs1	CG6927
CG42822	rudhira	moi	Cyp6d5
AcCoAS	CG43630	CR18228	NijB
CG11563	CR44910	alpha-Est3	Ugt36Bc
Atg8a	CG4597	cnc	TRAM
CG2233	FK506-bp1	CG30015	wcd
CG12325	CG7458	p38a	CG8086
pit	AdSL	CG16953	CG13097
Npc2g	CG3036	Hnf4	CG30349
CR43130	hoip	Rpt5	CG3071
CG4538	CG17324	Ptpmeg	l(1)G0045
CG10576	CG8939	Coop	CG4598
CG11837	DhpD	Ugt35a	CycB
Snp	ALiX	CG8336	CG11417
CR44756	CG5805	CG13295	CG3045
CG7824	Acer	CG6163	CG5793
fbp	CG4538	CG13117	pit
Rbm13	CG4822	DNApol-iota	His1:CG33849
CG7006	Nlp	Strip	CG40198
CG6910	CG11275	CG5946	Uhg5
CG11275	wrapper	CG17985	Galk
dyl	Cyp6a19	CG9588	l(3)72Dn
CG11619	Rrp45	CG12016	Ns1
CG30431	Taf6	CG42456	CG5589
yuri	Mco1	CG9784	Pxd
CR44468	Rab7	CG4858	La
CG5773	spirit	COQ7	l(1)G0320
CG6356	CG32086	Als2	CR44662
CG33296	AOX1	Prosalpha2	T3dh
P32	CG13877	RhoGEF2	Drat
CG17121	Cyp309a1	fd68A	CG3335
CG14629	CR45716	mkg-p	Smvt
Ns1	Atg9	CG33057	Pen
CG32686	Hsp70Ba	CG10747	Scsalpha
CG6712	Hsp70Bbb	l(3)L1231	Nnp-1
Ranbp9	CG8602	galectin	CG2816
CG5498	Spn77Bc	poly	CG10463
Rfabg	CG1542	Rpn5	CG11837
wcd	Gfat2	Ubc4	Nplp3
CG9801	drongo	CG18507	Cyp6a20
SNF4Agamma	CG15365	CG1218	CG3290
Tsp42Ed	CG11170	f-cup	att-ORFA
CG12111	CG11889	CG8963	att-ORFB
CR32660	CG11891	kuk	Uhg8
Atg18b	CG43291	Rab2	Pxt
foxo	Nmdmc	Tom20	gnu
snoRNA:Psi28S-291	hipk	CG7627	CG1575
PGRP-SD	CG9452	Aats-lys	Cyp12d1-p
CG6724	r	bel	Dbp73D
Aats-ala	Hsp70Bb	CG32425	CG11261
CG11170	Irc	alpha-Est9	rpk
Pxd	CR45566	CG15715	osk
ana1	CG13742	mtTFB1	CG11425
CG4576	CG31525	Ccdc56	CG14292
Gyk	CR13656	gb	CG42367
CG2875	TotA	CG8485	Lsd-2
CG8206	CG2875	CG32815	His4:CG33875
CG31380	Tig	l(3)02640	CG15553
CG13624	CG32549	CG14100	Cpr72Ea
CG11796	CG5404	psidin	CG13012
Art3	CG7911	mip120	Obp99d
bxd	eIF-2beta	Rs1	CG15212
CG13795	Cyp12d1-d	Elf	Acp1
CG5800	CR45542	CG4679	PGRP-SD
CG9799	CG5773	CG16787	snoRNA:Psi28S-3385b
Adgf-D	CG8206	vas	snoRNA:Psi18S-301
CR44748	CG31547	vig	CG12301
CG31547	CG13501	betaTub97EF	CG30090
CG6126	Chmp1	Mtr3	msd1
CG9896	CG7888	CG14778	CG1542
Pdk	Paip2	Dis3	CG34324
MtnE	CG15530	CG14777	mbm
CtsB1	CG31100	mRpL47	Trf4-2
Jhe	CG9300	l(2)not	CG14327
CG9286	Ork1	Coq2	CG7338
l(1)1Bi	l(1)G0222	CG2614	CG11674
pon	CR46104	CG9281	CG32855
RfC3	wcd	CG3800	CG9510
Ns3	CG11652	Sobp	CG5114
CG32549	CG7916	Ppa	CG3301
CecC	CG14688	dom	CG5728
twi	cd	ine	CR44661
CG4288	Atg18a	CG15890	His1:CG33831
CG1749	CG7988	vig2	Gfat1
Cyp4d21	RfC3	l(2)tid	Etf-QO
Ipk2	CG31287	Nup160	CG15080
CG11897	CG30431	CG40042	CHKov2
CR44149	CG12717	CR43629	Nlg1
Mio	CG8321	Baldspot	CG18327
Nsun2	CG33123	kra	Est-6
Cyp309a2	Drip	ush	AdSL
CG11583	Hsp70Bc	Hsc70-5	dah
CG10286	TAF1C-like	Tim9b	CR44062
Tis11	tok	CG12788	Cyp12d1-d
CR34262	ImpE1	mRpL19	l(2)k09022
CG42586	CG4332	CG17549	Nle
Crc	spel1	CG7048	CG7031
Galk	ana1	CG8368	CG3756
CG6428	ERp60	mRpL30	CG32103
mbm	CG11658	dlp	CG4038
Cyp4ac2	Aats-ala	CG10166	CG42329
Cyp6a8	CG34126	CG10903	ppan
CG11158	CG6279	Grasp65	CG8010
CR45881	Cyp4ac2	CG2199	CG4866
Cyp4p3	CG43191	nudC	CR43482
CG10459	Hsp60	CG4806	tor
Grp	DNApol-alpha60	wgn	His4:CG33891
Ela	UbcE2H	l(2)37Cc	GstE5
CG5404	NAT1	p24-1	CR34262
CR46074	RhoGAP68F	SamDC	CG2982
CG43164	CR44996	CR44368	snoRNA:Psi28S-2648
CG6426	CR45144	mol	CG3523
CG3008	Mrtf	l(2)k12914	RpI12
nes	CG7135	CG32708	CG14645
CG3756	ppl	spt4	CG9577
Bmcp	Surf6	mbc	CG14688
RabX5	alc	Aats-thr	His1:CG33852
ERp60	Obp56a	EfTuM	CG5033
CG8525	CG7033	CG5835	miple2
Ahcy13	CG5033	Wsck	His1:CG33864
CG3353	ninaB	CG15201	CG11200
CG4038	Tudor-SN	fdy	CG5805
wrapper	P32	alphaTub84B	Men
l(1)G0193	dsb	sas	CG10444
CG8321	Sec61gamma	Psf3	CG11920
CG34256	CG12163	CG42308	CR44108
LpR1	RpLP0-like	CG32736	CG10814
ninaB	T-cp1	mRpL3	Sas10
Cyp6a19	mtSSB	epsilonCOP	CG18190
CG12050	CG32260	Aats-gly	Mat89Ba
CG7845	bwa	Irk2	CG4095
Oat	CG7083	CG3760	CR45376
CG32681	CR44370	pen	CG2107
CecA1	CG7763	CG6073	Odc1
cu	l(3)72Dp	CG31523	snoRNA:Psi28S-3385a
Nmdmc	Cyp12d1-p	CG10947	Ald
CG17350	CG33062	CG7519	Cyp12b2
CG44325	mnb	nrv2	CG42876
CG17032	Gbs-70E	CG1418	Acp63F
CG43165	CG7227	Elp2	yellow-e
l(1)G0469	Rbm13	CG13841	Cry
CG10514	CG7006	pyx	CG18094
CG44836	hgo	CG1234	CG8736
CG9107	CG31357	Cbs	GNBP-like3
Smg5	Cyp6t1	Ak6	cid
CG3097	Drice	CG8449	Pmm45A
CG4705	Cyp9c1	btl	Cyp6a22
Cyp313a1	CR43787	CG9990	CG15019
CecB	CG12118	Inx7	pug
CG34163	mthl10	Inos	CG13676
CG2121	Treh	loj	GstT3
Apoltp	Cct5	mtg	gammaTub37C
CG11658	CG5599	bonsai	pav
Poc1	CG8852	Papss	His2A:CG31618
CR42746	CG16721	Aats-arg	retinin
CG8944	Dbp73D	Prestin	CG16786
Ork1	CG4847	ZnT86D	CG32750
UbcE2H	shrb	Ncc69	Cpr100A
CR44060	Mdr50	nemy	Nsun2
CG12768	CG11852	Mys45A	CG3011
CecA2	CR45082	CG6453	CG9914
Gclm	cu	CG17323	cu
ras	DNApol-alpha50	CG5177	CR45485
CG16758	mlt	CrebA	Pgi
Non3	Ggt-1	Rpt4R	Rbm13
CG17324	tld	kz	CG17597
scaf	att-ORFA	sda	CG10672
Cct1	CG4733	Rpb8	mtrm
CG33056	CG8303	Rtc1	RpI1
Fs	Rab19	Eaat1	CG15337
CG7728	chico	CG16700	RpLP0-like
CG8539	Cct2	Invadolysin	Or7a
Cpr67B	CG42751	lama	CG5322
Tapdelta	CG34165	Obp19d	snoRNA:Psi18S-1397
eIF-2beta	OstDelta	CG42259	CG6028
CaBP1	CG4404	CG18273	Cyp6a17
CG12909	CG5645	mRpS10	CG6724
Dph5	CG32091	CG17734	dbe
CG8064	CG5888	CG33051	Orct
CG6310	CG42764	eIF6	His1:CG33837
rudhira	Gclc	CG8641	CG5613
Atg9	Akt1	CG17124	His1:CG33858
OstDelta	CG43675	Trx-2	CR45053
CG3502	CheA87a	RpII18	Lsp1gamma
CG6770	CG4554	Uhg1	obst-B
Nnp-1	CG2121	ras	Cht5
CG34193	CR44995	CG7341	His4:CG33871
Rcd5	CG7637	pr	CG8317
cd	Top2	Cnx14D	CG16719
Lk6	CG9497	CG32344	snoRNA:Psi28S-2149
CG6723	CG30379	kar	mwh
CG12014	mio	Inx2	CG7280
CG11334	Df31	Tim8	Bka
CG5335	CG9498	CG4159	MsR1
CR45566	olf186-M	twr	kkv
Top3alpha	CG14515	CG42326	Eip55E
CG14210	CG1971	CG18136	CG14105
Cyp309a1	CG12111	Pld	CG11458
Zip89B	twi	cbt	Cht7
CG16719	Act88F	CR44989	CG13067
Art1	CG3726	ap	l(1)G0004
eEF1delta	CG11241	CG6293	Mys45A
CG32086	CG6770	Eap	CG9799
Akt1	CG10073	BM-40-SPARC	CG12499
CG2898	Ahcy89E	Orct2	pyx
CG9416	Ctf4	CG14715	CS-2
CG4733	CR44108	CG7338	His1:CG33828
CG6903	Ziz	Mdr65	v(2)k05816
CG9449	scaf	CG42368	CG13607
CR44831	CG9896	CG11180	Gapdh1
st	CG4872	CG4866	fs(1)Ya
CG43191	CG15611	CG8785	Cpr97Eb
Spn88Eb	CG15202	CG9669	SpdS
Pect	CR45813	vn	AANATL2
TRAM	CG31053	scf	CR45955
CG10562	Edc3	CG16753	Rrp45
CG42370	Nha1	CG8008	CG32344
CG3394	CR44907	Obp19c	CG40801
ALiX	Cdk4	CG3527	Gasp
l(3)72Dn	CG10433	CG40486	CG7906
CG2691	CG14567	Npc2b	CG9782
tok	Spn28B	CG12269	CG16799
CG33054	CG5114	ergic53	Cpr76Bd
Kua	rept	NijA	CG11437
Pdcd4	CG11044	Gpo-1	CG2972
CR33963	CG4880	l(2)37Cg	CG10576
pdgy	CG11837	Wnt6	CG14715
CG17841	SNF4Agamma	CG14830	His1:CG33810
Fkbp14	Orct	CG9134	CG2681
Acp63F	CR42746	CG12499	CG2837
Rrp45	Pect	rdhB	GstZ2
snoRNA:Or-CD9a	CG8026	rols	modSP
bsf	CG45085	Rpb5	Csl4
NAT1	CG9870	CG10513	CG2199
rush	CG8353	CIAPIN1	slow
CG1703	CG42554	ds	His2A:CG33826
sug	glob1	CG3817	Elp2
CG7839	l(1)G0020	CG1671	colt
CR45197	CG2680	CG3940	CG11961
CG3831	RnrL	CG32447	CG16926
RpI135	Fib	CG5023	CG9143
wds	rush	CG14762	CG1671
tx	CG5059	CG14495	Wwox
CG5535	CG32698	CG15695	CR40621
CG31775	CG31436	Rrp4	sn
hipk	Lsd-1	CG3831	CG9119
CG1271	Lk6	Sec61alpha	CG15877
CG5728	CNT1	CG8323	CR44230
CG12717	Pdk	CG2982	CG15561
CG5010	CG30080	vkg	CG32444
Skp2	CG42662	CG13003	Cdk1
Kaz1-ORFB	CG16758	CG5589	CG4554
CG32603	Syx17	Gclm	CG2604
CG3714	CenG1A	fusl	GstE3
Lip4	CG7860	CG31886	CG13041
l(1)G0222	CG1552	Aph-4	CG8611
CG4404	Art3	CR43470	Cyp4d2
CR44768	stg	CG17190	CR44469
CG5706	obst-E	CG7137	CG13877
rad50	Grip	Ance-4	stg
CG2975	CR45804	Tdc1	CG7409
CG6688	Whamy	CG2691	snoRNA:Or-aca1
slow	CG33056	CG34141	CR41590
CG13501	CR44811	brk	CG10467
CG34126	CG3011	CG11999	His1:CG33834
CG9626	CG34054	CG8331	CycA
Pde6	CG1146	CG13247	CG18302
ltd	CG11897	CG4933	CG12288
CG2972	Syx8	ppan	Grp
modSP	drpr	en	His2A:CG33838
Ran	CG10214	Pde6	CG8249
CG31414	CG6280	fon	His2A:CG33829
CR45082	CG31288	Dph5	CG14356
Reg-2	CG10512	bys	CG11897
ced-6	RhoGAP15B	CG10420	CG7728
CG10962	subdued	CG7912	r
Ostgamma	Vap-33B	Uhg2	CG9319
CG42561	stumps	Art8	CG2556
CG11652	l(1)G0469	ACXD	CCHa2
Cpr49Ag	CG10459	Sema-5c	CG15506
mir-4985	CG12091	CG13458	His-Psi:CR31614
mtSSB	CR44754	snoRNA:Psi28S-2179	18SrRNA-Psi:CR41602
CG8353	Atg17	CG34222	CG13044
CG6967	CG10663	CG9194	alphaTub67C
CG12118	CG9302	l(2)08717	CR45890
Ziz	PK2-R2	RYa-R	Spp
Cyp6t1	CG42514	CG3353	snoRNA:Me28S-A1322
CG11417	att-ORFB	Non3	CG1785
l(1)G0320	unk	CG8064	CG5955
unk	NimB1	CG17574	Vml
Gclc	CG14608	CG2010	Kaz1-ORFB
CR45252	CG15625	pio	CG17646
slam	CG9547	CG2972	CR42842
kar	CG1143	CG42369	CG9246
CG3071	CR45280	Esp	His2A:CG33841
CG15097	CG12129	CG33970	Obp93a
bys	Or82a	l(1)G0320	CG9300
CR43936	CG13404	Dat	Jheh1
CG10444	l(1)1Bi	CG12119	CR40712
CG9391	CG3097	Manf	ATPCL
CanA1	Sox14	DNaseII	CG1544
CG2854	sug	Inx3	CR45024
CG1785	beta4GalT7	CG3630	CG17350
CG15482	NimB5	st	QC
Gbs-70E	ced-6	CG11158	CG42269
CG9143	lbk	tw	glob1
CG1360	CR32582	hh	CG18273
Eip71CD	dyl	CR46107	CG18003
Mipp1	cuff	CG9416	CG31300
Cyp6a20	CG8837	Cpr49Af	GstD1
Ndg	v	CG14855	Vm26Aa
TAF1C-like	CG15546	cv-d	CG1673
PK2-R2	CG18012	Pdi	CG34462
chico	Zip89B	CG6465	CG3527
SsRbeta	CG42362	Spp	CG8326
TwdlT	CG42363	CG17841	msk
CG3348	Rcd6	Cad99C	CR41607
raw	x16	fz3	fdy
shrb	CG6688	Kaz1-ORFB	snoRNA:Me28S-G2017
CG14608	ranshi	slif	CG3817
Rrp46	Xbp1	CG42694	CTCF
CG33123	CG9286	snoRNA:Psi18S-531	Hsp27
Spn27A	CG42561	CG1785	Got1
CG31689	CG31300	CG7365	Rtc1
w	CG8745	CG43313	Aatf
LBR	Exn	yellow-c	CG9286
Yp2	Tequila	CG10576	CG32040
CG43062	CG4324	Sec61beta	CR40959
pug	Fit1	CG9107	CG11158
CR44995	CG4658	CG14050	CG7920
CG13024	Diap1	CG34163	CG4000
CR45018	Cpr67Fb	CG8925	ade5
sda	CG18171	CG7272	l(1)G0255
CR44370	SpdS	CG7695	CG5909
drongo	CG4576	CG2781	CR42195
RhoGAP68F	CG6330	Cad74A	CG30108
CR44587	CG12768	Mipp1	18SrRNA-Psi:CR45861
CG31445	CG5323	CG4301	snoRNA:Psi18S-1377b
RIOK1	Mcm5	CG18367	zpg
CG2918	CG34205	CG6712	Ect3
CG3527	CG17036	CG14259	CG11380
CG18473	CG5002	CG13670	CG1136
CG4847	CG18170	SsRbeta	Idh
TotC	CG7744	CG7402	CG17124
Cdc23	CG33791	CG9451	CG42486
Rpb5	PGRP-SD	CG9253	CG3679
CG13622	CanA1	CG11550	His1:CG33861
CG15036	CR45053	Pdh	snoRNA:Psi18S-1347a
CG2260	CG8478	CG12325	Cht6
CG11529	CG14687	LanA	Glg1
CG3376	l(2)34Fd	CG1092	CR45034
mlt	Nat1	CG4038	CG10962
CG1146	Ugt58Fa	CR45894	CG9547
CG34165	CR44841	CG14823	His1:CG33846
CR44874	CG12014	snoRNA:Me18S-A425	CG42704
CG31287	CG7139	CG17244	vig2
CG31704	Drsl4	CG5867	eIF-2beta
asparagine-synthetase	Atg2	CG5909	CG17271
CR45280	CG43092	mod	CR44779
CG42554	Cubn	Cpr49Ae	CG4744
Faa	Ns1	CG9717	CR40640
Acer	DNApol-alpha73	CR45701	CG42331
Mdh1	tank	Fkbp14	18SrRNA:CR45841
mio	CG6834	CG4164	18SrRNA:CR41548
frma	CR45372	CG14439	CG4752
CG8026	CG4630	qua	twr
CG45085	CG18619	Cpr49Ag	scu
CG42806	dgt3	CG8213	CG9377
Spp	CG6051	CG40298	Eap
CG6175	Cpr57A	CG2918	CG16758
CG7246	Obp57d	CG42329	Pino
CG7328	CG45050	CR42765	CG34136
CR44052	CG12730	CG8713	CG44836
lama	mRpL21	CG3348	CG14933
stg	CG5706	CG15766	RfC3
Gpo-1	CG5639	slow	Cyp6a9
snoRNA:Psi28S-1175b	CG8771	CG10680	mtDNA-helicase
CG18327	fray	CG9522	CG18477
Orct	CG43062	CG12909	FK506-bp1
CR43833	PIG-V	CG4115	CG2691
CG7860	Rab18	snoRNA:Me28S-U2134a	Def
SpdS	dpa	CR43080	Sec61beta
CG7137	eIF4E-4	CG15199	Jheh2
OstStt3	CR43936	CG5162	CG7530
Cyp305a1	CG13575	CG43060	Ugt37a1
CR45659	Tcp-1eta	Spn43Aa	ScpX
CG8331	CR45171	CG5885	Sodh-2
CR45134	CG6689	Apoltp	CG8368
CG13003	CR45004	CG34244	His4:CG33897
CG8317	Nak	CG13185	PGRP-SA
ppan	CG18600	l(2)01289	otu
CG8852	bsf	Glt	CG31198
Sirup	lat	CG7299	18SrRNA:CR45838
Etf-QO	CG34315	CG16978	mip40
CG14298	Hsp26	CG8252	Hsp26
MtnD	icln	CG13024	pip
CG4658	w	CCHa2	brk
128up	NitFhit	CG10553	Cpr97Ea
path	aru	CG42370	ort
CG14687	AIF	amd	CG17333
CG13793	CG30349	CG13360	CG14931
CG7338	CR34262	TwdlT	CG8414
Clect27	CR45382	Est-6	Obp99b
CG8552	Rheb	CG10657	CG32815
CG18635	Rpd3	CR45682	CG3999
spel1	CG43091	Cpr62Bb	Tudor-SN
dmGlut	CR44297	CG4462	CG10214
CG6404	GstE11	CG33296	rdx
CG8602	CG32603	Phk-3	His-Psi:CR33805
Crtc	Rfabg	Ndg	His2A:CG33859
CR45210	ltd	Osi8	CG12994
CG14544	nudE	CR33218	His1:CG33819
Tsp	CG11438	Gp93	Mdh1
tws	CG3700	Hsc70-3	His1:CG33816
CG12091	CG7470	CG8012	dUTPase
CR45543	CG7185	CG13793	pre-rRNA:CR45846
CR45053	CG6767	snoRNA:Me28S-G2703c	CR45883
obst-A	Ppn	CG18327	mth
CG10570	CG3792	dmGlut	CG8485
CG32068	CG8944	CG4962	png
CG42502	Ugt86Di	CG32681	l(2)34Fd
CG17333	CG17350	CG6739	CR45778
CG12581	CG10051	CG17777	CG15673
CdGAPr	ZnT77C	CG32391	CG10553
CG12134	CG31704	snoRNA:Me28S-G2703a	Cpr92F
CG9510	CG3588	neo	CG18304
CG32115	frc	CG10131	Ranbp9
l(3)72Dp	CG10103	Duox	CR45880
CG6689	l(3)72Dn	CG33281	His1:CG33807
Syx8	CG32174	CG9400	ninaD
CG8202	Hml	CG5945	l(2)09851
CG2678	CG10623	CG14298	CG7742
CG43313	cact	Ela	CR44602
CG6074	CG14629	Obp99c	CG10512
Cyp28c1	CG7845	roX2	CG6084
CG1671	Spat	CG17032	CG32115
Pvr	CG43093	Ilp8	bora
CG17687	CG10189	CG30196	spin
CG2017	disco	CG10560	CG9717
sima	CG33169	Cpr60D	CG4842
Got2	CG10962	CG32686	CG18547
RYa-R	gcl	CG14661	CG42708
Rab7	CG8258	CG32793	Muc68D
nero	CG33054	snoRNA:Psi28S-2626	NDUFA8
CG4630	Cyp6a23	CG14544	CG3457
CG6465	CG6903	snoRNA:Me18S-C419	comm3
CG4866	CG3756	CG11529	Nup154
CG6330	l(3)07882	CG10237	CG17778
frc	NtR	CG33946	ird5
Cyp6a13	Poc1	CG17687	His2A:CG33850
CG32174	l(3)05822	CR45243	Gyk
CG5909	CG2157	CG2004	mew
CR46104	Jafrac1	CG2854	CR32207
CG10623	CCHa1	CaBP1	CG18170
ap	CG5538	Odc1	CG33791
Tal	Eip63F-2	E(spl)m7-HLH	Hsp22
Tab2	Cyp6a22	CG2233	Hsp67Bb
fusl	l(2)gd1	CG14258	Cda5
CG8611	RN-tre	CG4288	CG9312
CG9444	armi	CG2898	CG15365
cuff	CG7694	CG13403	CG8552
Notum	CG13893	snoRNA:Psi28S-1175c	CG7763
CG12499	CR44779	Yp1	CR43264
CG32103	CG15309	CR45601	Ude
CR44754	CG11377	snoRNA:Me28S-G2017	UGP
snoRNA:Me28S-G2017	CG5621	Cyp313a1	sub
CG10463	CG3597	zye	Nmd3
snoRNA:Psi28S-3436b	CG6723	TpnC4	CR44382
CG17190	CG13012	snoRNA:Psi28S-1175b	Nipsnap
CG31687	bxd	snoRNA:Or-CD9a	CG7182
CG14946	bdg	CG6074	28SrRNA-Psi:CR45848
CG10051	CG12581	CR44769	CG17104
CG12935	CG8552	CG14625	CR44374
CG42514	SmF	CR43051	CG6293
Ost48	CG15203	CR44768	CR45195
CG14661	l(2)09851	Clect27	Tpi
CG15530	CG6310	snoRNA:CG43051-a	CG34437
CG43675	CG11779	CG4702	Incenp
Ude	CR45192	snoRNA:Psi28S-1060	CG13773
CG33920	Cyp28c1	CG8539	AttA
CR45677	CG1835	CG15155	ade2
brk	CG42716	snoRNA:Psi28S-3436b	CG7365
CG2982	snoRNA:Psi28S-291	CG13046	fbp
Mdr50	slim	ppk22	His2A:CG33820
CG11655	HLH106	Yp2	kraken
olf186-M	gukh	CR45252	CG4302
CG4597	Ns3	Cpr49Ab	CG30080
Ugt86Dc	CG7054	CG13639	CG42662
CG3726	Ndc1	Nplp2	CG4806
Syx17	Drsl5	CG32750	CR44910
Treh	CG42808	CG3502	CG14629
CR43364	CG9143	CG14770	daw
CAH2	CR45015	CR44874	CG33225
CG4301	CG12301	obst-A	snoRNA:Me18S-A425
CG3829	CG9003	CG33223	CG1637
Cad74A	mbm	CG12116	GstE6
CG6834	CG2975	CG11350	snoRNA:Me28S-G2703c
nkd	CG13096	Obp99a	Ugt37b1
CG15611	CR44587	CR45045	CG42514
toe	Rel	AttB	wisp
CR44298	CG10570	CG8665	CG2650
CG8475	CG42502	Lsp1beta	CG4199
Sas10	CG2865	PGRP-SB1	borr
TotX	egl	CG43109	His1:CG33801
Drice	CG7889	DptB	His3:CG33851
Sas	CR44185	CG4744	CG13646
l(2)gd1	scyl	CG8147	meigo
EDTP	CG9920	CG31775	CG9044
Exn	CG6404	AttC	Pfk
CG4995	CycD	fit	His1:CG33840
Fem-1	CG15482	CR45046	CG7839
CR45593	CR45543	CG31465	squ
CG4744	CG42568	CG42586	yellow-g
RpII18	DnaJ-60	CecB	His2A:CG33856
CG10214	Glut4EF	CecC	NLaz
GNBP2	snoRNA:Me28S-A2113	edin	Rpb8
CG30380	CG31380	CecA1	l(2)37Cg
CG10513	CG7686	CecA2	CG13071
CG3588	CG14812		P5cr-2
CG9302	CG7950		CG34141
Ncc69	Pde11		Mst85C
CR45813	Rif1		His2A:CG33823
CG11977	CG34317		CG7724
CG42235	tx		Hex-A
Gfat2	CG31638		Vm26Ab
CG42326	CG7839		Sardh
CG7766	Atg101		CG9837
mRpS10	CR45805		CG8628
Cyt-b5	CG11534		dec-1
Sgs1	CR45892		CG15027
dmt	CG9715		His1:CG31617
CenG1A	CG17219		SsRbeta
CG31272	CR45807		snoRNA:Me18S-C419
snoRNA:Psi18S-531	dos		CG42326
CR45372	CG15333		CG3348
mre11	CG11851		CG12065
CG10344	CG1271		His2A:CG33847
QC	snoRNA:Or-aca1		mei-38
CG42699	esc		CR44651
CR45425	CG5921		DptB
CR44351	CG43394		Cct5
CG33303	Nsun2		blw
NtR	pit		Spc25
Irp-1B	RnpS1		out
CG15412	CG17266		CG31780
Atg2	Sgs1		His-Psi:CR33802
CG32344	CG11741		His2A:CG33862
Cyp12a5	CG17658		LRP1
CG11889	CG5707		wal
CG11891	Cyp6a8		Ptpmeg
CG43366	KCNQ		Ice1
CG45428	Myb		His2A:CG33814
CR44872	Fem-1		CG14687
Wnt6	CG2260		CG5172
Cp1	CG15891		His2A:CG33832
CG31778	CG18135		CG4666
AOX1	CG18473		His3:CG33860
CG14812	Crtc		CG13722
CG11825	CG43194		CG30431
gukh	CG43210		Scp1
smp-30	CG43693		Hml
subdued	Obp99b		CG8252
ttm50	Pka-C3		CR44690
to	CG1441		CG9107
CG14625	CG15097		Cyt-c-d
CG5589	CG11267		GstS1
Invadolysin	Pu		CG13022
Gadd45	CR42860		CG17264
Pld	CG13704		atilla
Chmp1	CG42593		28SrRNA-Psi:CR45860
pont	CG6426		Fatp
glob3	CR45668		CG9886
snoRNA:Psi28S-1175a	RabX1		CG45083
Ppn	CG10562		net
Cpr49Ab	babos		Dph5
snoRNA:Psi28S-1060	Ret		CR44206
CG4159	CG42323		wds
CG42362	CR44382		CG43109
CG42363	Tom40		clt
Pkg21D	wds		Rrp4
iPLA2-VIA	CG32407		CG6972
GlcAT-S	CG7408		CG17386
CG7033	CG11880		sad
CG12301	CG8460		nero
T-cp1	CG11374		Cda4
Ssk	phm		ACXD
CG16978	CG3984		Ugt35b
CR45004	CG30334		CG14401
CG15365	CG9507		CG31445
Rrp42	CG8636		Acsl
RecQ5	CG12177		P5cr
CG5885	Tps1		CG4335
CG4164	pont		CycB3
ird5	CG10970		jbug
CG10960	CR44351		CG5991
CG4115	pug		CR44807
Aats-thr	Tie		CR44274
Rrp4	CG11655		lectin-24Db
CG13933	Rok		qless
CG11741	CG7967		CR41544
jvl	CG42709		CG31751
snoRNA:CG43051-a	Cyp4d1		et
obst-E	CG9444		NimC1
CG14882	CG8740		CG9505
CG31436	CG6472		Grd
fus	Sptr		up
tank	hebe		c12.2
Dab	CR43474		His4:CG33905
CG10211	cib		TpnC41C
NijB	CG5044		CG4797
ranshi	CR43481		CG4825
CG32391	Ssk		Ubpy
CG11226	jet		pre-rRNA-Psi:CR45856
CG2641	CG16989		Mco1
CG11486	FER		CG7848
CG42329	U3-55K		Ugt86De
l(1)G0007	CG4995		Cyt-b5
CG4452	Zwilch		CG18446
CG10376	CG17544		CG5290
Sardh	ETHR		bam
Cpr57A	CG9674		CG10345
Obp57d	PPP4R2r		CG10516
PGRP-SB1	CG11459		dnr1
Pgi	CG9626		CG31313
CR45144	DNApol-epsilon255		CG31427
babos	sgl		Apc2
Diap1	yellow-d		CG2065
su(r)	CG5969		CR40469
CG11459	CR44748		CG7208
CG30109	CG5010		Pglym78
Nat1	modSP		CG12091
CG7365	ash2		Spn43Aa
mib1	Rip11		clu
Mcm5	Gk		CG32803
CG10103	CG5687
Irc	Acsl
rept	CR45880
CG42259	CG31272
CG31688	CG43366
Rootletin	CG3008
CG3544	CG11700
Rpb8	CG10286
pio	Top3alpha
fray	Tango5
CHKov2	CG13933
CR33218	Nep2
CG9777	CstF-50
Edc3	CG30001
CG15155	CG11307
Pka-C3	CG14301
Atac1	CG11563
CG8519	Nnp-1
CR43080	Jabba
Spn28B	CG5800
Atg7	CG5823
CG8012	CG32699
Lsd-1	CG8607
CG13575	DCP2
alc	RpI1
CG14275	Notum
CG8360	QC
CR44116	Dab
CG45050	CG1703
Stim	dod
Rpn13	CG5399
CG7519	CG32115
CG42808	CG42235
CG17259	fus
crp	Vps13
CG4393	uri
CG7967	CG8281
egl	CG15735
CR43051	P5cr-2
CG31357	CG30269
ash2	CG30273
CG13607	CR45325
bwa	Ran
nudE	CG31427
CG7402	CG2678
meso18E	CG14132
Ent2	eIF3-S10
Xbp1	Ent2
HLH106	CG9987
Atg18a	CG8089
CG12119	CG14275
nemy	Eip63F-1
CG14693	CR44468
CG16721	CG5525
Rab19	CG31121
CR45382	CG6724
CG11779	Nup133
CG32793	CG5731
Aats-gly	Glg1
Listericin	Art1
CG18619	CG14644
wdp	CG10602
Rcd6	CG1749
gcl	Cyp4d21
Jheh3	CG12413
mRpS35	CG31697
CG6279	CG42389
Tim8	Dh31-R
CG15073	CG11619
CG7694	Hex-A
l(2)01289	RhoBTB
CG7139	CG13175
Cyp12d1-p	CG33964
eIF6	Orc1
yellow-c	CG34256
Cubn	CG31908
U3-55K	CG12065
CG32599	CG43165
CG12985	Cyp9b2
KCNQ	CG12134
CR44907	ste24a
CG11125	CG13283
CG4324	toe
CG12384	MsR1
CG7083	Desat1
CG32354	CG18343
AIF	CG5961
Eap	CHMP2B
CG10365	CG3842
CG40298	Vps2
Phk-3	bigmax
CG3700	CR45827
Est-6	CR45567
CG8417	CG6966
ine	CG7246
CG8974	CG1532
Pmm45A	dap
Ndc1	PPO1
fz3	CR44120
CG8785	CG8249
Ahcy89E	Pdk1
CR45015	geminin
Esp	iPLA2-VIA
CG7091	tws
CG18662	CG30109
CG4962	CG14022
Pu	mRpL14
Eip63F-1	Mio
Ugt	Aats-glupro
CG14770	lectin-46Ca
Whamy	wdp
CG4462	Grp
CG31908	Ady43A
snoRNA:Me18S-A425	CG8596
mir-966	Obp83ef
CG10237	CG9336
CG13318	CG31321
CG14022	CG11977
CG8950	Hop
Cct5	DJ-1alpha
CG8281	Tsp
CG4598	CG32599
en	CG3163
CG31321	CG30380
DNApol-alpha50	CG1399
CG2680	arr
CG31268	CG13795
CR44989	l(1)G0007
wkd	CG13607
CG10435	Jheh3
CG34423	CG2017
pyx	CR44168
CG16704	sra
CG6453	Hsc70Cb
CG12269	CG6836
Cpr67Fb	Est-Q
CG15766	Tab2
Aats-arg	xmas-2
CG9360	CG3544
Nak	mRpL48
CG10680	Cyp12a4
mnb	CG1208
klu	Taz
Fen1	Skp2
CG42568	meso18E
DnaJ-60	CG3376
CG8925	PAN2
Sec61alpha	Smg6
CG30080	CG18765
CG42662	udd
CG34141	CR43786
spoon	Nlg1
CG4213	Hsp67Ba
CG44249	asrij
CR45668	Ostgamma
CG9336	CG6175
Ilp8	snoRNA:Me28S-A1322
CG32121	CR44375
Spat	Diedel
Rpn6	Yippee
CG3781	Max
CG12106	PK1-R
sqa	CG44836
CG7135	wat
CG11350	RpI135
CG10809	CG32982
Rok	Rassf
CR45894	Mcm7
kz	CG14655
Cpr49Af	CG13654
jet	Cp1
CG4822	CG17259
Cyp12d1-d	CG14882
CR45601	Atg6
vn	to
Sr-CI	CG3295
snoRNA:Psi28S-2562	Aats-asn
CG2781	Nmt
m	Menl-1
Act88F	Menl-2
spi	CG10376
ico	Lam
neb	Krn
Trc8	Axs
pen	Tom70
Mys45A	Cyp6a13
Rtc1	GstO1
cbt	mRpS35
CR44996	CG15553
Pi3K59F	CG2736
TpnC4	CG12081
comm3	Mcm10
snoRNA:Me28S-A1322	Bruce
CG32581	IntS10
CG42369	CG4409
CIAPIN1	CG11961
CG33051	CG9766
tld	sle
Wsck	Fen1
CG7950	CG15412
CG9452	Acox57D-p
CG34317	Rrp46
bdg	CG34423
Sps2	CG11160
CG9281	NimC1
CR44019	CG10082
Nipsnap	OstStt3
CG13154	lectin-24Db
l(2)dtl	Rootletin
CG17323	CG7296
CG5961	CG2767
Yp1	CG7728
CG3760	CG15556
CG9522	CAH2
CG8323	CG33303
CR43474	mud
Tcp-1eta	CG33786
CG18012	CG33785
Tom40	CG8611
Nplp2	RecQ5
CG9003	CG12105
CG11999	CG11334
NijA	RPA3
CR46073	CG43427
udd	Atg4a
GstO2	Ibf2
CG7227	Ance-5
CG15546	CG1233
CHMP2B	CG13622
CG5969	Cdc23
Orct2	Sirt6
scyl	Pkg21D
CG44252	byn
CG8549	CG10514
Pdh	CG7255
CG14050	oys
fok	Phb2
Aph-4	Myo31DF
CG11700	Tsp42Er
CG10970	Aats-tyr
CG18547	CG8997
sgl	CG32354
CG13339	smt3
CG30001	Ude
CG11180	SmD1
CG8476	CG5346
CG33970	CG12106
CG14715	mRpL37
ppk22	msk
CG42526	CG33671
CG43109	CG33672
ref(2)P	CG8549
CG31886	128up
CG1092	CR45473
CR45473	TRAM
Wwox	CG34132
l(2)37Cg	mir-2a-2
Hsc70-3	CG5789
Mes4	CG4199
CR44321	CG16743
Cad99C	CR43883
Cpr62Bb	CG7759
Papss	ebd1
Manf	Ect3
Drip	CR45518
CG1234	CG5290
CG5645	snoRNA:Pi4KIIalpha-a
dom	CG31097
Ggt-1	lmd
CG31427	CG45428
CG42368	dob
CG8303	CG4213
Elp2	Tapdelta
CG10903	ttm50
CG8008	SmB
NimC1	La
Pdk1	CG6356
glob1	CG5728
gce	Atac1
RN-tre	Pcp
CG2865	CG5984
hebe	CG9799
maf-S	nkd
CR42860	ECSIT
CG3925	mew
CG12343	Xpd
CG11534	Orc5
Uhg2	CG2201
CG8713	Sas10
CG6441	Set
CG15556	sws
CG7110	Cyp12a5
CG9669	Nup154
CG7324	PCNA
DptB	Hel25E
Nup44A	sing
CG13360	CG8312
CG17244	CG15696
SmB	CR45883
CG6280	CG32237
CG30269	CG4452
CG30273	CG14210
CG3842	CHES-1-like
CG12012	CG4293
CG16908	CG34138
CG5810	IM1
Lerp	CR46074
Pde11	NimB4
ppl	frma
DCP2	snoRNA:Psi28S-1192b
CR43301	snoRNA:Psi28S-1175a
CG5023	CG9628
CheA87a	CG7328
CG3902	CG9777
sws	CR44986
phm	CG5414
CG3817	CG7638
Inx3	CG10463
CR44274	Aats-met
CR18228	Csat
Ald	Nup37
Rassf	Drs
CG16989	CG3925
mRpL21	CR45943
CG11241	Ubi-p5E
Ance-5	RanBPM
CG5823	Nup93-1
vig2	Hmg-2
snoRNA:Me28S-G2703c	CG10226
sxe2	godzilla
Rpt1	CG11858
CG42367	CG4825
CG11737	Ugt
CR43470	NFAT
PAN2	CG16756
CG17574	CG14946
Prestin	Cyp12b2
CG17646	snoRNA:Or-CD4
CG12520	FeCH
CG3999	und
CG17065	wkd
rols	mRpS30
CG5525	Ipk2
CG40486	CG44249
CG8249	Sk1
slif	CG3709
epsilonCOP	CG30496
CG9886	CG14356
Mdr65	CG11417
CG31248	CG30354
Baldspot	Jafrac2
Sec61beta	CG42699
CG4806	CG10809
CG8740	CG15653
CG2004	Tbc1d15-17
CG1662	CG10435
CG34132	cv-c
CR45171	CG42367
CG10131	CG12985
CG9497	CG42516
CG7744	Pbp49
dlp	boca
Atg101	snoRNA:Psi28S-2562
CG8213	dmt
Trx-2	CG34207
ZnT86D	IM23
alphaTub84D	Rrp42
CG32260	CG8974
CR44602	CG31075
CG6073	CG33158
fa2h	CG9449
Hsp60	CG6984
Hex-A	dUTPase
Eaat1	CR45778
CG12766	CG12935
CG34376	CG2135
amd	CG17556
Lnk	mre11
CG31678	Gp150
Cyp9b1	CG14196
Ugt86Di	CG3168
CG2201	rogdi
Vps33B	CG5126
CG32036	CG4393
CG32091	CG6441
cv-d	Npc2h
CrebA	CG15014
Art8	Pi3K59F
Cyp4e2	alphaTub84D
Obp56a	CG15036
CG11426	CG1074
CG18273	GlyP
CG15891	Stam
CG17734	gce
PIG-V	sxe2
Hmg-2	CG11843
Myb	Drat
CSN4	snoRNA:Psi28S-3436a
Nup205	CR44872
CG43427	Nup205
Cdk4	CG10211
snoRNA:Me18S-C419	CG31678
fdy	CG31431
Ptpmeg	CG17646
CG1532	mRpL12
CG2736	CG8920
CG13046	Trp1
CG5162	DNApol-alpha180
EfTuM	Cht5
Cpr60D	CG3071
CG7299	CG5142
CG14258	CR44274
CG43091	CG8132
CG7881	CG12926
CG11550	CG30284
beta4GalT7	CG42335
RhoGAP15B	CG44252
CG4933	CG7337
CG7900	CG12592
hdc	CG4627
kra	Cyp305a1
CG10026	Cctgamma
Tbc1d15-17	Rrp40
CR44841	GstE1
twr	CG11583
CG14762	CG2254
CG1418	CG7881
edin	Ost48
Inos	CG14177
CG2010	GILT3
mbc	CG33474
CG10947	ico
CR44197	ida
boca	CG6479
roX2	CG7192
CG7194	omd
mRpL3	CG10344
Liprin-beta	Trf
CG17544	angel
CG8569	DNA-ligI
Bzd	pgant4
aru	CG7102
CG15309	CR45871
Obp19c	CG14230
CG7408	CG33293
CR44168	CG30108
Rab40	CG11486
CG13458	CG1545
CDase	Non2
CG32708	Cyp4ac1
CG43273	CG8586
CG14855	Mer
Nup154	CG5188
slim	CG31729
CG30196	nero
CG8771	CR44977
CR44961	spi
CG14778	Asap
CG14777	eEF1delta
CG7550	mv
fzy	CG13603
mus210	Eip74EF
Irbp	snoRNA:Psi28S-1192d
gcm2	CycA
CR45880	nol
ZnT77C	spoon
rdhB	CG3781
ry	CG7900
Ppa	CR45001
SamDC	luna
Psf3	RIOK1
CG32699	CG7149
CycD	CG2065
cnc	Epac
mRpL19	wtrw
CG10600	maf-S
CG32736	CG7550
CG42308	CG11279
qua	CR44961
CR44845	CG1882
Yippee	mRpS18A
ACXD	CG43935
CG7048	CDase
GstE8	CR44992
RhoBTB	CG6333
CG8252	CG10824
betaTub97EF	Sps2
CR45892	CG11200
CR43243	Cnx99A
CR43981	CG8199
Sema-5c
CG17124
bonsai
Npc2b
ETHR
Rheb
CG34205
CG12081
Tim9b
CG12788
CR45620
Dat
mRpL37
CG13012
gwl
lbk
Acox57D-d
Fit1
CG13841
CG15201
CG5946
Irk2
CG17985
Pdi
Ubi-p5E
CG10433
Ak6
Hml
CG14135
CG6293
CG43060
CG6084
neo
snoRNA:Or-aca1
CG9727
CG42495
CG32447
Rs1
CG13283
Scsalpha
yellow-d
Tie
CG14495
mol
CG9588
CG42593
nudC
fd68A
CG30015
CR43629
CG8199
CG5945
CG6051
CG42394
Cyp28a5
CG10226
dos
FER
Epac
CG7763
CR45925
AttB
CG10560
CG31102
CG3630
Asap
Idgf3
CG14830
CG32815
Nep2
spt4
yip2
zye
CG11843
l(3)05822
CG14230
vig
l(3)02640
CG5707
mRpL14
vas
wgn
Obp99a
CG16753
Ugt58Fa
CG1461
CG8336
dUTPase
CR45045
CR45778
CG6762
Atg4a
CG7912
Rip11
Spn43Aa
p24-1
fon
CR43932
CG7255
Eip63F-2
l(2)tid
drpr
CG2107
fu12
CR44138
bigmax
CHES-1-like
mir-2a-1
Gp93
Cnx14D
crm
RnrL
CG14439
CG42709
Obp99c
JhI-26
RanBPM
Taf6
CG14100
CG16953
CG4332
rngo
snoRNA:Psi28S-1175c
CG8152
CG8368
CG1441
RabX1
BM-40-SPARC
Grasp65
Drs
CG11279
Atg6
CR43730
CCHa2
CR45130
CG10467
CG8258
MsR1
CG5567
CG32698
ergic53
CG12163
CG15696
DNaseII
Rpt4R
CG9990
Hsc70-5
btl
CG13117
gb
CG32335
whd
CG40042
alphaTub84B
CG43092
CG1233
CG12413
CG5323
CG13670
CG2157
CG5177
CG34244
CG9960
CG1882
Snapin
CR43432
CG11200
CR44769
CR45701
l(2)37Cc
hh
Osi8
Hnf4
Dgp-1
CR44741
CG4679
CG1399
Sobp
CG7149
CG17896
CG9784
galectin
mip120
Inx2
CG7192
snoRNA:Psi28S-2626
del
alpha-Est9
Tango5
l(2)not
CG13893
CR44368
Mink
nopo
CG3808
l(3)L1231
Csat
CG5538
pgant4
CG32695
CG13639
Cyp12a4
CG17777
CR44299
mRpL12
TotA
CG8920
moi
Tgs1
CG6785
CG1074
Sox14
CG16787
CG13603
CG15715
CG15186
CG7695
fog
Uhg1
bel
Tdc1
CG6966
CR45175
CG7341
CR45883
CG8870
CG12065
CG10747
E(spl)m7-HLH
CG5044
CG1657
Ubc4
Duox
CR46107
CG14823
arr
cer
Coq2
CG9400
Ance-4
CG7272
ush
CG42716
CR44977
poly
CG30334
CG5346
Mtr3
Inx7
Rpt5
CG8641
CG7916
Mrtf
CG10399
tw
dsb
CR44224
scf
LanA
CG8837
CG12016
CG10657
CG42456
CG2767
CG14253
CR44185
CG1208
CG9674
CG2614
Rab18
CG3800
CR45682
Mst36Fb
CR46112
nrv2
CG7627
CG3940
CG18136
CG15695
Rpn5
CG13295
psidin
f-cup
Pgm
cact
dod
loj
Pcp
Glt
CG10166
CG10420
CG16700
CG4858
CG9319
for
pr
mRpL48
CR45243
Or82a
sra
CG42694
CR42765
CG9451
CG4702
l(2)08717
Strip
Dis3
snoRNA:Me28S-U2134a
CG34222
godzilla
Ret
Tom70
Top2
CG15199
CG31288
mkg-p
CG33057
Obp19d
Atg17
mtg
CG8963
CG9272
CG31523
CG14259
CG42255
Aats-lys
CG18507
CG8485
omd
CG32425
CR43607
CG9996
CG31370
sas
Cbs
Cpr49Ae
CG33281
CG43693
CG34054
Vps2
CR44445
CG10195
wal
Tom20
Aats-glupro
CG9194
CG5835
alpha-Est3
CR43334
snoRNA:Me28S-G2703a
Nup160
kuk
ds
CG7102
Coop
mRpL30
CG2199
CG7470
mtTFB1
Ccdc56
Elf
CG15890
CG18367
CG6739
Taz
CR44375
PCNA
Vps13
Cyp12b2
CG7988
AttC
CG34010
CG17549
CG10639
Als2
RhoGEF2
CG13247
Prosalpha2
DhpD
CG8449
vkg
CG33946
Cct2
CG5867
l(2)k12914
CG6163
CG7997
snoRNA:Psi28S-2179
CG10553
CG12655
CG9134
CG5379
DNApol-iota
Ugt35a
CG33293
COQ7
CG9507
CG42516
Pbp49
CG10361
CG13403
CG1218
mRpL47
CG4409
CG15547
Itgbetanu
Rab2
p38a
