# Supplementary material for: Antimicrobial peptides modulate long-term memory
Source: PLoS Genet. 2018 Oct 12;14(10):e1007440. doi: 10.1371/journal.pgen.1007440 (PMC6224176; doi:10.1371/journal.pgen.1007440)
Supplement: S3 Table — Antimicrobial peptides are highlighted in bold. (XLSX) [file pgen.1007440.s003.xlsx]

## Sheet: knoto_genes
Kitamoto et al.	gene	Barajas-Azpeleta & Wu et al.	gene	Winbush et al.	gene
FBgn0000015	Abd-B	FBgn0000024	Ace	FBgn0000044	Act57B
FBgn0000140	asp	FBgn0000043	Act42A	FBgn0000046	Act87E
FBgn0000273	Pka-C1	FBgn0000052	ade2	FBgn0000061	al
FBgn0000533	ea	FBgn0000057	adp	FBgn0000287	salr
FBgn0000546	EcR	FBgn0000083	AnxB9	FBgn0000339	cni
FBgn0000594	Est-P	FBgn0000115	Arl1	FBgn0000449	dib
FBgn0000625	eyg	FBgn0000279	CecC	FBgn0001108	Gl
FBgn0000636	Fas3	FBgn0000459	disco	FBgn0001253	ImpE1
FBgn0000964	tj	FBgn0000492	Dr	FBgn0003067	Pepck
FBgn0001225	Hsp26	FBgn0000504	dsx	FBgn0003149	Prm
FBgn0001256	ImpL1	FBgn0000565	Eip71CD	FBgn0003189	r
FBgn0001276	ix	FBgn0000566	Eip55E	FBgn0004003	wbl
FBgn0001281	janB	FBgn0000567	Eip74EF	FBgn0004783	Ccp84Aa
FBgn0001323	knrl	FBgn0000568	Eip75B	FBgn0004832	Xpac
FBgn0002576	lz	FBgn0001104	Galphai	FBgn0005655	PCNA
FBgn0002772	Mlc1	FBgn0001128	Gpdh	FBgn0008646	E5
FBgn0002775	msl-3	FBgn0002441	l(3)mbt	FBgn0010039	GstD3
FBgn0002862	Mst87F	FBgn0002736	mago	FBgn0010340	140up
FBgn0002926	ndl	FBgn0002780	mod	FBgn0010389	htl
FBgn0003015	osk	FBgn0002862	Mst87F	FBgn0010504	kermit
FBgn0003060	CG9757	FBgn0002865	Mst98Ca	FBgn0011559	Acp36DE
FBgn0003089	pip	FBgn0002945	nkd	FBgn0011606	Klp3A
FBgn0003257	r-l	FBgn0003067	Pepck	FBgn0011774	Irbp
FBgn0003285	rst	FBgn0003149	Prm	FBgn0013681	mt:ND3
FBgn0003302	rux	FBgn0003275	RpII18	FBgn0014931	CG2678
FBgn0003319	Sb	FBgn0003278	RpI135	FBgn0015299	Ssb-c31a
FBgn0003411	sisA	FBgn0003390	shf	FBgn0015919	caup
FBgn0003660	Syb	FBgn0003656	sws	FBgn0020637	Lcp65Ag2
FBgn0003886	alphaTub85E	FBgn0003884	alphaTub84B	FBgn0021825	Dmn
FBgn0003975	vg	FBgn0003965	v	FBgn0023170	RpL39
FBgn0004009	wg	FBgn0004118	nAChRbeta2	FBgn0024150	Ac78C
FBgn0004045	Yp1	FBgn0004172	Mst84Da	FBgn0024285	Srp54
FBgn0004414	msopa	FBgn0004173	Mst84Db	FBgn0024360	CG11418
FBgn0004657	mys	FBgn0004174	Mst84Dc	FBgn0025634	CG13367
FBgn0004911	Eip63F-2	FBgn0004175	Mst84Dd	FBgn0025700	CG5885
FBgn0005391	Yp2	FBgn0004240	DptA	FBgn0025827	CG6421
FBgn0005596	yem	FBgn0004362	HmgD	FBgn0026239	gukh
FBgn0005630	lola	FBgn0004374	neb	FBgn0026268	antdh
FBgn0008646	E5	FBgn0004513	Mdr65	FBgn0026314	Ugt35b
FBgn0008651	lbl	FBgn0004638	drk	FBgn0026399	Or85e
FBgn0010395	Itgbetanu	FBgn0004655	wapl	FBgn0026403	Ndg
FBgn0011274	Dif	FBgn0004865	Eip78C	FBgn0026431	Grip75
FBgn0011703	RnrL	FBgn0005278	Sam-S	FBgn0026718	fu12
FBgn0011723	byn	FBgn0005322	nmd	FBgn0026878	CG4325
FBgn0011743	Arp53D	FBgn0005695	gcl	FBgn0027583	CG7601
FBgn0011774	Irbp	FBgn0010038	GstD2	FBgn0027587	CG7028
FBgn0012042	AttA	FBgn0010041	GstD5	FBgn0028422	GluRIID
FBgn0013300	Mst35Ba	FBgn0010052	Jhe	FBgn0028708	Mst85C
FBgn0013301	Mst35Bb	FBgn0010228	HmgZ	FBgn0029512	Aos1
FBgn0013469	klu	FBgn0010292	bys	FBgn0029831	CG5966
FBgn0014135	bnl	FBgn0010383	Cyp18a1	FBgn0030061	CG1785
FBgn0014395	tilB	FBgn0010388	Dro	FBgn0030078	CG10970
FBgn0014396	tim	FBgn0010414	SerT	FBgn0030081	CG7246
FBgn0014464	Cp7Fa	FBgn0010438	mtSSB	FBgn0030369	Cyp318a1
FBgn0014848	Eig71Eh	FBgn0010520	Bka	FBgn0030506	Lig4
FBgn0014851	Eig71Ek	FBgn0010591	Sply	FBgn0030559	CG13404
FBgn0015035	Cyp4e3	FBgn0010611	Hmgs	FBgn0030576	CG15890
FBgn0015570	alpha-Est2	FBgn0010620	Sip1	FBgn0030594	CG9509
FBgn0015778	rin	FBgn0010638	Sec61beta	FBgn0030611	CG15027
FBgn0016797	fz2	FBgn0010770	ppan	FBgn0030925	Hayan
FBgn0020236	ATPCL	FBgn0010926	l(3)07882	FBgn0030968	CG7322
FBgn0020906	Jon25Bi	FBgn0011279	Obp69a	FBgn0031094	CG9578
FBgn0021906	RFeSP	FBgn0011584	Trp1	FBgn0031220	CG4822
FBgn0022724	Taf8	FBgn0011589	Elk	FBgn0031265	CG2794
FBgn0022740	HLH54F	FBgn0011672	Mvl	FBgn0031485	CG9643
FBgn0023181	Orc4	FBgn0011705	rost	FBgn0031701	TotM
FBgn0023197	Jon74E	FBgn0011706	rpr	FBgn0031730	CG7236
FBgn0024364	CG11417	FBgn0011722	Tig	FBgn0031939	CG13796
FBgn0024836	stan	FBgn0011746	ana	FBgn0031998	SLC5A11
FBgn0025739	pon	FBgn0011754	PhKgamma	FBgn0032197	CG5694
FBgn0026417	Hus1-like	FBgn0011768	Fdh	FBgn0032250	holn1
FBgn0027509	CG7261	FBgn0011770	Gip	FBgn0032507	CG9377
FBgn0027929	NimB1	FBgn0011824	CG4038	FBgn0032595	CG17996
FBgn0028370	kek3	FBgn0012042	AttA	FBgn0032693	Cyp310a1
FBgn0028668	Vha16-2	FBgn0013301	Mst35Bb	FBgn0032822	CG10466
FBgn0028850	CG15260	FBgn0013325	RpL11	FBgn0032846	CG10721
FBgn0028902	Tektin-A	FBgn0013949	Ela	FBgn0033067	CG11211
FBgn0029504	CHES-1-like	FBgn0013983	imd	FBgn0033115	Spn42De
FBgn0029539	CG11663	FBgn0014396	tim	FBgn0033139	Tsp42Er
FBgn0029644	CG14421	FBgn0014455	Ahcy13	FBgn0033240	CG2906
FBgn0029657	CG12535	FBgn0014865	Mtk	FBgn0033357	Tom7
FBgn0029659	CG16782	FBgn0014877	Roe1	FBgn0033421	CG1888
FBgn0029705	CG12693	FBgn0014903	CG14630	FBgn0033431	CG1827
FBgn0029722	CG7024	FBgn0015336	CG15865	FBgn0033507	CG12909
FBgn0029791	CG4096	FBgn0015393	hoip	FBgn0033783	CG17019
FBgn0029878	Pat1	FBgn0015513	mbc	FBgn0033798	CG15870
FBgn0029924	CG4586	FBgn0015522	olf186-M	FBgn0034076	Jhedup
FBgn0029940	CG1958	FBgn0015570	alpha-Est2	FBgn0034118	Nup62
FBgn0029987	CG15330	FBgn0015589	Apc	FBgn0034140	CG8317
FBgn0030004	CG10958	FBgn0015623	Cpr	FBgn0034166	CG6472
FBgn0030161	CG15249	FBgn0015770	MstProx	FBgn0034245	CG14482
FBgn0030195	CG2898	FBgn0016031	lama	FBgn0034276	Sardh
FBgn0030313	CG11697	FBgn0016131	Cdk4	FBgn0034310	Nup75
FBgn0030323	CG2371	FBgn0016650	Lgr1	FBgn0034330	CG18107
FBgn0030348	CG10352	FBgn0016762	angel	FBgn0034335	GstE1
FBgn0030417	CG15725	FBgn0016917	Stat92E	FBgn0034356	CG10924
FBgn0030438	CG15721	FBgn0019932	SamDC	FBgn0034407	DptB
FBgn0030474	CG15747	FBgn0019952	Orct	FBgn0034430	mip40
FBgn0030480	Tim9a	FBgn0019972	Drice	FBgn0034443	cer
FBgn0030536	CG11068	FBgn0020236	ATPCL	FBgn0034455	CG11007
FBgn0030577	CG5334	FBgn0020305	dbe	FBgn0034530	Rcd6
FBgn0030578	CG5347	FBgn0020416	Idgf1	FBgn0034618	CG9485
FBgn0030596	CG12398	FBgn0020545	kraken	FBgn0034647	pirk
FBgn0030623	PPYR1	FBgn0021760	chb	FBgn0034657	LBR
FBgn0030647	CG6324	FBgn0021795	Tapdelta	FBgn0034923	Upf3
FBgn0030759	CG13014	FBgn0022288	l(2)09851	FBgn0034933	CG3735
FBgn0030763	CG9782	FBgn0022343	CG3760	FBgn0034963	Not11
FBgn0030780	CG13008	FBgn0022359	Sodh-2	FBgn0035065	CG3589
FBgn0030789	Rrp45	FBgn0022893	Df31	FBgn0035104	CG13875
FBgn0030804	CG13002	FBgn0023167	SmD3	FBgn0035141	Cypl
FBgn0030830	CG5172	FBgn0023441	fus	FBgn0035147	Gale
FBgn0030836	CG8664	FBgn0023540	CG3630	FBgn0035192	CG9194
FBgn0030899	Her	FBgn0023542	Nmd3	FBgn0035452	CG10359
FBgn0030905	CG15059	FBgn0024329	Mekk1	FBgn0035529	CG1319
FBgn0030956	CG18259	FBgn0024558	Dph5	FBgn0035539	slow
FBgn0031001	CG7884	FBgn0024740	Lip2	FBgn0035587	CG4623
FBgn0031034	CG14205	FBgn0024957	Irp-1B	FBgn0035626	lin-28
FBgn0031132	CG15450	FBgn0025373	Fpps	FBgn0035707	CG8368
FBgn0031155	CG15446	FBgn0025454	Cyp6g1	FBgn0036014	CG3222
FBgn0031197	CG17601	FBgn0025595	AkhR	FBgn0036046	Ilp2
FBgn0031249	CG11911	FBgn0025687	LKR	FBgn0036052	CG10809
FBgn0031333	CG5561	FBgn0025700	CG5885	FBgn0036101	NijA
FBgn0031426	CG18641	FBgn0025814	Mgstl	FBgn0036125	CG6279
FBgn0031466	CG3119	FBgn0025878	wrapper	FBgn0036141	wls
FBgn0031470	CG18557	FBgn0025879	Timp	FBgn0036145	CG7607
FBgn0031549	Spindly	FBgn0026059	Mhcl	FBgn0036187	RIOK1
FBgn0031559	CG3513	FBgn0026196	nop5	FBgn0036359	CG14105
FBgn0031688	Cyp28d2	FBgn0026239	gukh	FBgn0036461	Zip71B
FBgn0031715	tomb	FBgn0026428	HDAC6	FBgn0036560	CG5895
FBgn0031758	Ucp4B	FBgn0026563	CG1979	FBgn0036629	CG4573
FBgn0031760	Tsp26A	FBgn0026566	CG1307	FBgn0036749	CG7460
FBgn0031763	CG13996	FBgn0026576	CG5991	FBgn0036750	CG6034
FBgn0031778	CR9162	FBgn0027376	rha	FBgn0036752	Adgf-A
FBgn0031785	CG13991	FBgn0027521	CG3679	FBgn0036820	CG6852
FBgn0031837	CG11320	FBgn0027538	beta4GalNAcTA	FBgn0036827	CG6843
FBgn0031859	CG17377	FBgn0027550	CG6495	FBgn0036979	CG13247
FBgn0032048	Dh31	FBgn0027556	CG4928	FBgn0037126	CG14567
FBgn0032065	CG12438	FBgn0027572	CG5009	FBgn0037376	CG2051
FBgn0032095	Toll-4	FBgn0027579	mino	FBgn0037408	NPFR
FBgn0032153	CG4537	FBgn0027580	CG1516	FBgn0037431	CG17917
FBgn0032293	Dpy-30L1	FBgn0027611	LM408	FBgn0037504	CG1142
FBgn0032311	CG12517	FBgn0027655	htt	FBgn0037581	CG7352
FBgn0032376	Tsp33B	FBgn0027932	Akap200	FBgn0037607	CG8036
FBgn0032434	CG5421	FBgn0028394	CG17834	FBgn0037719	bocksbeutel
FBgn0032436	CG5418	FBgn0028468	rtet	FBgn0037727	CG8358
FBgn0032464	Vha68-3	FBgn0028523	CG5888	FBgn0037770	Art4
FBgn0032535	Ance-2	FBgn0028540	CG9008	FBgn0037798	CG12817
FBgn0032577	CG13244	FBgn0028554	x16	FBgn0037836	CG14692
FBgn0032590	CG4631	FBgn0028563	sut1	FBgn0037962	CG6971
FBgn0032665	CG15152	FBgn0028744	CG5033	FBgn0037978	KLHL18
FBgn0032709	CG15167	FBgn0028855	CG15282	FBgn0037997	CG14742
FBgn0032727	CG10623	FBgn0028870	CG4691	FBgn0038072	CG6225
FBgn0032797	CG10186	FBgn0028894	CG5869	FBgn0038144	CG8870
FBgn0032812	Hakai	FBgn0028936	NimB5	FBgn0038291	CG3984
FBgn0032839	CG10659	FBgn0028988	Spn42Dd	FBgn0038332	CG6136
FBgn0032878	CG9316	FBgn0029148	NHP2	FBgn0038369	Arpc3A
FBgn0032915	CG12050	FBgn0029507	Tsp42Ed	FBgn0038373	CG4546
FBgn0032967	CG1428	FBgn0029715	CG11444	FBgn0038455	CG14907
FBgn0032971	ttm3	FBgn0029765	CG16756	FBgn0038576	Arp5
FBgn0032972	CG10834	FBgn0029896	CG3168	FBgn0038597	CG8064
FBgn0033051	Strica	FBgn0030000	CG2260	FBgn0038682	CG5835
FBgn0033271	CG8708	FBgn0030041	CG12116	FBgn0038737	CG11447
FBgn0033286	CG2127	FBgn0030053	CG12081	FBgn0038811	CG4159
FBgn0033344	CG8252	FBgn0030067	Rbm13	FBgn0038840	CG5621
FBgn0033359	CG8213	FBgn0030073	CG10962	FBgn0038874	ETHR
FBgn0033438	Mmp2	FBgn0030105	CG15369	FBgn0038921	CG6332
FBgn0033443	CG1698	FBgn0030217	CG2124	FBgn0039008	CG6972
FBgn0033449	CG1663	FBgn0030218	CG1628	FBgn0039013	CG4813
FBgn0033501	CG12911	FBgn0030262	Vago	FBgn0039038	CG6688
FBgn0033850	CG13331	FBgn0030270	CG15199	FBgn0039044	p53
FBgn0033873	CG6337	FBgn0030277	CG1394	FBgn0039067	wda
FBgn0033888	CG18568	FBgn0030294	Pa1	FBgn0039273	CG9996
FBgn0033893	CG18371	FBgn0030309	CG1572	FBgn0039301	Nup37
FBgn0033932	Dh44-R1	FBgn0030326	CG2444	FBgn0039378	alpha4GT2
FBgn0033978	Cyp6a23	FBgn0030425	CG3775	FBgn0039665	CG2310
FBgn0033981	Cyp6a21	FBgn0030431	CG4407	FBgn0039703	CG7829
FBgn0033993	CG8089	FBgn0030451	CG15717	FBgn0039798	CG11313
FBgn0034007	CG8102	FBgn0030452	MFS10	FBgn0039881	CG1971
FBgn0034151	CG15617	FBgn0030510	CG12177	FBgn0040291	Roc1b
FBgn0034219	mthl4	FBgn0030511	CG11158	FBgn0040349	CG3699
FBgn0034289	CG10910	FBgn0030638	CG11655	FBgn0040353	CG14417
FBgn0034293	CG14495	FBgn0030662	CG9220	FBgn0040551	CG11686
FBgn0034352	CG17669	FBgn0030724	Nipsnap	FBgn0040733	CG15068
FBgn0034381	List	FBgn0030737	CG9914	FBgn0040734	CG15065
FBgn0034407	DptB	FBgn0030748	Traf-like	FBgn0040754	CG17059
FBgn0034476	Toll-7	FBgn0030749	AnxB11	FBgn0040827	CG13315
FBgn0034480	CG16898	FBgn0030769	CG13012	FBgn0040832	CG8012
FBgn0034528	CG11180	FBgn0030839	CG5613	FBgn0043783	CG32444
FBgn0034539	CG11159	FBgn0030850	stas	FBgn0043853	scaRNA:MeU5-C46
FBgn0034548	CG13443	FBgn0030855	CG5800	FBgn0044048	Ilp5
FBgn0034552	CG17999	FBgn0030887	CG6867	FBgn0044810	TotX
FBgn0034564	CG9344	FBgn0030890	CG7536	FBgn0044872	FucTC
FBgn0034661	CG4386	FBgn0030895	CG7135	FBgn0046225	CG17230
FBgn0034710	CG3292	FBgn0030927	CG15046	FBgn0046258	CG12880
FBgn0034756	Cyp6d2	FBgn0030968	CG7322	FBgn0046873	Pif2
FBgn0034789	PIP5K59B	FBgn0031008	CG8010	FBgn0047095	CG33939
FBgn0034807	CG9897	FBgn0031042	CG14221	FBgn0050007	CG30007
FBgn0034821	CG9876	FBgn0031055	et	FBgn0050033	CG30033
FBgn0034833	CG13539	FBgn0031126	Cyp6v1	FBgn0050045	Cpr49Aa
FBgn0034867	CG13557	FBgn0031129	CG1324	FBgn0050080	CG30080
FBgn0034880	ItgalphaPS5	FBgn0031148	Cbs	FBgn0050105	CG30105
FBgn0034904	CG15800	FBgn0031161	CG15445	FBgn0050159	CG30159
FBgn0034937	fzr2	FBgn0031295	CG4375	FBgn0050259	CG30259
FBgn0035069	CG3611	FBgn0031313	CG5080	FBgn0050338	CG30338
FBgn0035070	CG3650	FBgn0031359	Rim2	FBgn0050385	CG30385
FBgn0035109	CG13876	FBgn0031428	CG9886	FBgn0050410	Rpi
FBgn0035216	CG9168	FBgn0031484	CG3165	FBgn0050438	CG30438
FBgn0035217	FucTD	FBgn0031494	CG17219	FBgn0051119	HdacX
FBgn0035282	CNMa	FBgn0031515	CG9664	FBgn0051157	CG31157
FBgn0035290	dsb	FBgn0031520	CG8837	FBgn0051371	CG31371
FBgn0035412	CG14957	FBgn0031545	CG3213	FBgn0051374	sals
FBgn0035449	CG14971	FBgn0031548	CG8852	FBgn0051528	CG31528
FBgn0035512	Cpr64Ac	FBgn0031558	CG16704	FBgn0051674	CG31674
FBgn0035581	CG17150	FBgn0031560	CG16713	FBgn0051704	CG31704
FBgn0035598	CG4669	FBgn0031643	CG3008	FBgn0051832	CG31832
FBgn0035620	CG5150	FBgn0031645	CG3036	FBgn0051907	CG31907
FBgn0035641	CG5568	FBgn0031682	CG5828	FBgn0052119	CG32119
FBgn0035673	CG6602	FBgn0031690	CG7742	FBgn0052230	CG32230
FBgn0035709	eIF4E-4	FBgn0031701	TotM	FBgn0052278	CG32278
FBgn0035730	CG17744	FBgn0031717	Oscillin	FBgn0052282	Drsl4
FBgn0035734	CG14823	FBgn0031728	Hsp60C	FBgn0052625	CG32625
FBgn0035735	Cpr65Ea	FBgn0031801	CG9498	FBgn0052641	CG32641
FBgn0035743	CG15829	FBgn0031805	CG9505	FBgn0052690	CR32690
FBgn0035844	CG13676	FBgn0031808	CG9507	FBgn0053092	P5CDh2
FBgn0035856	CG13679	FBgn0031813	CG9527	FBgn0053494	CG33494
FBgn0035859	CG13678	FBgn0031853	TTLL3B	FBgn0058002	CG40002
FBgn0035932	CG13308	FBgn0031859	CG17377	FBgn0058469	CR40469
FBgn0035988	CG3982	FBgn0031881	CG3476	FBgn0062961	pncr016:2R
FBgn0035999	CG3552	FBgn0031897	CG13784	FBgn0063670	CG40228
FBgn0036038	defl	FBgn0031913	CG5958	FBgn0065059	snoRNA:660
FBgn0036072	CG6628	FBgn0031939	CG13796	FBgn0067311	CheB38b
FBgn0036156	CG11726	FBgn0031948	CG7149	FBgn0067905	IM14
FBgn0036195	CG6053	FBgn0031957	TwdlE	FBgn0083058	snoRNA:Psi18S-1086
FBgn0036327	CG10748	FBgn0031971	Sirup	FBgn0083124	Uhg4
FBgn0036343	CG14115	FBgn0032116	Mco1	FBgn0083968	CG34132
FBgn0036380	CG8757	FBgn0032136	Apoltp	FBgn0083984	CG34148
FBgn0036393	CG17362	FBgn0032153	CG4537	FBgn0085194	CG34165
FBgn0036403	CG6661	FBgn0032166	CG4619	FBgn0085195	CG34166
FBgn0036411	Sox21a	FBgn0032167	CG5853	FBgn0085209	CG34180
FBgn0036422	CG3868	FBgn0032194	CG4901	FBgn0085256	CG34227
FBgn0036441	CG13476	FBgn0032198	eEF1delta	FBgn0085279	CG34250
FBgn0036467	CG12310	FBgn0032213	CG5390	FBgn0085334	CG34305
FBgn0036500	CG7275	FBgn0032253	CG5322	FBgn0085483	CG34454
FBgn0036528	CG7579	FBgn0032266	CG18302	FBgn0085736	CG40472
FBgn0036583	CG13055	FBgn0032287	CG6415	FBgn0085758	CR40639
FBgn0036593	CG13048	FBgn0032297	CG17124	FBgn0085826	CR41620
FBgn0036639	CG4229	FBgn0032298	CG6724	FBgn0086603	snoRNA:Or-CD2
FBgn0036679	CG13022	FBgn0032322	CG16743	FBgn0086611	Lcp65Ag3
FBgn0036727	CG7589	FBgn0032330	Samuel	FBgn0250868	CG42239
FBgn0036765	CG7408	FBgn0032399	CG6785	FBgn0259682	Jabba
FBgn0036830	CG14077	FBgn0032400	CG6770	FBgn0259861	Su(Ste):CR42430
FBgn0036849	CG14079	FBgn0032408	CG6712	FBgn0261059	Sfp78E
FBgn0036925	schuy	FBgn0032482	Pect	FBgn0261341	verm
FBgn0036938	CG14187	FBgn0032483	CG15482	FBgn0261429	CR42646
FBgn0036949	CG7290	FBgn0032516	CG9293	FBgn0261454	scaRNA:MeU4-A65
FBgn0037035	CG10589	FBgn0032536	Ance-3	FBgn0261538	CG42662
FBgn0037038	CG11037	FBgn0032615	CG6012	FBgn0261575	tobi
FBgn0037076	ebd2	FBgn0032638	SPH93	FBgn0261832	CG42764
FBgn0037195	CG11226	FBgn0032681	CG10283	FBgn0261850	Xpd
FBgn0037206	CG12768	FBgn0032683	kon	FBgn0262142	CR42868
FBgn0037388	CG14676	FBgn0032684	CG10178	FBgn0262148	CR42874
FBgn0037405	CG1077	FBgn0032699	CG10383	FBgn0262191	mir-2497
FBgn0037421	CG15594	FBgn0032701	CG10341	FBgn0262539	CG43093
FBgn0037424	Osi15	FBgn0032770	CG13086	FBgn0262563	CG43103
FBgn0037430	Osi20	FBgn0032773	fon	FBgn0262721	CG43165
FBgn0037448	CG15186	FBgn0032775	CG17544	FBgn0262840	CG43204
FBgn0037462	sunz	FBgn0032782	Rab9	FBgn0262886	CR43241
FBgn0037487	CG14608	FBgn0032785	CG10026	FBgn0263001	CR43309
FBgn0037591	Or85c	FBgn0032888	CheB38c	FBgn0263079	CG43338
FBgn0037622	CG8202	FBgn0032915	CG12050	FBgn0263237	Cdk7
FBgn0037661	Ada	FBgn0032919	CG9253	FBgn0263338	CR43419
FBgn0037746	CG8478	FBgn0032925	CG9246	FBgn0263503	CR43492
FBgn0037773	CG5359	FBgn0032945	CG8665	FBgn0263531	mir-4955
FBgn0037816	CG6345	FBgn0033020	CG10396	FBgn0263647	CG43638
FBgn0037817	Cyp12e1	FBgn0033027	TpnC4	FBgn0263831	Gen
FBgn0037826	CG14689	FBgn0033075	Pld	FBgn0263970	CR43724
FBgn0037829	CG14691	FBgn0033079	Fmo-2	FBgn0264564	CR43936
FBgn0037848	Tsp86D	FBgn0033093	CG3270	FBgn0264703	CR43972
FBgn0037850	CG14695	FBgn0033100	CG3420	FBgn0264745	CR44003
FBgn0037860	CG6629	FBgn0033101	CG9436	FBgn0264950	CR44119
FBgn0037975	CG3397	FBgn0033113	Spn42Dc	FBgn0264952	CR44121
FBgn0037986	CG14736	FBgn0033128	Tsp42Eg	FBgn0264987	CR44138
FBgn0037996	CG4830	FBgn0033134	Tsp42El	FBgn0264989	CG44140
FBgn0037999	CG4860	FBgn0033188	Drat	FBgn0264990	CG44141
FBgn0038045	Sas	FBgn0033204	CG2065	FBgn0264996	CR44147
FBgn0038051	CG17207	FBgn0033215	CG1942	FBgn0265103	CR44205
FBgn0038063	Octbeta2R	FBgn0033224	Nop17l	FBgn0265149	CR44218
FBgn0038082	CG5724	FBgn0033287	CG8701	FBgn0265193	Atf-2
FBgn0038083	CG5999	FBgn0033289	CG2121	FBgn0265574	Cdc5
FBgn0038095	Cyp304a1	FBgn0033402	Myd88	FBgn0265629	CG44437
FBgn0038099	CG7091	FBgn0033431	CG1827	FBgn0266048	CR44813
FBgn0038127	CG8476	FBgn0033453	CG1667	FBgn0266303	CR44968
FBgn0038130	CG8630	FBgn0033464	CG1441	FBgn0266328	CR44993
FBgn0038188	Art9	FBgn0033473	CG12128	FBgn0266356	CR45004
FBgn0038239	CG14850	FBgn0033476	oys	FBgn0266361	CR45009
FBgn0038243	CG8066	FBgn0033485	RpLP0-like	FBgn0266396	CR45036
FBgn0038252	BigH1	FBgn0033527	CG11777	FBgn0266404	CR45044
FBgn0038327	Trax	FBgn0033540	Elp2	FBgn0266488	CG45087
FBgn0038359	CG5614	FBgn0033547	CG12935	FBgn0266596	CR45121
FBgn0038365	CG9593	FBgn0033548	CG7637	FBgn0266628	CR45135
FBgn0038451	CG14893	FBgn0033556	CG12343	FBgn0266677	CR45167
FBgn0038466	CG8907	FBgn0033593	Listericin	FBgn0266686	CR45176
FBgn0038481	CG17475	FBgn0033631	Sod3	FBgn0266752	CR45225
FBgn0038528	CG14326	FBgn0033696	Cyp6g2	FBgn0266807	CR45269
FBgn0038642	Muc91C	FBgn0033777	CG17574	FBgn0267160	CR45600
FBgn0038694	CG5217	FBgn0033853	CG6145	FBgn0267229	CR45669
FBgn0038704	CG5316	FBgn0033913	CG8468	FBgn0267257	CR45693
FBgn0038746	Surf6	FBgn0033945	CG12868	FBgn0267348	LanB2
FBgn0038751	CG4770	FBgn0033953	CG12861	FBgn0267477	CR45827
FBgn0038752	CG4462	FBgn0033954	CG12860	FBgn0267499	5.8SrRNA:CR45839
FBgn0038784	CG4362	FBgn0034058	Pex11	FBgn0267512	5.8SrRNA:CR45852
FBgn0038799	CG4288	FBgn0034117	CG7997	FBgn0267587	CR45925
FBgn0038827	Fancd2	FBgn0034144	CG5089	FBgn0267590	CR45928
FBgn0038917	CG6678	FBgn0034145	CG5065	FBgn0267617	CR45955
FBgn0039010	CG4907	FBgn0034151	CG15617
FBgn0039017	CG6985	FBgn0034160	CG5550
FBgn0039034	Or94b	FBgn0034162	CG6426
FBgn0039051	CG17109	FBgn0034166	CG6472
FBgn0039080	Ir94h	FBgn0034215	Mtap
FBgn0039086	CG16732	FBgn0034335	GstE1
FBgn0039091	CG10182	FBgn0034356	CG10924
FBgn0039120	Nup98-96	FBgn0034360	CG10927
FBgn0039157	Myo95E	FBgn0034362	CG5323
FBgn0039193	CG13613	FBgn0034390	CG15093
FBgn0039200	CG13616	FBgn0034394	CG15096
FBgn0039201	CG13617	FBgn0034407	DptB
FBgn0039204	CG6607	FBgn0034438	CG9416
FBgn0039325	CG10560	FBgn0034454	CG15120
FBgn0039326	CG10562	FBgn0034476	Toll-7
FBgn0039347	CG5071	FBgn0034480	CG16898
FBgn0039354	Lgr3	FBgn0034515	CG13428
FBgn0039369	CG17195	FBgn0034528	CG11180
FBgn0039378	alpha4GT2	FBgn0034628	Acox57D-p
FBgn0039436	TwdlB	FBgn0034734	CG4554
FBgn0039476	CG6271	FBgn0034741	CG4269
FBgn0039478	Nep5	FBgn0034840	CG3124
FBgn0039482	CG14258	FBgn0034879	Rrp4
FBgn0039584	beat-VI	FBgn0034883	CG17664
FBgn0039585	CG1894	FBgn0034885	CG4019
FBgn0039627	CG11837	FBgn0034909	CG4797
FBgn0039645	CG11898	FBgn0034915	eIF6
FBgn0039690	CG1969	FBgn0034943	Fmo-1
FBgn0039703	CG7829	FBgn0034999	CG3394
FBgn0039778	Jon99Fi	FBgn0035049	Mmp1
FBgn0039788	Rpt6R	FBgn0035063	Eap
FBgn0039795	Spn100A	FBgn0035083	Tina-1
FBgn0039806	CG15545	FBgn0035091	CG3829
FBgn0040102	lectin-24Db	FBgn0035107	mri
FBgn0040107	lectin-21Ca	FBgn0035144	Kah
FBgn0040283	SMC1	FBgn0035152	CG3386
FBgn0040285	Scamp	FBgn0035162	CG13900
FBgn0040354	CG14418	FBgn0035186	CG13912
FBgn0040362	CG11379	FBgn0035197	CG9130
FBgn0040366	CG11398	FBgn0035198	CG9133
FBgn0040377	Vha36-3	FBgn0035213	CG2199
FBgn0040465	Dip3	FBgn0035231	Cct2
FBgn0040509	ACXB	FBgn0035266	Gk
FBgn0040528	CG15864	FBgn0035290	dsb
FBgn0040608	CG14246	FBgn0035331	MsR1
FBgn0040648	CG11666	FBgn0035348	CG16758
FBgn0040687	CG14645	FBgn0035438	PHGPx
FBgn0040755	CG17580	FBgn0035482	CG14985
FBgn0040763	CG18336	FBgn0035483	Mul1
FBgn0041229	Gr93a	FBgn0035484	CG11594
FBgn0041250	Gr21a	FBgn0035501	CG1299
FBgn0041585	olf186-F	FBgn0035539	slow
FBgn0042110	CG18765	FBgn0035540	Syx17
FBgn0042131	CG18808	FBgn0035541	CG15019
FBgn0042179	CG18869	FBgn0035557	CG11353
FBgn0042187	CG17234	FBgn0035623	mthl2
FBgn0042189	CG17376	FBgn0035625	Blimp-1
FBgn0043005	prt	FBgn0035630	CG10576
FBgn0045482	Gr59b	FBgn0035695	CG10226
FBgn0045500	Gr22b	FBgn0035791	CG8539
FBgn0045501	Gr22a	FBgn0035848	CG7979
FBgn0045759	bin	FBgn0035876	Pex2
FBgn0046302	CG10650	FBgn0035911	CG6638
FBgn0046323	Ory	FBgn0035915	S-Lap1
FBgn0046879	Obp56c	FBgn0035949	CG13314
FBgn0046880	Obp56b	FBgn0035977	PGRP-LF
FBgn0050001	CG30001	FBgn0035978	UGP
FBgn0050007	CG30007	FBgn0035988	CG3982
FBgn0050062	CG30062	FBgn0036023	CG18179
FBgn0050110	CG30110	FBgn0036035	CG18178
FBgn0050121	CR30121	FBgn0036116	CG7888
FBgn0050181	ppk3	FBgn0036121	CG6310
FBgn0050222	CG30222	FBgn0036199	Bmcp
FBgn0050278	CG30278	FBgn0036208	CG10361
FBgn0050323	CG30323	FBgn0036254	CG5645
FBgn0050350	CG30350	FBgn0036257	RhoGAP68F
FBgn0050413	CG30413	FBgn0036262	CG6910
FBgn0050414	CG30414	FBgn0036264	CG11529
FBgn0050424	CG30424	FBgn0036337	AdenoK
FBgn0050468	Ir52c	FBgn0036449	bmm
FBgn0050469	Ir52b	FBgn0036460	CG5114
FBgn0051019	CG31019	FBgn0036500	CG7275
FBgn0051029	CG31029	FBgn0036549	CG10516
FBgn0051157	CG31157	FBgn0036551	CG17029
FBgn0051206	CG31206	FBgn0036622	CG4753
FBgn0051320	CG31320	FBgn0036770	Prestin
FBgn0051415	CG31415	FBgn0036783	CheA75a
FBgn0051423	Ir94c	FBgn0036834	CG6836
FBgn0051526	CG31526	FBgn0036837	CG18135
FBgn0051528	CG31528	FBgn0036839	CG18136
FBgn0051544	CG31544	FBgn0036876	CG9451
FBgn0051546	CG31546	FBgn0036929	CG7668
FBgn0051634	Oatp26F	FBgn0036942	CG7328
FBgn0051639	CG31639	FBgn0036995	atk
FBgn0051679	Tengl3	FBgn0036997	CG5955
FBgn0051682	Tengl1	FBgn0037000	ZnT77C
FBgn0051781	CR31781	FBgn0037057	CG10512
FBgn0051785	CG31785	FBgn0037073	CG7338
FBgn0051804	CG31804	FBgn0037090	Est-Q
FBgn0051809	CG31809	FBgn0037110	ORMDL
FBgn0051867	CG31867	FBgn0037137	Nopp140
FBgn0051897	CG31897	FBgn0037151	CG7130
FBgn0051912	CR31912	FBgn0037167	CG11425
FBgn0051956	pgant4	FBgn0037188	CG7369
FBgn0052024	CG32024	FBgn0037230	CG9780
FBgn0052079	CG32079	FBgn0037248	srl
FBgn0052088	CG32088	FBgn0037370	CG1236
FBgn0052115	CG32115	FBgn0037396	CG11459
FBgn0052141	CG32141	FBgn0037439	CG10286
FBgn0052163	CG32163	FBgn0037561	CG9630
FBgn0052185	edin	FBgn0037565	CG9626
FBgn0052192	CG32192	FBgn0037592	CG11737
FBgn0052227	gogo	FBgn0037607	CG8036
FBgn0052260	CG32260	FBgn0037635	CG9837
FBgn0052311	zormin	FBgn0037684	CG8129
FBgn0052488	CG32488	FBgn0037723	SpdS
FBgn0052574	Twdlalpha	FBgn0037727	CG8358
FBgn0052580	Muc14A	FBgn0037770	Art4
FBgn0052702	Cubn	FBgn0037779	CG12811
FBgn0052719	CG32719	FBgn0037815	Rrp46
FBgn0052832	CG32832	FBgn0037835	CG14687
FBgn0052982	CG32982	FBgn0037906	PGRP-LB
FBgn0053061	CG33061	FBgn0037949	CG17360
FBgn0053221	CR33221	FBgn0037975	CG3397
FBgn0053258	CG33258	FBgn0038074	Gnmt
FBgn0053281	CG33281	FBgn0038095	Cyp304a1
FBgn0053293	CG33293	FBgn0038100	Paip2
FBgn0053483	CG33483	FBgn0038105	yellow-f2
FBgn0053516	dpr3	FBgn0038115	CG7966
FBgn0053703	CG33703	FBgn0038129	CG8449
FBgn0053958	CG33958	FBgn0038197	foxo
FBgn0054005	CG34005	FBgn0038200	CG9920
FBgn0054010	CG34010	FBgn0038247	Cad88C
FBgn0061476	Zwilch	FBgn0038248	CG7886
FBgn0063667	CG32335	FBgn0038256	CG7530
FBgn0082585	sprt	FBgn0038257	smp-30
FBgn0083068	CG33947	FBgn0038337	CG6125
FBgn0083124	Uhg4	FBgn0038349	AOX3
FBgn0083975	Nlg4	FBgn0038398	sxe2
FBgn0085204	CG34175	FBgn0038412	Zip89B
FBgn0085217	CG34188	FBgn0038422	CG14880
FBgn0085289	CG34260	FBgn0038455	CG14907
FBgn0085290	CG34261	FBgn0038463	CG3534
FBgn0085367	CG34338	FBgn0038470	CG18213
FBgn0085374	CG34345	FBgn0038475	Keap1
FBgn0085376	CG34347	FBgn0038516	P5cr-2
FBgn0085399	CG34370	FBgn0038530	AttD
FBgn0085404	CG34375	FBgn0038610	CG7675
FBgn0085411	CG34382	FBgn0038652	CG7720
FBgn0085415	CG34386	FBgn0038746	Surf6
FBgn0085427	CG34398	FBgn0038762	CG4836
FBgn0085491	CG34462	FBgn0038799	CG4288
FBgn0086200	CR42490	FBgn0038872	Nelf-A
FBgn0086356	tum	FBgn0038878	CG3301
FBgn0087011	CG41520	FBgn0038888	CheB93a
FBgn0259146	CG42261	FBgn0038897	CG5849
FBgn0259179	CG42284	FBgn0038903	RpI12
FBgn0259242	CG42340	FBgn0038929	CG13408
FBgn0259703	CG42357	FBgn0038959	CG13856
FBgn0259716	CG42370	FBgn0038964	Nop56
FBgn0259734	CG42388	FBgn0038966	pinta
FBgn0259789	vfl	FBgn0038976	CG7048
FBgn0259818	CG42399	FBgn0039004	Nup133
FBgn0259986	nab	FBgn0039094	CG10184
FBgn0260000	CG17570	FBgn0039099	GILT2
FBgn0260452	CG13984	FBgn0039104	CG10252
FBgn0260459	CG14106	FBgn0039207	CG5789
FBgn0260658	CG42541	FBgn0039233	CG7006
FBgn0260959	MCPH1	FBgn0039239	CG13641
FBgn0260970	CG42593	FBgn0039266	CG11791
FBgn0261244	inaE	FBgn0039274	CG11920
FBgn0261287	ymp	FBgn0039280	Mocs2
FBgn0261373	CG33228	FBgn0039304	CG10425
FBgn0261402	Ir75b	FBgn0039306	RIOK2
FBgn0261451	trol	FBgn0039321	CG10550
FBgn0261503	CR42651	FBgn0039325	CG10560
FBgn0261545	CG42663	FBgn0039326	CG10562
FBgn0261575	tobi	FBgn0039536	unc80
FBgn0261613	Oaz	FBgn0039564	CG5527
FBgn0261624	I-3	FBgn0039565	CG4884
FBgn0261630	CG42713	FBgn0039656	CG11951
FBgn0261671	tweek	FBgn0039709	Cad99C
FBgn0261873	sdt	FBgn0039735	CG7911
FBgn0262009	CG42827	FBgn0039759	CG9733
FBgn0262030	CG42841	FBgn0039828	CG1542
FBgn0262104	CG42857	FBgn0039849	CG11334
FBgn0262354	CG43052	FBgn0040070	Trx-2
FBgn0262483	Rbp	FBgn0040099	lectin-28C
FBgn0262524	ver	FBgn0040206	krz
FBgn0262544	CG43098	FBgn0040211	hgo
FBgn0262565	CR43105	FBgn0040257	Ugt86Dc
FBgn0262735	Imp	FBgn0040340	TRAM
FBgn0262786	CG43167	FBgn0040349	CG3699
FBgn0262787	CG43168	FBgn0040519	CG15219
FBgn0262869	Gfrl	FBgn0040551	CG11686
FBgn0262944	CR43263	FBgn0040658	CG13516
FBgn0262982	CG43290	FBgn0040732	CG16926
FBgn0263041	CG43336	FBgn0040733	CG15068
FBgn0263131	CG43373	FBgn0041102	ocn
FBgn0263239	dar1	FBgn0041194	Prat2
FBgn0263289	scrib	FBgn0041581	AttB
FBgn0263391	hts	FBgn0041607	asparagine-synthetase
FBgn0263400	CG43446	FBgn0041702	CG15107
FBgn0263512	Vsx2	FBgn0041709	yellow-g
FBgn0263600	DNApol-delta	FBgn0042189	CG17376
FBgn0263606	Hsc20	FBgn0042701	CR12628
FBgn0263846	CG43707	FBgn0043002	Chrac-14
FBgn0263980	CG43729	FBgn0043578	PGRP-SB1
FBgn0264000	GluRIB	FBgn0043806	CG32032
FBgn0264089	sli	FBgn0044028	Notum
FBgn0264391	CR43839	FBgn0046294	CG12699
FBgn0264449	CG43867	FBgn0046297	CR9284
FBgn0264495	gpp	FBgn0046302	CG10650
FBgn0264556	Gr39a	FBgn0046687	Tre1
FBgn0264562	Hr4	FBgn0047135	CG32276
FBgn0264709	CR43978	FBgn0047178	CG32147
		FBgn0047351	CG31468
		FBgn0050083	CG30083
		FBgn0050098	CG30098
		FBgn0050104	NT5E-2
		FBgn0050269	CG30269
		FBgn0050273	CG30273
		FBgn0050344	CG30344
		FBgn0050430	CG30430
		FBgn0050431	CG30431
		FBgn0050443	Opbp
		FBgn0051075	CG31075
		FBgn0051211	CG31211
		FBgn0051226	CG31226
		FBgn0051248	CG31248
		FBgn0051259	CG31259
		FBgn0051414	CG31414
		FBgn0051438	CheB93b
		FBgn0051523	CG31523
		FBgn0051549	CG31549
		FBgn0051633	CG31633
		FBgn0051639	CG31639
		FBgn0051643	CG31643
		FBgn0051677	CG31677
		FBgn0051709	CG31709
		FBgn0051777	CG31777
		FBgn0051788	CG31788
		FBgn0051809	CG31809
		FBgn0051810	CG31810
		FBgn0051922	CG31922
		FBgn0051948	CG31948
		FBgn0051974	CG31974
		FBgn0051988	CG31988
		FBgn0052040	CG32040
		FBgn0052068	CG32068
		FBgn0052103	CG32103
		FBgn0052194	CR32194
		FBgn0052267	CG32267
		FBgn0052368	CG32368
		FBgn0052371	CG32371
		FBgn0052690	CR32690
		FBgn0052695	CG32695
		FBgn0052698	CG32698
		FBgn0052708	CG32708
		FBgn0053054	CG33054
		FBgn0053056	CG33056
		FBgn0053082	CG33082
		FBgn0053110	CG33110
		FBgn0053120	CG33120
		FBgn0053138	AGBE
		FBgn0053192	MtnD
		FBgn0053217	CG33217
		FBgn0053223	CG33223
		FBgn0053229	CG33229
		FBgn0053340	CG33340
		FBgn0053348	CheB42a
		FBgn0053971	Ir62a
		FBgn0061361	CG33786
		FBgn0061362	CG33785
		FBgn0061492	loj
		FBgn0063492	GstE8
		FBgn0063493	GstE7
		FBgn0063497	GstE3
		FBgn0063923	Kaz1-ORFB
		FBgn0067311	CheB38b
		FBgn0067312	CheB38a
		FBgn0083124	Uhg4
		FBgn0083972	CG34136
		FBgn0085197	CG34168
		FBgn0085229	CG34200
		FBgn0085261	CG34232
		FBgn0085282	CG34253
		FBgn0085443	spri
		FBgn0085480	CG34451
		FBgn0085484	Pdxk
		FBgn0086254	CG6084
		FBgn0086347	Myo31DF
		FBgn0086450	su(r)
		FBgn0086451	l(2)k09022
		FBgn0086676	spin
		FBgn0086677	jeb
		FBgn0087007	bbg
		FBgn0087021	Spc25
		FBgn0250876	Sema-5c
		FBgn0259171	Pde9
		FBgn0259175	ome
		FBgn0259682	Jabba
		FBgn0259716	CG42370
		FBgn0259795	loopin-1
		FBgn0259834	out
		FBgn0259936	Uhg3
		FBgn0259937	Nop60B
		FBgn0259977	Tdc1
		FBgn0259990	CG42487
		FBgn0259991	CG42488
		FBgn0260229	CG42503
		FBgn0260386	mtg
		FBgn0260431	CG42526
		FBgn0260648	Rrp40
		FBgn0260755	CG42553
		FBgn0260756	CG42554
		FBgn0261065	Cpsf73
		FBgn0261108	Atg13
		FBgn0261286	Mat89Ba
		FBgn0261291	CheA86a
		FBgn0261362	PPO1
		FBgn0261436	DhpD
		FBgn0261444	CG3638
		FBgn0261479	nero
		FBgn0261535	l(2)34Fd
		FBgn0261547	Exn
		FBgn0261575	tobi
		FBgn0261938	mtRNApol
		FBgn0261985	Ptpmeg
		FBgn0262142	CR42868
		FBgn0262146	MtnE
		FBgn0262353	CR43051
		FBgn0262366	CG43064
		FBgn0262423	mir-281-2
		FBgn0262721	CG43165
		FBgn0262823	CG43194
		FBgn0262846	CG43210
		FBgn0262881	CG43236
		FBgn0263199	Galk
		FBgn0263236	SP1029
		FBgn0263336	CR43417
		FBgn0263510	nclb
		FBgn0263601	mib1
		FBgn0263605	l(3)72Dn
		FBgn0263607	l(3)72Dp
		FBgn0263621	CG43630
		FBgn0263773	fok
		FBgn0263929	jvl
		FBgn0264272	mwh
		FBgn0264294	Cyt-b5
		FBgn0264305	CG43783
		FBgn0264307	orb2
		FBgn0264475	CR43883
		FBgn0264561	Glg1
		FBgn0264679	CR43964
		FBgn0264785	Hph
		FBgn0264844	CR44052
		FBgn0264863	CR44054
		FBgn0265512	mlt
		FBgn0265575	yin
		FBgn0265613	CR44431
		FBgn0265623	Su(z)2
		FBgn0265661	CR44468
		FBgn0266042	CR44807
		FBgn0266095	CR44832
		FBgn0266162	CR44868
		FBgn0266202	CR44897
		FBgn0266284	Ns3
		FBgn0266321	CR44986
		FBgn0266369	Mtp
		FBgn0266405	CR45045
		FBgn0266413	CR45053
		FBgn0266445	CG45075
		FBgn0266450	Kr-h1
		FBgn0266488	CG45087
		FBgn0266694	CR45184
		FBgn0266705	CR45195
		FBgn0266719	Unc-13-4B
		FBgn0266733	CR45206
		FBgn0266807	CR45269
		FBgn0266859	CR45320
		FBgn0267041	CR45485
		FBgn0267348	LanB2
		FBgn0267545	CR45885
		FBgn0267725	CR46058
		FBgn0267727	Pen
