# Supplementary material for: Antimicrobial peptides modulate long-term memory
Source: PLoS Genet. 2018 Oct 12;14(10):e1007440. doi: 10.1371/journal.pgen.1007440 (PMC6224176; doi:10.1371/journal.pgen.1007440)
Supplement: S4 Table — Significant change (up or down) in mRNA level compared to control is indicated with √. The checked genes were chosen at an FDR less than 0.05, and the table is simply meant to be a summary view of genes with an FDR less than 0.05. The change in mRNA level after training in courtship paradigm (0h and 24h, microarray, and RNAseq) from other groups, and 1h after training in appetitive associative memory paradigms are also included in the table. Please see processing of mRNA sequencing data in the methods section for detail analysis. Antimicrobial peptides are highlighted in bold. (XLSX) [file pgen.1007440.s004.xlsx]

## Sheet: Final Check
1	Courtship suppression microarray 0h
2	Courtship suppression microarray 24h
3	Courtship suppression mRNA seq 24h
4	Appetitive Sucrose 1h after training
5	Appetitive Sucrose 4h after training
6	Appetitive Sucrose 4h after training (2nd)
7	Appetitive L-sorbose 4h after training
8	Courtship suppression 1X training
9	Courtship suppression 3X training
FlyBase Gene	Prevalence	1	2	3	4	5	6	7	8	9	Gene: Symbol	Gene: Name	Biological Process	Molecular Function
FBgn0031805	7	✓			✓	✓	✓	✓	✓		CG9505	CG9505	proteolysis | IEA with InterPro:IPR000718, InterPro:IPR008753, InterPro:IPR018497	metalloendopeptidase activity | ISS with EMBL:AY149919
FBgn0034407	7	✓	✓	✓		✓	✓		✓		DptB	Diptericin B	antibacterial humoral response | ISS defense response to Gram-positive bacterium | IEP humoral immune response | IEP	-
FBgn0014865	6	✓			✓		✓		✓	✓	Mtk	Metchnikowin	defense response to Gram-positive bacterium | IDA defense response to fungus | IDA defense response | IDA defense response to Gram-positive bacterium | TAS defense response to fungus | TAS defense response to Gram-positive bacterium | NAS antifungal humoral response | TAS antibacterial humoral response | IEP antibacterial humoral response | NAS antifungal humoral response | IEP antifungal humoral…	-
FBgn0015570	6	✓	✓				✓	✓	✓	✓	alpha-Est2	alpha-Esterase-2	-	carboxylic ester hydrolase activity | inferred from biological aspect of ancestor with PANTHER:PTN000168392 carboxylic ester hydrolase activity | NAS carboxylic ester hydrolase activity | ISS with UniProtKB:P16854 carboxylic ester hydrolase activity | IDA
FBgn0041581	6					✓	✓	✓	✓	✓	AttB	Attacin-B	defense response to bacterium | ISS defense response to bacterium | NAS defense response | ISS with AttA defense response to bacterium | IEP antibacterial humoral response | ISS antibacterial humoral response | NAS antibacterial humoral response | IEP AND ISS with AttA defense response to Gram-positive bacterium | IEP humoral immune response | IEP	-
FBgn0012042	6		✓		✓	✓	✓			✓	AttA	Attacin-A	defense response to Gram-negative bacterium | IEP defense response to Gram-negative bacterium | NAS defense response to bacterium | TAS antibacterial humoral response | IEP antibacterial humoral response | NAS defense response to Gram-positive bacterium | IEP humoral immune response | IEP	-
FBgn0028855	6	✓				✓	✓	✓		✓	CG15282	RE15191p	-	-
FBgn0035290	6		✓		✓		✓	✓		✓	dsb	debris buster	defense response | NAS phagosome maturation | IMP cell adhesion | IEA with InterPro:IPR002159	scavenger receptor activity | NAS
FBgn0038914	6	✓		✓	✓	✓	✓	✓			fit	female-specific independent of transformer	-	-
FBgn0026196	5	✓					✓	✓	✓	✓	nop5	nop5	rRNA processing | ISS with SGD_LOCUS:NOP58; SGD:S000005837 cellular response to starvation | IEP	snoRNA binding
FBgn0031801	5						✓	✓	✓	✓	CG9498	CG9498	-	transferase activity, transferring phosphorus-containing groups | IEA with InterPro:IPR011009
FBgn0033101	5	✓					✓	✓	✓	✓	CG9436	CG9436	oxidation-reduction process | IEA with InterPro:IPR018170, InterPro:IPR020471	alditol:NADP+ 1-oxidoreductase activity | ISS with UniProtKB:P07943
FBgn0038074	5					✓		✓	✓	✓	Gnmt	Glycine N-methyltransferase	sarcosine biosynthetic process | IMP S-adenosylmethionine cycle | IMP cellular response to starvation | IMP triglyceride homeostasis | IMP	glycine N-methyltransferase activity | ISS with UniProtKB:Q29513
FBgn0063497	5					✓		✓	✓	✓	GstE3	Glutathione S transferase E3	glutathione metabolic process | IDA	glutathione transferase activity | ISS with EMBL:U66342 glutathione transferase activity | IDA
FBgn0036995	5	✓					✓	✓	✓		atk	artichoke	sensory organ development | IMP cilium morphogenesis | IMP locomotion | IMP	-
FBgn0036997	5					✓	✓	✓	✓		CG5955	CG5955	-	UDP-glucose 4-epimerase activity | ISS with EMBL:AE000963 coenzyme binding | IEA with InterPro:IPR001509
FBgn0004240	5					✓	✓	✓		✓	Dpt	Diptericin	defense response to bacterium | ISS defense response to Gram-negative bacterium | IEP innate immune response | NAS defense response to bacterium | TAS defense response to bacterium | NAS antibacterial humoral response | IEP antibacterial humoral response | NAS defense response to Gram-negative bacterium | IMP positive regulation of innate immune response | IMP response to bacterium | IDA response…	-
FBgn0030850	5				✓		✓	✓	✓		stas	Stasimon	positive regulation of synaptic transmission, cholinergic | IMP	-
FBgn0031701	5	✓		✓			✓	✓		✓	TotM	Turandot M	defense response to Gram-positive bacterium | IEP cellular response to heat | IEP response to bacterium | IEP	-
FBgn0032945	5				✓	✓	✓		✓		CG8665	10-formyltetrahydrofolate dehydrogenase	oxidation-reduction process | IEA with InterPro:IPR011407, InterPro:IPR015590, InterPro:IPR016160, InterPro:IPR016161, InterPro:IPR016162, InterPro:IPR016163 10-formyltetrahydrofolate catabolic process | IEA with InterPro:IPR011407 one-carbon metabolic process | IEA with InterPro:IPR011407 biosynthetic process | IEA with InterPro:IPR002376, InterPro:IPR005793	formyltetrahydrofolate dehydrogenase activity | ISS with UniProtKB:P28037 oxidoreductase activity, acting on the aldehyde or oxo group of donors, NAD or NADP as acceptor | IEA with InterPro:IPR016163 methyltransferase activity | IEA with InterPro:IPR001555 hydroxymethyl-, formyl- and related transferase activity | IEA with InterPro:IPR002376, InterPro:IPR005793
FBgn0037167	5					✓	✓	✓	✓		CG11425	GH04282p	dephosphorylation | NAS phospholipid metabolic process | ISS with SGD_LOCUS:LPP1; SGD:S000002911	phosphatidate phosphatase activity | NAS phosphatidate phosphatase activity | ISS with MGD:Ppap2a; MGI:MGI:108412 phosphatidate phosphatase activity | ISS with SGD_LOCUS:LPP1; SGD:S000002911
FBgn0259937	5					✓	✓	✓		✓	Nop60B	Nucleolar protein at 60B	pseudouridine synthesis | IMP rRNA processing | IMP germ cell development | IMP rRNA processing | NAS ribosome biogenesis | IMP neurogenesis | IMP wing disc development | IMP cellular response to starvation | IEP	pseudouridylate synthase activity | ISS pseudouridine synthase activity | IEA with InterPro:IPR020103 RNA binding | IEA with InterPro:IPR002478, InterPro:IPR020103
FBgn0015035	5		✓		✓	✓	✓				Cyp4e3	Cytochrome P450-4e3	oxidation-reduction process | IEA with InterPro:IPR001128, InterPro:IPR002401, InterPro:IPR017972	electron carrier activity | NAS electron carrier activity | ISS oxidoreductase activity, acting on paired donors, with incorporation or reduction of molecular oxygen | IEA with InterPro:IPR001128, InterPro:IPR002401, InterPro:IPR017972 heme binding | IEA with InterPro:IPR001128, InterPro:IPR002401 iron ion binding | IEA with InterPro:IPR001128, InterPro:IPR002401
FBgn0033782	5				✓	✓	✓	✓			sug	sugarbabe	response to starvation | IMP insulin-like growth factor receptor signaling pathway | IMP cellular response to nutrient | IDA negative regulation of transcription from RNA polymerase II promoter | IDA negative regulation of transcription, DNA-templated | ISS with UniProtKB:Q8VDL9 positive regulation of transcription, DNA-templated | ISS with UniProtKB:Q8VDL9	nucleic acid binding | IEA with InterPro:IPR013087 metal ion binding | IEA with InterPro:IPR007087
FBgn0036996	5				✓	✓	✓	✓			mag	magro	triglyceride homeostasis | IMP cholesterol homeostasis | IMP lipid metabolic process | IEA with InterPro:IPR006693	triglyceride lipase activity | ISS with EMBL:Z31689; protein_id:CAA83494 sterol esterase activity | IDA
FBgn0011722	4						✓	✓	✓	✓	Tig	Tiggrin	axon guidance | IMP regulation of cell adhesion mediated by integrin | inferred from genetic interaction with pgant3 cell-substrate adhesion | IMP phagocytosis | IMP cell adhesion mediated by integrin | IDA substrate adhesion-dependent cell spreading | IDA	integrin binding | IPI with if, mys
FBgn0029148	4						✓	✓	✓	✓	NHP2	NHP2	rRNA pseudouridine synthesis | ISS with UniProtKB:P32495 cellular response to starvation | IEP	snoRNA binding | ISS with UniProtKB:P32495
FBgn0032136	4	✓					✓		✓	✓	Apoltp	Apolipoprotein lipid transfer particle	acylglycerol transport | IMP sterol transport | IMP	lipid binding | ISS with UniProtKB:Q25490 lipid transporter activity | IMP
FBgn0038100	4						✓	✓	✓	✓	Paip2	polyA-binding protein interacting protein 2	regulation of cell growth | IMP negative regulation of translation | IDA	protein binding | IPI with pAbp
FBgn0038799	4		✓				✓		✓	✓	MFS9	Major Facilitator Superfamily Transporter 9	transmembrane transport | IEA with InterPro:IPR011701	high-affinity inorganic phosphate:sodium symporter activity | ISS with UniProtKB:O00624
FBgn0025814	4	✓		✓		✓			✓		Mgstl	Microsomal glutathione S-transferase-like	-	glutathione transferase activity | ISS with HGNC_gene:MGST1; HGNC:7061; OMIM:138330 glutathione transferase activity | ISS glutathione transferase activity | ISS with UniProtKB:P10620
FBgn0036449	4	✓					✓	✓	✓		bmm	brummer	determination of adult lifespan | IMP triglyceride catabolic process | IMP triglyceride mobilization | IMP lipid metabolic process | IMP positive regulation of lipid storage | IDA lipid homeostasis | IMP lipid catabolic process | IMP	triglyceride lipase activity | IDA
FBgn0040211	4					✓	✓	✓	✓		hgo	homogentisate 1,2-dioxygenase	L-phenylalanine catabolic process | NAS tyrosine catabolic process | NAS oxidation-reduction process | IEA with InterPro:IPR005708 L-phenylalanine catabolic process | IEA with InterPro:IPR005708 tyrosine metabolic process | IEA with InterPro:IPR005708	homogentisate 1,2-dioxygenase activity | NAS homogentisate 1,2-dioxygenase activity | ISS with EMBL:U58988
FBgn0040551	4	✓		✓			✓		✓		CG11686	GEO11419p1	-	-
FBgn0003067	4			✓	✓	✓			✓		Pepck	Phosphoenolpyruvate carboxykinase	gluconeogenesis | NAS gluconeogenesis | ISS with UniProtKB:Q16822	phosphoenolpyruvate carboxykinase (GTP) activity | ISS with UniProtKB:P05153 phosphoenolpyruvate carboxykinase (GTP) activity | ISS with UniProtKB:Q16822 GTP binding | IEA with InterPro:IPR008209
FBgn0003390	4					✓	✓	✓	✓		shf	shifted	Wnt signaling pathway | IMP protein stabilization | IMP smoothened signaling pathway | inferred from genetic interaction with ptc AND IMP smoothened signaling pathway | IMP regulation of smoothened signaling pathway | IMP synaptic target recognition | IMP positive regulation of smoothened signaling pathway | IMP	protein binding | IPI with hh
FBgn0014455	4						✓	✓		✓	Ahcy13	Adenosylhomocysteinase at 13	one-carbon metabolic process | IEA with InterPro:IPR000043, InterPro:IPR020082	adenosylhomocysteinase activity | ISS with EMBL:M61832; protein_id:AAA51682 AND ISS with EMBL:S57284; protein_id:AAB25906 AND ISS with EMBL:U18796 adenosylhomocysteinase activity | NAS adenosylhomocysteinase activity | ISS with MGD:Ahcy; MGI:MGI:87968
FBgn0025878	4						✓	✓	✓		wrapper	wrapper	axon ensheathment | IMP axon development | IMP glial cell apoptotic process | IMP	-
FBgn0029765	4	✓					✓	✓	✓		CG16756	GEO08277p1	antimicrobial humoral response | NAS	lysozyme activity | NAS
FBgn0030073	4				✓		✓	✓		✓	CG10962	FI06485p	metabolic process | IEA with InterPro:IPR002198	oxidoreductase activity, acting on the CH-OH group of donors, NAD or NADP as acceptor | ISS with EMBL:AJ000671; protein_id:CAA04227
FBgn0030895	4	✓					✓	✓	✓		CG7135	CG7135	-	transferase activity, transferring phosphorus-containing groups | IEA with InterPro:IPR011009
FBgn0031560	4						✓	✓	✓		CG16713	RH15675p	lateral inhibition | IMP	serine-type endopeptidase inhibitor activity | ISS with UniProtKB:P11424
FBgn0031645	4					✓	✓	✓	✓		CG3036	CG3036, isoform A	phosphate ion transport | ISS with UniProtKB:O00624 transmembrane transport | IEA with InterPro:IPR011701	sodium:phosphate symporter activity | ISS with UniProtKB:O00624
FBgn0031939	4			✓			✓	✓		✓	CG13796	FI18149p1	neurotransmitter transport | ISS with DAT neurotransmitter transport | inferred from sequence model	glycine transmembrane transporter activity | ISS with UniProtKB:Q28039 neurotransmitter transporter activity | ISS with DAT neurotransmitter:sodium symporter activity | IEA with InterPro:IPR000175 neurotransmitter:sodium symporter activity | inferred from sequence model
FBgn0034162	4					✓	✓	✓	✓		CG6426	CG6426	multicellular organism reproduction | IEP	lysozyme activity | IEA with InterPro:IPR008597
FBgn0035348	4					✓	✓	✓		✓	CG16758	Uncharacterized protein, isoform H	nucleoside metabolic process | IEA with InterPro:IPR000845	purine-nucleoside phosphorylase activity | ISS with EMBL:L11291
FBgn0037090	4					✓		✓	✓		Est-Q	Esterase Q	sleep	carboxylic ester hydrolase activity | inferred from biological aspect of ancestor with PANTHER:PTN000168392 carboxylic ester hydrolase activity | ISS with EMBL:U56636
FBgn0037975	4		✓			✓				✓	CG3397	CG3397	potassium ion transport | ISS with EMBL:U65591 oxidation-reduction process | IEA with InterPro:IPR020471	oxidoreductase activity | ISS with NCBI_NP:241877
FBgn0038516	4				✓	✓		✓	✓		P5cr-2	Pyrroline-5-carboxylate reductase-like 2	oxidation-reduction process | IEA with InterPro:IPR000304, InterPro:IPR004455, InterPro:IPR008927 proline biosynthetic process | IEA with InterPro:IPR000304	pyrroline-5-carboxylate reductase activity | ISS with UniProtKB:P54904
FBgn0039325	4		✓				✓	✓	✓		CG10560	GH11066p	-	transferase activity, transferring phosphorus-containing groups | IEA with InterPro:IPR011009
FBgn0039326	4		✓				✓	✓	✓		CG10562	GH10454p	-	transferase activity, transferring phosphorus-containing groups | IEA with InterPro:IPR011009
FBgn0040349	4			✓		✓		✓	✓		CG3699	CG3699	metabolic process | IEA with InterPro:IPR002198 fatty acid beta-oxidation | NAS	oxidoreductase activity, acting on CH-OH group of donors | ISS with EMBL:AF044127 2,4-dienoyl-CoA reductase (NADPH) activity | ISS with HGNC_gene:DECR2; HGNC:2754
FBgn0050431	4	✓					✓	✓		✓	CG30431	IP01295p	-	nucleic acid binding | ISS with UniProtKB:Q16587 zinc ion binding | IEA with InterPro:IPR007087, InterPro:IPR012934, InterPro:IPR015880 DNA binding | IDA
FBgn0051075	4					✓		✓	✓		CG31075	Uncharacterized protein, isoform B	pyruvate metabolic process | ISS with UniProtKB:P05091 oxidation-reduction process | IEA with InterPro:IPR015590, InterPro:IPR016160, InterPro:IPR016161, InterPro:IPR016162, InterPro:IPR016163	aldehyde dehydrogenase (NAD) activity | ISS with SGD_LOCUS:ALD4; SGD:S0005901 aldehyde dehydrogenase (NAD) activity | ISS with UniProtKB:P05091
FBgn0051809	4		✓				✓	✓	✓		CG31809	Uncharacterized protein, isoform B	steroid metabolic process | ISS with EMBL:AB161366 AND ISS with EMBL:AF237684	steroid dehydrogenase activity | ISS with EMBL:AB161366 AND ISS with EMBL:AF237684
FBgn0052368	4			✓				✓	✓		CG32368	FI09328p	-	-
FBgn0083972	4	✓					✓	✓	✓		CG34136	HDC03535	-	-
FBgn0261575	4	✓	✓	✓						✓	tobi	target of brain insulin	carbohydrate metabolic process | IEA with InterPro:IPR000322	alpha-1,4-glucosidase activity | ISS with EMBL:AJ000332; protein_id:CAA04006
FBgn0001257	4					✓	✓	✓			ImpL2	Ecdysone-inducible gene L2	cell adhesion | TAS negative regulation of insulin receptor signaling pathway | inferred from genetic interaction with InR inferred from genetic interaction with Ilp2 determination of adult lifespan | IMP positive regulation of insulin receptor signaling pathway | IDA	insulin-like growth factor binding | IPI with Ilp1 IPI with Ilp2 IPI with Ilp4 IPI with Ilp5 IPI with Ilp6
FBgn0002565	4	✓		✓			✓				Lsp2	Larval serum protein 2	synaptic target inhibition | IMP motor neuron axon guidance | IMP	nutrient reservoir activity | NAS
FBgn0003261	4	✓				✓	✓	✓			Rm62	Rm62	RNA interference | IMP antimicrobial humoral response | IMP regulation of alternative mRNA splicing, via spliceosome | IMP mRNA splicing, via spliceosome | inferred by curator from GO:0071011|GO:0071013 neurogenesis | IMP regulation of defense response to virus | IMP	protein binding | IPI with Fmr1 ATP-dependent RNA helicase activity | ISS with UniProtKB:P17844 ATP-dependent RNA helicase activity | NAS mRNA binding | ISS ATP binding | IEA with InterPro:IPR000629, InterPro:IPR001650, InterPro:IPR011545 nucleic acid binding | IEA with InterPro:IPR000629, InterPro:IPR001650, InterPro:IPR011545
FBgn0027929	4	✓	✓					✓			NimB1	Nimrod B1	defense response to bacterium | ISS with UniProtKB:Q1HAY7	-
FBgn0028396	4	✓		✓			✓	✓			TotA	Turandot A	response to heat | TAS cellular response to heat | IEP response to water deprivation | IEP response to bacterium | IEP cellular response to mechanical stimulus | IEP cellular response to UV | IEP cellular response to oxidative stress | IEP response to methylmercury | IMP response to mercury ion | IMP	-
FBgn0029831	4			✓	✓	✓	✓				CG5966	CG5966, isoform A	imaginal disc-derived wing morphogenesis | IMP lipid catabolic process | ISS with MGD:Lpl; MGI:MGI:96820	lipase activity | ISS with MGD:Lpl; MGI:MGI:96820 carboxylic ester hydrolase activity | IEA with InterPro:IPR000734, InterPro:IPR016272
FBgn0031169	4				✓		✓	✓			CG1494	CG1494, isoform B	transport | IEA with InterPro:IPR026082	ATPase activity, coupled to transmembrane movement of substances | ISS with EMBL:U90126 transporter activity | ISS with EMBL:U90126 ATP binding | IEA with InterPro:IPR003439
FBgn0033153	4	✓			✓		✓	✓			Gadd45	Gadd45	JNK cascade | inferred from genetic interaction with hep regulation of oviposition | IMP regulation of cell cycle | IEA with InterPro:IPR024824	-
FBgn0034076	4			✓		✓		✓			Jhedup	Juvenile hormone esterase duplication	-	carboxylic ester hydrolase activity | inferred from biological aspect of ancestor with PANTHER:PTN000168392 carboxylic ester hydrolase activity | ISS with UniProtKB:P35502
FBgn0035358	4				✓		✓	✓			CG14949		-	-
FBgn0038083	4	✓	✓				✓				CG5999	CG5999	metabolic process | IEA with InterPro:IPR002213	glucuronosyltransferase activity | ISS with UniProtKB:P08541
FBgn0038299	4	✓					✓	✓			Spn88Eb	Serpin 88Eb	chaeta development | inferred from genetic interaction with Ssdp response to fungus | IEP negative regulation of proteolysis | inferred from sequence model negative regulation of endopeptidase activity | inferred from biological aspect of ancestor with PANTHER:PTN000156122 regulation of proteolysis | inferred from biological aspect of ancestor with PANTHER:PTN000156122	serine-type endopeptidase inhibitor activity | ISS with UniProtKB:Q60854 serine-type endopeptidase inhibitor activity | inferred from biological aspect of ancestor with PANTHER:PTN000156122
FBgn0039678	4			✓			✓	✓			Obp99a	Odorant-binding protein 99a	sensory perception of chemical stimulus | ISS with UniProtKB:P34174 sensory perception of chemical stimulus | inferred from sequence alignment with UniProtKB:P34174 olfactory behavior | ISS with UniProtKB:O02372 response to pheromone | ISS with UniProtKB:O02372 sensory perception of chemical stimulus | ISS with lush	odorant binding | NAS odorant binding | ISS with UniProtKB:P34174 odorant binding | inferred from sequence alignment with UniProtKB:P34174 odorant binding | ISS with lush
FBgn0041579	4			✓		✓	✓				AttC	Attacin-C	antibacterial humoral response | IDA defense response | IDA defense response to bacterium | NAS antibacterial humoral response | NAS antibacterial humoral response | ISS with AttA AND ISS with AttB defense response to Gram-positive bacterium | IEP humoral immune response | IEP response to bacterium | IEP	-
FBgn0044812	4	✓		✓			✓	✓			TotC	Turandot C	cellular response to heat | IEP cellular response to UV | IEP response to bacterium | IEP	-
FBgn0085194	4			✓			✓	✓			CG34165	HDC02560	-	-
FBgn0029507	3						✓	✓	✓		Tsp42Ed	Tetraspanin 42Ed	cell surface receptor signaling pathway	-
FBgn0041194	3						✓	✓	✓		Prat2	Phosphoribosylamidotransferase 2	de novo' IMP biosynthetic process | ISS purine nucleobase biosynthetic process | IEA with InterPro:IPR005854 nucleoside metabolic process | IEA with InterPro:IPR000836	amidophosphoribosyltransferase activity | ISS with UniProtKB:P28173
FBgn0002862	3	✓	✓							✓	Mst87F	Male-specific RNA 87F	spermatogenesis | IEP	structural molecule activity | inferred from sequence model
FBgn0003965	3					✓				✓	v	vermilion	ommochrome biosynthetic process | IMP compound eye pigmentation | TAS tryptophan catabolic process | TAS ommochrome biosynthetic process | NAS tryptophan catabolic process to kynurenine | ISS with UniProtKB:Q17P71 positive regulation of neuron death | IMP kynurenine metabolic process | IMP tryptophan catabolic process to acetyl-CoA | inferred from biological aspect of ancestor with PANTHER:PTN000…	tryptophan 2,3-dioxygenase activity | TAS tryptophan 2,3-dioxygenase activity | ISS with UniProtKB:P48776 tryptophan 2,3-dioxygenase activity | ISS with UniProtKB:Q17P71 heme binding | ISS with UniProtKB:Q17P71 tryptophan 2,3-dioxygenase activity | inferred from biological aspect of ancestor with PANTHER:PTN000015587 heme binding | inferred from biological aspect of ancestor with PANTHER:PTN00001…
FBgn0010038	3	✓							✓		GstD2	Glutathione S transferase D2	glutathione metabolic process | IDA	glutathione transferase activity | IDA glutathione transferase activity | ISS with MGD:Gstt1; MGI:MGI:107379 glutathione transferase activity | NAS glutathione peroxidase activity | TAS
FBgn0010041	3	✓							✓		GstD5	Glutathione S transferase D5	glutathione metabolic process | IDA	glutathione transferase activity | ISS with MGD:Gstt1; MGI:MGI:107379 glutathione transferase activity | NAS glutathione transferase activity | IDA
FBgn0010388	3							✓	✓		Dro	Drosocin	defense response to Gram-negative bacterium | IDA defense response to Gram-negative bacterium | IEP defense response | IDA defense response to Gram-positive bacterium | IDA defense response to Gram-negative bacterium | TAS defense response to bacterium | NAS defense response to bacterium | TAS defense response to Gram-negative bacterium | NAS antibacterial humoral response | IEP response to bacte…	-
FBgn0011705	3				✓	✓			✓		rost	rolling stone	myoblast fusion | IMP myoblast fusion | TAS skeletal muscle tissue development | TAS	-
FBgn0014396	3	✓	✓						✓		tim	timeless	locomotor rhythm | inferred from genetic interaction with jet entrainment of circadian clock | IMP mating behavior | IMP circadian behavior | IMP circadian rhythm | NAS eclosion rhythm | NAS locomotor rhythm | NAS sleep | NAS regulation of circadian sleep/wake cycle, sleep | IMP circadian rhythm | TAS negative regulation of transcription from RNA polymerase II promoter | NAS protein import into n…	protein heterodimerization activity | TAS protein heterodimerization activity | NAS protein binding | IPI with cry protein binding | IPI with per protein heterodimerization activity | IPI with Clk transcription factor binding | IPI with Clk
FBgn0015393	3						✓	✓		✓	hoip	hoi-polloi	mRNA splicing, via spliceosome | ISS with NCBI_NP:004999 AND ISS with SGD_LOCUS:SNU13; SGD:S0000752 nervous system development | IMP mRNA splicing, via spliceosome | ISS with HGNC_gene:NHP2L1; HGNC:7819; OMIM:6013040 peripheral nervous system development | TAS mRNA splicing, via spliceosome | inferred by curator from GO:0071011 ribosome biogenesis | IEA with InterPro:IPR004037 muscle tissue morph…	mRNA binding | ISS with HGNC_gene:NHP2L1; HGNC:7819; OMIM:6013040
FBgn0019952	3						✓	✓		✓	Orct	Organic cation transporter	apoptotic process | TAS organic cation transport | ISS with UniProtKB:Q9U539 transmembrane transport | IEA with InterPro:IPR005828	organic cation transmembrane transporter activity | ISS with UniProtKB:Q9U539
FBgn0020545	3				✓	✓			✓		kraken	kraken	digestion | IEP response to toxic substance | IEP	serine hydrolase activity | NAS
FBgn0021795	3						✓	✓		✓	Tapdelta	Translocon-associated protein delta	protein retention in ER lumen | ISS	signal sequence binding | ISS
FBgn0024957	3	✓							✓		Irp-1B	Iron regulatory protein 1B	regulation of translational initiation by iron | NAS metabolic process | IEA with InterPro:IPR000573, InterPro:IPR001030, InterPro:IPR006249, InterPro:IPR015928, InterPro:IPR015931, InterPro:IPR015932, InterPro:IPR015934, InterPro:IPR015937	iron ion binding | NAS aconitate hydratase activity | ISS with UniProtKB:P28271 iron ion binding | ISS with InterPro:IPR006249 mRNA binding | ISS with UniProtKB:P28271 aconitate hydratase activity | IDA iron-responsive element binding | IDA NOT
FBgn0025700	3			✓			✓			✓	CG5885	CG5885, isoform A	cotranslational protein targeting to membrane | IEA with InterPro:IPR009779	-
FBgn0030218	3	✓			✓					✓	CG1628	CG1628, isoform B	mitochondrial ornithine transport | ISS with UniProtKB:Q9Y619 amino acid transmembrane transport | ISS with Eaat1 mitochondrial transport | inferred from sequence model	L-ornithine transmembrane transporter activity | ISS with UniProtKB:Q9Y619 amino acid transmembrane transporter activity | ISS with Eaat1 transmembrane transporter activity | inferred from sequence model
FBgn0030737	3					✓		✓	✓		CG9914	CG9914, isoform A	oxidation-reduction process | IEA with InterPro:IPR006108, InterPro:IPR006176, InterPro:IPR006180, InterPro:IPR008927, InterPro:IPR013328, InterPro:IPR022694 fatty acid metabolic process | IEA with InterPro:IPR006108, InterPro:IPR006176, InterPro:IPR006180, InterPro:IPR022694	3-hydroxyacyl-CoA dehydrogenase activity | IEA with InterPro:IPR006108, InterPro:IPR006176, InterPro:IPR006180, InterPro:IPR022694 NAD+ binding | IEA with InterPro:IPR022694
FBgn0030968	3			✓				✓	✓		CG7322	CG7322, isoform A	metabolic process | IEA with InterPro:IPR002198	oxidoreductase activity, acting on CH-OH group of donors | ISS with EMBL:AF044127
FBgn0031558	3					✓	✓		✓		CG16704	FI01556p	-	serine-type endopeptidase inhibitor activity | ISS with UniProtKB:P11424
FBgn0032253	3	✓				✓			✓		LManI	Lysosomal alpha-mannosidase I	mannose metabolic process | IEA with InterPro:IPR011682	alpha-mannosidase activity | ISS with EMBL:U68567 carbohydrate binding | IEA with InterPro:IPR011013 zinc ion binding | IEA with InterPro:IPR015341 mannosyl-oligosaccharide 1,2-alpha-mannosidase activity | IDA
FBgn0033215	3				✓	✓			✓		CG1942	CG1942	mesoderm development | NAS	transferase activity, transferring acyl groups other than amino-acyl groups | IEA with InterPro:IPR007130
FBgn0033593	3						✓	✓		✓	Listericin	Listericin	peptidoglycan recognition protein signaling pathway | IEP defense response to Gram-negative bacterium | IDA IMP defense response to Gram-positive bacterium | IDA IMP positive regulation of peptidoglycan recognition protein signaling pathway | inferred from genetic interaction with PGRP-LE defense response to virus | IEP	-
FBgn0034356	3					✓	✓		✓		CG10924	RE12569p	gluconeogenesis | ISS with UniProtKB:Q16822	phosphoenolpyruvate carboxykinase (GTP) activity | ISS with EMBL:AF009605 phosphoenolpyruvate carboxykinase (GTP) activity | ISS with UniProtKB:Q16822 GTP binding | IEA with InterPro:IPR008209
FBgn0034394	3						✓	✓	✓		CG15096	RE40577p	transmembrane transport | IEA with InterPro:IPR005829, InterPro:IPR011701	high-affinity inorganic phosphate:sodium symporter activity | ISS with EMBL:AB020527; protein_id:BAA76663.1
FBgn0034480	3		✓						✓		CG16898	FI06026p	-	transferase activity, transferring phosphorus-containing groups | IEA with InterPro:IPR011009
FBgn0034628	3	✓					✓		✓		Acox57D-p	acyl-Coenzyme A oxidase at 57D proximal	fatty acid beta-oxidation | ISS with HGNC_gene:ACOX1; HGNC:119	acyl-CoA oxidase activity | ISS palmitoyl-CoA oxidase activity | ISS with UniProtKB:P07872 acyl-CoA dehydrogenase activity | IEA with InterPro:IPR006091 flavin adenine dinucleotide binding | IEA with InterPro:IPR012258, InterPro:IPR013786 acyl-CoA oxidase activity | ISS with HGNC_gene:ACOX1; HGNC:119
FBgn0034741	3				✓				✓		CG4269	CG4269, isoform A	-	-
FBgn0034909	3						✓	✓	✓		CG4797	CG4797	transmembrane transport | IEA with InterPro:IPR005828, InterPro:IPR005829	glucose transmembrane transporter activity | ISS with MGD:Slc2a3; MGI:MGI:95757
FBgn0036208	3	✓					✓		✓		CG10361	FI03238p	cellular amino acid metabolic process | ISS with UniProtKB:O75600 biosynthetic process | IEA with InterPro:IPR004839 threonine catabolic process | IEA with InterPro:IPR011282	glycine C-acetyltransferase activity | ISS with UniProtKB:O88986 glycine C-acetyltransferase activity | ISS with UniProtKB:O75600 pyridoxal phosphate binding | IEA with InterPro:IPR004839, InterPro:IPR015421, InterPro:IPR015422
FBgn0036262	3						✓	✓	✓		CG6910	CG6910, isoform B	oxidation-reduction process | IEA with InterPro:IPR007828 inositol catabolic process | IEA with InterPro:IPR007828	inositol oxygenase activity | IEA with InterPro:IPR007828 iron ion binding | IEA with InterPro:IPR007828
FBgn0036549	3						✓	✓		✓	CG10516	AT20211p	-	-
FBgn0036622	3						✓	✓	✓		CG4753	CG4753, isoform A	metabolic process | IEA with InterPro:IPR002123	1-acylglycerol-3-phosphate O-acyltransferase activity | ISS with EMBL:Z95637
FBgn0036876	3				✓	✓			✓		CG9451	CG9451, isoform A	dephosphorylation | ISS with HGNC_gene:ACPP; HGNC:125	acid phosphatase activity | ISS with UniProtKB:P11117 acid phosphatase activity | ISS with HGNC_gene:ACPP; HGNC:125
FBgn0037396	3	✓					✓			✓	CG11459	GH15170p	proteolysis | IEA with InterPro:IPR000169, InterPro:IPR000668	cysteine-type endopeptidase activity | NOT NAS cysteine-type peptidase activity | IEA with InterPro:IPR000668, InterPro:IPR013128
FBgn0037835	3						✓	✓		✓	CG14687	GEO08194p1	-	myosin light chain binding | inferred from reviewed computational analysis
FBgn0038095	3		✓						✓		Cyp304a1	Cyp304a1	insecticide metabolic process | NAS oxidation-reduction process | IEA with InterPro:IPR001128, InterPro:IPR002401, InterPro:IPR017972	electron carrier activity | NAS electron carrier activity | ISS oxidoreductase activity, acting on paired donors, with incorporation or reduction of molecular oxygen | IEA with InterPro:IPR001128, InterPro:IPR002401, InterPro:IPR017972 heme binding | IEA with InterPro:IPR001128, InterPro:IPR002401 iron ion binding | IEA with InterPro:IPR001128, InterPro:IPR002401
FBgn0038257	3	✓					✓		✓		smp-30	Senescence marker protein-30	cold acclimation | IEP cold acclimation | IMP negative regulation of imaginal disc-derived wing size | IMP regulation of cell proliferation involved in imaginal disc-derived wing morphogenesis | IMP	calcium ion binding | ISS with HGNC_gene:RGN; HGNC:9989
FBgn0038412	3						✓	✓		✓	Zip89B	Zinc/iron regulated transporter-related protein 89B	transmembrane transport | IEA with InterPro:IPR003689 metal ion transport | IEA with InterPro:IPR003689	metal ion transmembrane transporter activity | NAS metal ion transmembrane transporter activity | IEA with InterPro:IPR003689
FBgn0038463	3	✓						✓	✓		CG3534	CG3534	xylulose metabolic process | ISS with HGNC_gene:XYLB; HGNC:12839 carbohydrate phosphorylation | ISS with HGNC_gene:XYLB; HGNC:12839	xylulokinase activity | ISS with EMBL:AB015046; protein_id:BAA31527.1 xylulokinase activity | ISS with HGNC_gene:XYLB; HGNC:12839
FBgn0038964	3						✓	✓	✓		Nop56	Nop56	neurogenesis | IMP cellular response to starvation | IEP	snoRNA binding
FBgn0039239	3	✓							✓		CG13641	GEO12018p1	-	-
FBgn0039735	3						✓	✓		✓	Nph	Nucleophosmin	chromatin remodeling | IDA sperm chromatin decondensation | IDA	nucleic acid binding | IEA with InterPro:IPR004301 histone binding | IDA
FBgn0039828	3	✓					✓		✓		CG1542	Probable rRNA-processing protein EBP2 homolog	rRNA processing | ISS with SGD_LOCUS:EBP2; SGD:S000001655	RNA binding | ISS with HGNC_gene:EBNA1BP2; HGNC:15531
FBgn0043578	3						✓	✓	✓		PGRP-SB1	PGRP-SB1	immune response | ISS with UniProtKB:O76537 defense response | NAS peptidoglycan catabolic process | ISS with PGRP-SC1b	peptidoglycan binding | ISS with UniProtKB:O76537 peptidoglycan binding | NAS N-acetylmuramoyl-L-alanine amidase activity | IDA zinc ion binding | IEA with InterPro:IPR006619 N-acetylmuramoyl-L-alanine amidase activity | ISS with PGRP-SC1b peptidoglycan binding | ISS with PGRP-SC1b
FBgn0046302	3		✓	✓						✓	CG10650	GH09876p	-	-
FBgn0053192	3						✓	✓		✓	MtnD	Metallothionein D	response to copper ion | IDA response to metal ion | IDA metal ion homeostasis | IMP response to metal ion | ISS with MtnE	metal ion binding | IDA
FBgn0259716	3		✓				✓		✓		CG42370	LP16634p	proteolysis | IEA with InterPro:IPR000718, InterPro:IPR008753, InterPro:IPR018497	metalloendopeptidase activity | IEA with InterPro:IPR000718, InterPro:IPR018497
FBgn0262146	3						✓	✓	✓		MtnE	Metallothionein E	response to silver ion | IDA response to copper ion | IDA response to mercury ion | IDA response to zinc ion | IDA detoxification of cadmium ion | IDA	metal ion binding | IDA
FBgn0000047	3			✓			✓	✓			Act88F	Actin 88F	cytoskeleton organization | ISS muscle thin filament assembly | IMP skeletal myofibril assembly | IMP phagocytosis | IMP	structural constituent of cytoskeleton | ISS
FBgn0000079	3						✓	✓			Amy-p	Amylase proximal	carbohydrate metabolic process | IEA with InterPro:IPR006046, InterPro:IPR006047, InterPro:IPR006048, InterPro:IPR006589, InterPro:IPR013780, InterPro:IPR013781	alpha-amylase activity | NAS cation binding | IEA with InterPro:IPR006046, InterPro:IPR006047, InterPro:IPR006048, InterPro:IPR006589, InterPro:IPR013780, InterPro:IPR013781 catalytic activity | IEA with InterPro:IPR006046, InterPro:IPR006047, InterPro:IPR006048, InterPro:IPR006589, InterPro:IPR013780, InterPro:IPR013781
FBgn0000276	3					✓	✓	✓			CecA1	Cecropin A1	defense response to Gram-negative bacterium | IDA defense response to Gram-positive bacterium | IDA defense response to Gram-negative bacterium | IEP defense response to bacterium | NAS defense response to fungus | NAS defense response to bacterium | TAS autophagic cell death | IEP salivary gland cell autophagic cell death | IEP antibacterial humoral response | IEP AND ISS antibacterial humoral r…	-
FBgn0000277	3				✓	✓	✓				CecA2	Cecropin A2	defense response to bacterium | NAS defense response to fungus | NAS defense response to Gram-negative bacterium | IDA defense response to Gram-positive bacterium | IDA antibacterial humoral response | IEP AND ISS humoral immune response | IEP	-
FBgn0003189	3			✓			✓	✓			r	rudimentary	de novo' pyrimidine nucleobase biosynthetic process | NAS 'de novo' pyrimidine nucleobase biosynthetic process | IMP glutamine metabolic process | inferred by curator from GO:0004088 glutamine metabolic process | IMP	aspartate carbamoyltransferase activity | ISS with NCBI_gi:4757896 carbamoyl-phosphate synthase (ammonia) activity | ISS with NCBI_gi:4757896 dihydroorotase activity | ISS with NCBI_gi:4757896 dihydroorotase activity | IMP aspartate carbamoyltransferase activity | IMP carbamoyl-phosphate synthase (glutamine-hydrolyzing) activity | IMP carbamoyl-phosphate synthase (glutamine-hydrolyzing) activity …
FBgn0004926	3						✓	✓			eIF-2beta	Eukaryotic initiation factor 2beta	translational initiation | ISS formation of translation initiation ternary complex | NAS mitotic spindle elongation | IMP mitotic spindle organization | IMP axon midline choice point recognition | IMP translational initiation | IEA with InterPro:IPR002735, InterPro:IPR016189, InterPro:IPR016190 response to endoplasmic reticulum stress | IMP	translation initiation factor activity | ISS GTP binding | NAS tRNA binding | NAS translation initiation factor activity | NAS translation initiation factor activity | IEA with InterPro:IPR002735, InterPro:IPR016189, InterPro:IPR016190
FBgn0005391	3		✓	✓			✓				Yp2	Yolk protein 2	sex differentiation | NAS vitellogenesis | NAS sex differentiation | TAS oogenesis | TAS neurogenesis | IMP	structural molecule activity | ISS with UniProtKB:P27878 carboxylic ester hydrolase activity | IEA with InterPro:IPR000734
FBgn0005655	3			✓			✓				PCNA	Proliferating cell nuclear antigen	DNA replication | IMP mitotic spindle organization | IMP DNA replication | TAS eggshell chorion gene amplification | TAS antimicrobial humoral response | IMP DNA-dependent DNA replication | TAS mismatch repair | TAS nucleotide-excision repair | TAS leading strand elongation | NAS neurogenesis | IMP regulation of DNA replication | IEA with InterPro:IPR000730, InterPro:IPR022648, InterPro:IPR022649	DNA polymerase processivity factor activity | IEA with InterPro:IPR000730, InterPro:IPR022648, InterPro:IPR022649 DNA binding | IEA with InterPro:IPR000730, InterPro:IPR022648, InterPro:IPR022649
FBgn0005664	3	✓			✓	✓					Crys	Crystallin	visual perception | inferred by curator from GO:0005212 compound eye corneal lens development | IEP	structural constituent of eye lens | IDA structural constituent of chitin-based cuticle | ISS with Pfam:PF00379 ISS with InterPro:IPR000618 calcium ion binding | IDA
FBgn0010381	3						✓	✓			Drs	Drosomycin	-	-
FBgn0011283	3	✓						✓			Obp28a	Odorant-binding protein 28a	sensory perception of chemical stimulus | inferred from sequence alignment with UniProtKB:P34174 sensory perception of chemical stimulus | ISS with lush	pheromone binding | ISS phenylalkylamine binding | NAS pheromone binding | NAS odorant binding | inferred from sequence alignment with UniProtKB:P34174 odorant binding | ISS with lush
FBgn0014454	3				✓	✓	✓				Acp1	Adult cuticle protein 1	-	structural constituent of adult chitin-based cuticle | NAS
FBgn0015801	3						✓	✓			Reg-5	Rhythmically expressed gene 5	circadian rhythm | NAS	-
FBgn0016013	3					✓	✓	✓			Faa	Fumarylacetoacetase	aromatic amino acid family metabolic process | IEA with InterPro:IPR005959, InterPro:IPR015377	fumarylacetoacetase activity | ISS with UniProtKB:P35505
FBgn0020513	3					✓	✓	✓			ade5	ade5	inter-male aggressive behavior | IMP 'de novo' IMP biosynthetic process | IMP imaginal disc-derived wing morphogenesis | IMP	ATP binding | IEA with InterPro:IPR013816 phosphoribosylaminoimidazolesuccinocarboxamide synthase activity | inferred from genetic interaction with UniProtKB:P0A7D7 ISS with UniProtKB:P0A7D7 phosphoribosylaminoimidazole carboxylase activity | ISS with SGD_LOCUS:ADE2; SGD:S000005654
FBgn0026718	3			✓		✓	✓				fu12	fu12	behavioral response to ethanol | IMP phospholipid biosynthetic process | IEA with InterPro:IPR004552	1-acylglycerol-3-phosphate O-acyltransferase activity | ISS with EMBL:AF030001 1-acylglycerol-3-phosphate O-acyltransferase activity | NAS
FBgn0028978	3				✓		✓	✓			trbl	tribbles	negative regulation of mitotic nuclear division | inferred from genetic interaction with stg AND IMP ventral furrow formation | inferred from genetic interaction with stg gastrulation | NAS regulation of cell cycle | IMP protein phosphorylation | IEA with InterPro:IPR000719 positive regulation of protein ubiquitination involved in ubiquitin-dependent protein catabolic process | IDA	protein serine/threonine kinase activity | ISS protein serine/threonine kinase activity | NOT ISS protein serine/threonine kinase activity | NOT TAS protein heterodimerization activity | IPI with slbo protein homodimerization activity | IPI with trbl protein kinase activity | NOT ISS with HGNC_gene:TRIB3; HGNC:16228 ATP binding | IEA with InterPro:IPR000719
FBgn0029167	3	✓					✓	✓			Hml	Hemolectin	hemostasis | IMP wound healing | IMP melanization defense response | NOT IMP hemostasis | IEP hemolymph coagulation | IMP chitin metabolic process | IEA with InterPro:IPR002557	protein homodimerization activity | IDA chitin binding | IEA with InterPro:IPR002557 carbohydrate binding | ISS
FBgn0029639	3	✓					✓	✓			CG14419	RH61722p	-	-
FBgn0030014	3						✓	✓			CG15337	IP12209p	-	-
FBgn0030050	3	✓					✓	✓			CG12111	AT17652p	-	carbohydrate binding | ISS with UniProtKB:P05047 carbohydrate binding | ISS with Lectin-galC1
FBgn0030245	3						✓	✓			CG1637	Purple acid phosphatase	-	acid phosphatase activity | ISS with EMBL:AC007290; protein_id:AAD26885.1 metal ion binding | IEA with InterPro:IPR008963, InterPro:IPR015914
FBgn0031182	3	✓					✓	✓			Cyp6t1	Cyp6t1	oxidation-reduction process | IEA with InterPro:IPR001128, InterPro:IPR002401, InterPro:IPR017972	electron carrier activity | NAS electron carrier activity | ISS oxidoreductase activity, acting on paired donors, with incorporation or reduction of molecular oxygen | IEA with InterPro:IPR001128, InterPro:IPR002401, InterPro:IPR017972 heme binding | IEA with InterPro:IPR001128, InterPro:IPR002401 iron ion binding | IEA with InterPro:IPR001128, InterPro:IPR002401
FBgn0031432	3						✓	✓			Cyp309a1	Cyp309a1	lateral inhibition | IMP oxidation-reduction process | IEA with InterPro:IPR001128, InterPro:IPR002401, InterPro:IPR017972	electron carrier activity | NAS electron carrier activity | ISS oxidoreductase activity, acting on paired donors, with incorporation or reduction of molecular oxygen | IEA with InterPro:IPR001128, InterPro:IPR002401, InterPro:IPR017972 heme binding | IEA with InterPro:IPR001128, InterPro:IPR002401 iron ion binding | IEA with InterPro:IPR001128, InterPro:IPR002401
FBgn0031737	3						✓	✓			obst-E	obstructor-E	chitin metabolic process | IEA with InterPro:IPR002557	structural constituent of peritrophic membrane | ISS with EMBL:AF030431 chitin binding | inferred from reviewed computational analysis chitin binding | IEA with InterPro:IPR002557
FBgn0032726	3	✓			✓	✓					CG10621	FI01821p	-	selenocysteine methyltransferase activity | ISS with UniProtKB:P56707 S-adenosylmethionine-homocysteine S-methyltransferase activity | IEA with InterPro:IPR003726
FBgn0033308	3				✓	✓	✓				CG8736	CG8736	-	structural constituent of cuticle
FBgn0033830	3				✓			✓			CG10814	LP01339p	oxidation-reduction process | IEA with InterPro:IPR003819	gamma-butyrobetaine dioxygenase activity | ISS with UniProtKB:P80193
FBgn0033926	3	✓		✓							Arc1	Activity-regulated cytoskeleton associated protein 1	behavioral response to starvation | IDA muscle system process | inferred from genetic interaction with Mhc IEP	zinc ion binding | IEA with InterPro:IPR001878 nucleic acid binding | IEA with InterPro:IPR001878
FBgn0033949	3	✓					✓	✓			CG10131	RE67096p	oxidation-reduction process | IEA with InterPro:IPR006108, InterPro:IPR006176, InterPro:IPR006180, InterPro:IPR008927, InterPro:IPR013328, InterPro:IPR022694 fatty acid metabolic process | IEA with InterPro:IPR006108, InterPro:IPR006176, InterPro:IPR006180, InterPro:IPR022694	3-hydroxyacyl-CoA dehydrogenase activity | IEA with InterPro:IPR006108, InterPro:IPR006176, InterPro:IPR006180, InterPro:IPR022694
FBgn0034276	3			✓		✓	✓				Sardh	Sarcosine dehydrogenase	oxidation-reduction process | IEA with InterPro:IPR006076 sarcosine catabolic process | IMP S-adenosylmethionine cycle | IMP	sarcosine dehydrogenase activity | ISS with EMBL:AF067650
FBgn0035076	3	✓					✓	✓			Ance-5	Ance-5	proteolysis | IEA with InterPro:IPR001548	peptidyl-dipeptidase activity | NOT NAS peptidase activity | NOT ISS peptidyl-dipeptidase activity | IEA with InterPro:IPR001548 metallopeptidase activity | NOT inferred from key residues
FBgn0035281	3						✓	✓			Cpr62Bc	Cuticular protein 62Bc	chitin-based cuticle development | inferred from sequence model	structural constituent of chitin-based cuticle | ISS with UniProtKB:P11734 structural constituent of chitin-based cuticle | ISS with Pfam:PF00379 ISS with InterPro:IPR000618 structural constituent of chitin-based larval cuticle | inferred from sequence model
FBgn0035298	3						✓	✓			SCOT	Succinyl-CoA:3-ketoacid CoA transferase	ketone body catabolic process | ISS with UniProtKB:P55809	3-oxoacid CoA-transferase activity | ISS with UniProtKB:Q29551 3-oxoacid CoA-transferase activity | ISS with UniProtKB:P55809 3-oxoacid CoA-transferase activity | IDA
FBgn0035398	3				✓	✓	✓				Cht7	Cht7	chitin catabolic process | IEA with InterPro:IPR011583 carbohydrate metabolic process | IEA with InterPro:IPR001223, InterPro:IPR001579, InterPro:IPR013781	chitinase activity | ISS with NCBI_gi:4502809 heparin binding | ISS with UniProtKB:Q29411 chitin binding | IEA with InterPro:IPR002557
FBgn0035985	3	✓					✓	✓			Cpr67B	Cuticular protein 67B	chitin-based cuticle development | inferred from sequence model	structural constituent of chitin-based cuticle | ISS with Pfam:PF00379 ISS with InterPro:IPR000618 structural constituent of chitin-based larval cuticle | inferred from sequence model
FBgn0036289	3	✓					✓	✓			CG10657	LD40136p	lateral inhibition | IMP transport | IEA with InterPro:IPR001071	retinal binding | ISS with EMBL:J04213; protein_id:AAA60251.1 transporter activity | IEA with InterPro:IPR001071
FBgn0036597	3						✓	✓			CG4962	CG4962	-	-
FBgn0036627	3	✓			✓	✓					Gagr	Gag-related	-	-
FBgn0036910	3			✓			✓	✓			Cyp305a1	Cyp305a1	oxidation-reduction process | IEA with InterPro:IPR001128, InterPro:IPR002401, InterPro:IPR017972	electron carrier activity | NAS electron carrier activity | ISS oxidoreductase activity, acting on paired donors, with incorporation or reduction of molecular oxygen | IEA with InterPro:IPR001128, InterPro:IPR002401, InterPro:IPR017972 heme binding | IEA with InterPro:IPR001128, InterPro:IPR002401 iron ion binding | IEA with InterPro:IPR001128, InterPro:IPR002401
FBgn0036975	3	✓					✓	✓			CG5618	CG5618, isoform A	carboxylic acid metabolic process | IEA with InterPro:IPR002129	sulfinoalanine decarboxylase activity | ISS with EMBL:X94152; protein_id:CAA63868 pyridoxal phosphate binding | IEA with InterPro:IPR002129, InterPro:IPR015421, InterPro:IPR015422
FBgn0037126	3			✓			✓	✓			CG14567		-	-
FBgn0037819	3						✓	✓			CG14688		fatty acid alpha-oxidation | ISS with HGNC_gene:PHYH; HGNC:8940	phytanoyl-CoA dioxygenase activity | ISS with HGNC_gene:PHYH; HGNC:8940
FBgn0037936	3					✓		✓			CG6908	CG6908, isoform A	copper ion homeostasis | IMP	transferase activity, transferring phosphorus-containing groups | IEA with InterPro:IPR011009
FBgn0038347	3						✓	✓					-	-
FBgn0038407	3						✓	✓			CG6126	CG6126	transmembrane transport | IEA with InterPro:IPR005828, InterPro:IPR005829	organic cation transmembrane transporter activity | ISS with EMBL:AF078750; protein_id:AAD20978
FBgn0038819	3				✓	✓	✓				Cpr92F	Cuticular protein 92F	chitin-based cuticle development | inferred from sequence model	structural constituent of chitin-based cuticle | ISS with EMBL:AB017550; protein_id:BAA33195 structural constituent of chitin-based cuticle | ISS with Pfam:PF00379 ISS with InterPro:IPR000618 structural constituent of chitin-based larval cuticle | inferred from sequence model
FBgn0039479	3						✓	✓			CG14257	IP12874p	-	-
FBgn0039685	3					✓	✓	✓			Obp99b	Odorant-binding protein 99b	autophagic cell death | IEP salivary gland cell autophagic cell death | IEP sensory perception of chemical stimulus | ISS with UniProtKB:P34174 sensory perception of chemical stimulus | inferred from sequence alignment with UniProtKB:P34174 olfactory behavior | ISS with UniProtKB:O02372 response to pheromone | ISS with UniProtKB:O02372 sensory perception of chemical stimulus | ISS with lush	odorant binding | NAS odorant binding | ISS with UniProtKB:P34174 odorant binding | inferred from sequence alignment with UniProtKB:P34174 odorant binding | ISS with lush
FBgn0040256	3	✓				✓					Ugt86Dd	Ugt86Dd	metabolic process | IEA with InterPro:IPR002213	glucuronosyltransferase activity | ISS glucuronosyltransferase activity | ISS with UniProtKB:O02663
FBgn0040531	3			✓			✓	✓			CG11741	Uncharacterized protein, isoform A	-	-
FBgn0040972	3	✓				✓	✓				CG16978		-	-
FBgn0041711	3			✓		✓	✓				yellow-e	yellow-e	melanin biosynthetic process | inferred from biological aspect of ancestor with PANTHER:PTN000000448 cuticle pigmentation | inferred from biological aspect of ancestor with PANTHER:PTN000000448	isomerase activity | inferred from biological aspect of ancestor with PANTHER:PTN000000445
FBgn0042175	3						✓	✓			CG18858	Uncharacterized protein, isoform A	lipid metabolic process | IEA with InterPro:IPR003386	O-acyltransferase activity | IEA with InterPro:IPR003386
FBgn0043791	3	✓				✓	✓				CG8147	Alkaline phosphatase	response to nicotine | IEP dephosphorylation | ISS with HGNC_gene:ALPP; HGNC:439	alkaline phosphatase activity | ISS with MGD:Akp2; MGI:MGI:87983 alkaline phosphatase activity | ISS with HGNC_gene:ALPP; HGNC:439
FBgn0051683	3						✓	✓			CG31683	BcDNA.GH02384	lipid metabolic process | IEA with InterPro:IPR003386	phospholipase activity | ISS with UniProtKB:Q8NCC3 AND ISS with UniProt:Q8VEB4 O-acyltransferase activity | IEA with InterPro:IPR003386
FBgn0052282	3			✓			✓	✓			Drsl4	Drosomycin-like 4	defense response | NAS defense response | ISS with Drs defense response to fungus | IDA defense response to fungus | ISS with Drs	-
FBgn0052572	3						✓	✓			CG32572	FI24431p1	inter-male aggressive behavior | IMP mushroom body development | IMP imaginal disc-derived wing morphogenesis | IMP	-
FBgn0052667	3						✓	✓			ssp7	short spindle 7	multicellular organism reproduction | IEP mitotic spindle assembly | IMP	-
FBgn0054054	3						✓	✓			CG34054	GEO11132p1	-	-
FBgn0067905	3			✓		✓					IM14	Immune induced molecule 14	defense response | IDA response to bacterium | IEP	-
FBgn0085195	3	✓		✓		✓					CG34166	RH63170p	-	-
FBgn0259229	3	✓				✓	✓				CG42329		-	transferase activity, transferring acyl groups other than amino-acyl groups | IEA with InterPro:IPR002656
FBgn0260455	3						✓	✓			CG10332	FI08233p	-	-
FBgn0000504	2								✓	✓	dsx	doublesex	negative regulation of transcription from RNA polymerase II promoter	transcriptional activator activity, RNA polymerase II core promoter proximal region sequence-specific binding
FBgn0010052	2								✓	✓	Jhe	Juvenile hormone esterase	juvenile hormone catabolic process	juvenile-hormone esterase activity
FBgn0011824	2								✓	✓	CG4038	Probable H/ACA ribonucleoprotein complex subunit 1	snoRNA guided rRNA pseudouridine synthesis	snoRNA binding
FBgn0013949	2								✓	✓	Ela	Elastin-like	response to nicotine	-
FBgn0021760	2								✓	✓	chb	chromosome bows	mitotic spindle elongation	GTP binding
FBgn0022288	2								✓	✓	l(2)09851	lethal (2) 09851	-	-
FBgn0024329	2								✓	✓	Mekk1	Mekk1	MAPK cascade	signal transducer, downstream of receptor, with serine/threonine kinase activity
FBgn0030067	2								✓	✓	Rbm13	RNA-binding motif protein 13	maturation of 5.8S rRNA	-
FBgn0030662	2								✓	✓	CG9220	CG9220, isoform C	chondroitin sulfate biosynthetic process	acetylglucosaminyltransferase activity
FBgn0030749	2								✓	✓	AnxB11	Annexin B11	cell adhesion	actin binding
FBgn0031126	2								✓	✓	Cyp6v1	Cyp6v1	oxidation-reduction process	iron ion binding
FBgn0031161	2								✓	✓	CG15445	LD38858p	neurogenesis	-
FBgn0031881	2								✓	✓	CG3476	CG3476	mitochondrial transport	carnitine:acyl carnitine antiporter activity
FBgn0031913	2								✓	✓	CG5958	CG5958	transport	transporter activity
FBgn0032322	2								✓	✓	CG16743	Uncharacterized protein, isoform B	-	-
FBgn0032330	2								✓	✓	Samuel	SAM-motif ubiquitously expressed punctatedly localized protein	regulation of chromatin silencing	-
FBgn0033079	2								✓	✓	Fmo-2	Flavin-containing monooxygenase 2	oxidation-reduction process	monooxygenase activity
FBgn0033485	2								✓	✓	RpLP0-like	Ribosomal protein LP0-like	ribosomal large subunit assembly	structural constituent of ribosome
FBgn0033548	2								✓	✓	CG7637	H/ACA ribonucleoprotein complex subunit 3	telomere maintenance via telomerase	box H/ACA snoRNA binding
FBgn0033631	2								✓	✓	Sod3	Superoxide dismutase 3	response to oxidative stress	superoxide dismutase activity
FBgn0034117	2								✓	✓	CG7997	CG7997, isoform A	carbohydrate metabolic process	alpha-galactosidase activity
FBgn0034515	2								✓	✓	CG13428	GEO12058p1	-	-
FBgn0034915	2								✓	✓	eIF6	eIF6	ribosomal subunit export from nucleus	translation initiation factor activity
FBgn0035541	2								✓	✓	CG15019	GEO12024p1	-	-
FBgn0036551	2								✓	✓	CG17029	Uncharacterized protein, isoform A	inositol metabolic process	inositol monophosphate 1-phosphatase activity
FBgn0037151	2								✓	✓	CG7130	CG7130	-	-
FBgn0037248	2								✓	✓	srl	spargel	tissue homeostasis	RNA polymerase II transcription cofactor activity
FBgn0037906	2								✓	✓	PGRP-LB	Peptidoglycan recognition protein LB	peptidoglycan metabolic process	amidase activity
FBgn0038197	2								✓	✓	foxo	forkhead box, sub-group O	regulation of cell growth	transcriptional activator activity, RNA polymerase II core promoter proximal region sequence-specific binding
FBgn0038349	2								✓	✓	AOX3	Aldehyde oxidase 3	acetaldehyde metabolic process	aldehyde oxidase activity
FBgn0038746	2								✓	✓	Surf6	Surfeit 6	ventral cord development	nucleic acid binding
FBgn0039564	2								✓	✓	CG5527	CG5527	proteolysis	metalloendopeptidase activity
FBgn0040099	2								✓	✓	lectin-28C	lectin-28C	-	galactose binding
FBgn0041607	2								✓	✓	asparagine-synthetase	asparagine synthetase	-	-
FBgn0051259	2								✓	✓	CG31259	RE08932p	peroxisome organization	-
FBgn0052103	2								✓	✓	CG32103	FI05451p	mitochondrial transport	ATP transmembrane transporter activity
FBgn0063492	2								✓	✓	GstE8	Glutathione S transferase E8	glutathione metabolic process	glutathione transferase activity
FBgn0087007	2								✓	✓	bbg	big bang	innate immune response in mucosa	-
FBgn0263510	2								✓	✓	nclb	no child left behind	germ cell development	chromatin DNA binding
FBgn0263621	2								✓	✓	CG43630		-	-
FBgn0266445	2								✓	✓	CG45075		-	-
FBgn0266450	2								✓	✓	Kr-h1	Kruppel homolog 1	regulation of transcription, DNA-templated	nucleic acid binding
FBgn0267348	2								✓	✓	LanB2	Laminin B2	salivary gland morphogenesis	-
FBgn0000459	2	✓							✓		disco	disconnected	positive regulation of transcription from RNA polymerase II promoter | IDA brain development | NAS circadian rhythm | NAS eclosion rhythm | IMP locomotor rhythm | IMP photoreceptor cell maintenance | NAS brain development | IMP antennal development | IMP leg disc proximal/distal pattern formation | IMP positive regulation of transcription, DNA-templated | IMP regulation of gene expression | IMP	DNA binding | IDA sequence-specific DNA binding transcription factor activity | ISS with EMBL:U88064 metal ion binding | IEA with InterPro:IPR007087 enhancer sequence-specific DNA binding | IDA
FBgn0026563	2	✓							✓		CG1979	CG1979	sleep	-
FBgn0035049	2	✓							✓		Mmp1	Matrix metalloproteinase 1	autophagic cell death | IEP salivary gland cell autophagic cell death | IEP open tracheal system development | IMP dorsal trunk growth, open tracheal system | IMP instar larval development | IMP cell adhesion | inferred from genetic interaction with NijA imaginal disc eversion | IMP basement membrane disassembly | IMP regulation of tube length, open tracheal system | IMP extracellular matrix orga…	metalloendopeptidase activity | NAS metalloendopeptidase activity | ISS with EMBL:AB010921; protein_id:BAA36551 zinc ion binding | IEA with InterPro:IPR001818, InterPro:IPR006026, InterPro:IPR016293, InterPro:IPR021190 calcium ion binding | IEA with InterPro:IPR016293
FBgn0037727	2			✓						✓	CG8358	CG8358	proteolysis | IEA with InterPro:IPR000718, InterPro:IPR008753, InterPro:IPR018497	metalloendopeptidase activity | ISS with EMBL:AF077612
FBgn0038115	2					✓			✓		CG7966	CG7966	-	selenium binding | ISS with MGD:Selenbp1; MGI:MGI:96825
FBgn0040257	2						✓		✓		Ugt86Dc	Ugt86Dc	metabolic process | IEA with InterPro:IPR002213	glucuronosyltransferase activity | ISS 2-hydroxyacylsphingosine 1-beta-galactosyltransferase activity | ISS with UniProtKB:Q09426
FBgn0016715	2					✓	✓				Reg-2	Rhythmically expressed gene 2	metabolic process | IEA with InterPro:IPR005834, InterPro:IPR006439	hydrolase activity | IEA with InterPro:IPR006439
FBgn0030482	2						✓	✓			CG1673	Branched-chain-amino-acid aminotransferase	branched-chain amino acid biosynthetic process | ISS with UniProtKB:O15382	branched-chain-amino-acid transaminase activity | ISS with UniProtKB:P24288 branched-chain-amino-acid transaminase activity | ISS with UniProtKB:O15382
FBgn0032358	2						✓	✓			Ppt2	Palmitoyl-protein Thioesterase 2	macromolecule depalmitoylation | inferred from genetic interaction with Ppt1	palmitoyl hydrolase activity | inferred from genetic interaction with Ppt1 palmitoyl-(protein) hydrolase activity | ISS with UniProtKB:Q9UMR5 palmitoyl-(protein) hydrolase activity | ISS with UniProtKB:O35448
FBgn0032935	2						✓	✓			Atg18b	Autophagy-related 18b	cellular response to oxidative stress | IDA autophagic vacuole assembly | inferred from biological aspect of ancestor with PANTHER:PTN000132136	phosphatidylinositol-3-phosphate binding | inferred from biological aspect of ancestor with PANTHER:PTN000132136 phosphatidylinositol-3,5-bisphosphate binding | inferred from biological aspect of ancestor with PANTHER:PTN000132136
FBgn0037801	2					✓	✓				CG3999	CG3999, isoform A	oxidation-reduction process | IEA with InterPro:IPR003437, InterPro:IPR020580, InterPro:IPR020581 glycine catabolic process | IEA with InterPro:IPR020580, InterPro:IPR020581	glycine dehydrogenase (decarboxylating) activity | ISS with SGD_LOCUS:GCV2; SGD:S0004801 pyridoxal phosphate binding | IEA with InterPro:IPR015421
FBgn0039711	2						✓	✓			CG7824	CG7824, isoform A	-	-
FBgn0050007	2		✓	✓							CG30007	Uncharacterized protein, isoform E	neurogenesis | IMP	-
FBgn0000395	2	✓		✓							cv-2	crossveinless 2	imaginal disc-derived wing vein specification | IMP imaginal disc-derived wing morphogenesis | IMP regulation of BMP signaling pathway | inferred from genetic interaction with sog IPI with tkv IPI with dpp IPI with gbb	BMP binding | IPI with dpp IPI with gbb BMP receptor binding | IPI with tkv heparan sulfate proteoglycan binding | inferred from genetic interaction with botv
FBgn0000592	2					✓	✓				Est-6	Esterase 6	sperm competition | NOT TAS mating | TAS ovulation | TAS regulation of oviposition | TAS sperm storage | TAS courtship behavior | IMP pheromone biosynthetic process | IDA AND IMP regulation of female receptivity, post-mating | TAS sexual reproduction | NAS multicellular organism reproduction | IEP	carboxylic ester hydrolase activity | IDA carboxylic ester hydrolase activity | inferred from biological aspect of ancestor with PANTHER:PTN000168392 carboxylic ester hydrolase activity | NAS
FBgn0000594	2	✓	✓								Est-P	Esterase P	-	carboxylic ester hydrolase activity | IDA carboxylic ester hydrolase activity | inferred from biological aspect of ancestor with PANTHER:PTN000168392 carboxylic ester hydrolase activity | ISS with UniProtKB:P18167 carboxylic ester hydrolase activity | NAS
FBgn0000625	2		✓	✓							eyg	eyegone	eye development | IMP compound eye morphogenesis | IMP salivary gland morphogenesis | TAS compound eye development | IMP antennal development | IMP notum development | IMP eye-antennal disc development | IMP negative regulation of transcription from RNA polymerase II promoter | IDA	sequence-specific DNA binding transcription factor activity | ISS with MGD:Pax3; MGI:MGI:97487 sequence-specific DNA binding transcription factor activity | NAS RNA polymerase II regulatory region sequence-specific DNA binding | IDA
FBgn0001120	2	✓				✓					gnu	giant nuclei	negative regulation of DNA replication | IMP mitotic nuclear division | inferred from genetic interaction with CycB AND TAS mitotic nuclear division | NAS mitotic nuclear division | IMP negative regulation of DNA replication | NAS egg activation | IMP regulation of mitotic cell cycle | TAS regulation of cell cycle | TAS regulation of cell cycle | IMP	-
FBgn0001208	2						✓	✓			Hn	Henna	L-phenylalanine catabolic process | IMP eye pigment biosynthetic process | IDA L-phenylalanine catabolic process | NAS oxidation-reduction process | IEA with InterPro:IPR001273, InterPro:IPR005961, InterPro:IPR018301, InterPro:IPR019773, InterPro:IPR019774 phagocytosis | IMP long-term memory | inferred from genetic interaction with Ddc	phenylalanine 4-monooxygenase activity | IMP phenylalanine 4-monooxygenase activity | IDA phenylalanine 4-monooxygenase activity | ISS with UniProtKB:P04176 phenylalanine 4-monooxygenase activity | NAS tryptophan 5-monooxygenase activity | NAS iron ion binding | IEA with InterPro:IPR001273, InterPro:IPR018301 amino acid binding | IEA with InterPro:IPR002912
FBgn0001332	2						✓	✓			L	Lobe	-	-
FBgn0002526	2						✓	✓			LanA	Laminin A	central nervous system development | NAS peripheral nervous system development | NAS heart development | IMP embryonic morphogenesis | NAS organ morphogenesis | NAS tissue development | NAS female meiosis chromosome segregation | IMP mesoderm development | IEP axon guidance | IMP brain morphogenesis | IMP startle response | IMP locomotion involved in locomotory behavior | IMP inter-male aggressiv…	receptor binding | IEA with InterPro:IPR009254
FBgn0002563	2						✓	✓			Lsp1beta	Larval serum protein 1 beta	lateral inhibition | IMP	nutrient reservoir activity | NAS
FBgn0003015	2		✓			✓					osk	oskar	P granule organization | IMP pole plasm assembly | TAS pole plasm protein localization | TAS long-term memory | IMP pole cell formation | TAS regulation of oskar mRNA translation | TAS maintenance of pole plasm mRNA location | NAS pole cell fate determination | NAS pole plasm protein localization | NAS oocyte anterior/posterior axis specification | NAS pole cell development | TAS P granule organi…	-
FBgn0003062	2					✓	✓				Fib	Fibrillarin	rRNA processing | ISS with SGD_LOCUS:NOP1; SGD:S0002172 centrosome organization | IMP tRNA processing | IEA with InterPro:IPR000692, InterPro:IPR020813 RNA processing | ISS with UniProtKB:P22509 cellular response to starvation | IEP	methyltransferase activity | IEA with InterPro:IPR000692, InterPro:IPR020813 RNA binding | ISS with UniProtKB:P22509
FBgn0003137	2						✓	✓			Ppn	Papilin	extracellular matrix organization | IMP	extracellular matrix structural constituent | IMP metalloendopeptidase activity | IEA with InterPro:IPR010294 zinc ion binding | IEA with InterPro:IPR013273 serine-type endopeptidase inhibitor activity | IEA with InterPro:IPR002223
FBgn0003979	2				✓	✓					Vm26Aa	Vitelline membrane 26Aa	vitelline membrane formation involved in chorion-containing eggshell formation | NAS oogenesis | IMP vitelline membrane formation involved in chorion-containing eggshell formation | IEP	structural constituent of vitelline membrane | NAS
FBgn0003983	2				✓	✓					Vm34Ca	Vitelline membrane 34Ca	vitelline membrane formation involved in chorion-containing eggshell formation | NAS	structural constituent of vitelline membrane | NAS
FBgn0004045	2		✓	✓							Yp1	Yolk protein 1	sex differentiation | NAS vitellogenesis | ISS with UniProtKB:P27878 vitellogenesis | NAS sex differentiation | TAS	structural molecule activity | ISS with UniProtKB:P27878 carboxylic ester hydrolase activity | IEA with InterPro:IPR000734
FBgn0004414	2	✓	✓								msopa	male-specific opa containing gene	defense response | ISS multicellular organism reproduction | IEP	-
FBgn0005585	2						✓	✓			Calr	Calreticulin	central nervous system development | IMP peripheral nervous system development | TAS olfactory behavior | IMP brain morphogenesis | IMP startle response | IMP locomotion involved in locomotory behavior | IMP neurogenesis | IMP protein folding | IEA with InterPro:IPR009169 sleep | IMP imaginal disc-derived wing morphogenesis | IMP	calcium ion binding | ISS with UniProtKB:P15253 calcium ion binding | NAS unfolded protein binding | IEA with InterPro:IPR009169
FBgn0005630	2	✓	✓								lola	longitudinals lacking	axon guidance | IMP axonogenesis | IMP positive regulation of transcription, DNA-templated | ISS with UniProtKB:Q08605 antimicrobial humoral response | IMP regulation of transcription from RNA polymerase II promoter | NAS axon guidance | NAS larval lymph gland hemopoiesis | IMP axon guidance | inferred from genetic interaction with SoxN brain morphogenesis | IMP startle response | IMP locomotion …	protein binding | IPI with JIL-1 sequence-specific DNA binding transcription factor activity | NAS sequence-specific DNA binding transcription factor activity | ISS with ttk nucleic acid binding | IEA with InterPro:IPR013087 metal ion binding | IEA with InterPro:IPR007087
FBgn0010039	2			✓							GstD3	Glutathione S transferase D3	-	glutathione transferase activity | NAS glutathione transferase activity | NOT inferred from key residues
FBgn0010241	2						✓	✓			Mdr50	Multi drug resistance 50	drug transport | ISS with MGD:Abcb1a; MGI:MGI:97570 response to methotrexate | IEP transmembrane transport | inferred from biological aspect of ancestor with PANTHER:PTN000657188	ATPase activity, coupled | ISS with MGD:Abcb1a; MGI:MGI:97570 drug transmembrane transporter activity | ISS with UniProtKB:P08183 drug transmembrane transporter activity | NAS ATP binding | IEA with InterPro:IPR001140, InterPro:IPR003439, InterPro:IPR011527, InterPro:IPR017871 ATPase activity, coupled to transmembrane movement of substances | inferred from biological aspect of ancestor with PANTH…
FBgn0010425	2	✓				✓					epsilonTry	epsilonTrypsin	proteolysis | NAS proteolysis | IEA with InterPro:IPR001254, InterPro:IPR001314, InterPro:IPR018114 proteolysis | inferred from sequence model	serine-type endopeptidase activity | NAS serine-type endopeptidase activity | IEA with InterPro:IPR001254, InterPro:IPR001314, InterPro:IPR018114 serine-type endopeptidase activity | inferred from sequence model
FBgn0011016	2	✓					✓				SsRbeta	Signal sequence receptor beta	protein retention in ER lumen | ISS	signal sequence binding | ISS signal sequence binding | ISS with NCBI_gi:4507239
FBgn0011296	2	✓		✓							l(2)efl	lethal (2) essential for life	protein lipidation | NOT IMP regulation of autophagy | NOT IMP regulation of translational initiation by eIF2 alpha phosphorylation | IMP	unfolded protein binding
FBgn0011703	2		✓								RnrL	Ribonucleoside diphosphate reductase large subunit	DNA replication | NAS activation of cysteine-type endopeptidase activity involved in apoptotic process | IMP tissue regeneration | IMP oxidation-reduction process | IEA with InterPro:IPR000788, InterPro:IPR008926, InterPro:IPR013346, InterPro:IPR013509 DNA replication | IEA with InterPro:IPR000788, InterPro:IPR008926, InterPro:IPR013509 deoxyribonucleotide biosynthetic process | ISS with UniProtK…	ribonucleoside-diphosphate reductase activity, thioredoxin disulfide as acceptor | ISS with SGD_LOCUS:RNR1; SGD:S0000872 ribonucleoside-diphosphate reductase activity, thioredoxin disulfide as acceptor | NAS ATP binding | IEA with InterPro:IPR013509 ribonucleoside-diphosphate reductase activity, thioredoxin disulfide as acceptor | ISS with UniProtKB:P07742
FBgn0011774	2		✓	✓							Irbp	Inverted repeat-binding protein	telomere maintenance | IMP double-strand break repair via nonhomologous end joining | IMP	DNA binding | contributes_to IDA protein heterodimerization activity | IDA DNA binding | IDA DNA binding | IDA AND ISS with HGNC_gene:XRCC6; HGNC:4055; OMIM:152690 DNA binding | NAS DNA-dependent protein kinase activity | NAS ATP-dependent DNA helicase activity | NAS ATP-dependent DNA helicase activity | IEA with InterPro:IPR005160, InterPro:IPR006164, InterPro:IPR006165 damaged DNA binding | IEA…
FBgn0013269	2	✓					✓				FK506-bp1	FK506-binding protein 1	protein folding | ISS with UniProtKB:Q26486 protein folding | NAS negative regulation of autophagy | IMP negative regulation of macroautophagy | IMP juvenile hormone mediated signaling pathway | IMP peptidyl-proline modification | inferred from biological aspect of ancestor with PANTHER:PTN000054102 histone peptidyl-prolyl isomerization | inferred from biological aspect of ancestor with PANTHER:P…	FK506 binding | IDA FK506 binding | NAS FK506 binding | ISS with UniProtKB:Q26486 peptidyl-prolyl cis-trans isomerase activity | ISS with UniProtKB:Q26486 peptidyl-prolyl cis-trans isomerase activity | NAS protein binding | IPI with Chd64 juvenile hormone response element binding | IDA peptidyl-prolyl cis-trans isomerase activity | inferred from biological aspect of ancestor with PANTHER:PTN00005…
FBgn0013300	2	✓	✓								ProtA	Protamine A	spermatogenesis, exchange of chromosomal proteins | IDA sperm chromatin condensation | IMP spermatid development | IMP inferred from genetic interaction with ProtB	DNA binding | ISS
FBgn0013307	2					✓	✓				Odc1	Ornithine decarboxylase 1	polyamine biosynthetic process | NAS polyamine biosynthetic process | IEA with InterPro:IPR002433	ornithine decarboxylase activity | ISS with UniProtKB:P27119 AND ISS with UniProt:Q9I8S4 ornithine decarboxylase activity | ISS
FBgn0013469	2	✓	✓								klu	klumpfuss	positive regulation of compound eye retinal cell programmed cell death | IMP negative regulation of Ras protein signal transduction | NAS larval feeding behavior | IMP tricarboxylic acid cycle | IDA neurogenesis | IMP neuronal stem cell maintenance | IMP sensory organ precursor cell fate determination | IMP positive regulation of neuroblast proliferation | IMP neuroblast development | IMP regulat…	nucleic acid binding | ISS with InterPro:IPR007087 metal ion binding | IEA with InterPro:IPR007087
FBgn0013771	2						✓	✓			Cyp6a9	Cytochrome P450-6a9	insecticide metabolic process | NAS oxidation-reduction process | IEA with InterPro:IPR001128, InterPro:IPR002401, InterPro:IPR017972	electron carrier activity | ISS with Cyp6a2 electron carrier activity | NAS electron carrier activity | ISS oxidoreductase activity, acting on paired donors, with incorporation or reduction of molecular oxygen | IEA with InterPro:IPR001128, InterPro:IPR002401, InterPro:IPR017972 heme binding | IEA with InterPro:IPR001128, InterPro:IPR002401 iron ion binding | IEA with InterPro:IPR001128, InterPro…
FBgn0013773	2					✓	✓				Cyp6a22	Cyp6a22	oxidation-reduction process | IEA with InterPro:IPR001128, InterPro:IPR002401, InterPro:IPR017972	electron carrier activity | NAS electron carrier activity | ISS oxidoreductase activity, acting on paired donors, with incorporation or reduction of molecular oxygen | IEA with InterPro:IPR001128, InterPro:IPR002401, InterPro:IPR017972 heme binding | IEA with InterPro:IPR001128, InterPro:IPR002401 iron ion binding | IEA with InterPro:IPR001128, InterPro:IPR002401
FBgn0014135	2	✓	✓								bnl	branchless	positive chemotaxis | IDA cytoneme assembly | IDA epithelial cell migration, open tracheal system | TAS fibroblast growth factor receptor signaling pathway | TAS positive chemotaxis | TAS chemotaxis | TAS open tracheal system development | NAS morphogenesis of a branching structure | TAS fibroblast growth factor receptor signaling pathway | NAS genital disc development | IEP filopodium assembly |…	fibroblast growth factor receptor binding | NAS fibroblast growth factor receptor binding | ISS with MGD:Fgf10; MGI:MGI:1099809 fibroblast growth factor receptor binding | TAS growth factor activity | IEA with InterPro:IPR002209, InterPro:IPR002348
FBgn0014427	2						✓	✓			CG11899	Probable phosphoserine aminotransferase	L-serine biosynthetic process | NAS pyridoxine biosynthetic process | NAS L-serine biosynthetic process | IEA with InterPro:IPR003248	O-phospho-L-serine:2-oxoglutarate aminotransferase activity | ISS O-phospho-L-serine:2-oxoglutarate aminotransferase activity | NAS O-phospho-L-serine:2-oxoglutarate aminotransferase activity | IEA with InterPro:IPR022278 pyridoxal phosphate binding | IEA with InterPro:IPR015421, InterPro:IPR015422
FBgn0015039	2							✓			Cyp9b2	Cytochrome P450-9b2	oxidation-reduction process | IEA with InterPro:IPR001128, InterPro:IPR002403, InterPro:IPR017972	electron carrier activity | NAS electron carrier activity | ISS oxidoreductase activity, acting on paired donors, with incorporation or reduction of molecular oxygen | IEA with InterPro:IPR001128, InterPro:IPR002403, InterPro:IPR017972 heme binding | IEA with InterPro:IPR001128, InterPro:IPR002403 monooxygenase activity | IEA with InterPro:IPR002403 iron ion binding | IEA with InterPro:IPR001128,…
FBgn0015714	2						✓	✓			Cyp6a17	Cytochrome P450-6a17	thermosensory behavior | IMP oxidation-reduction process | IEA with InterPro:IPR001128, InterPro:IPR002401, InterPro:IPR017972	electron carrier activity | ISS electron carrier activity | NAS oxidoreductase activity, acting on paired donors, with incorporation or reduction of molecular oxygen | IEA with InterPro:IPR001128, InterPro:IPR002401, InterPro:IPR017972 heme binding | IEA with InterPro:IPR001128, InterPro:IPR002401 iron ion binding | IEA with InterPro:IPR001128, InterPro:IPR002401
FBgn0016076	2	✓		✓							vri	vrille	chaeta morphogenesis | IMP imaginal disc-derived wing hair organization | IMP circadian rhythm | NAS locomotor rhythm | NAS circadian rhythm | TAS transcription, DNA-templated | NAS multicellular organismal development | TAS circadian rhythm | IDA rhythmic behavior | TAS cellular process | IMP open tracheal system development | IMP regulation of transcription, DNA-templated | IEA with InterPro:IP…	protein heterodimerization activity | ISS protein homodimerization activity | ISS RNA polymerase II core promoter proximal region sequence-specific DNA binding transcription factor activity involved in negative regulation of transcription | IDA sequence-specific DNA binding | IEA with InterPro:IPR004827, InterPro:IPR011700
FBgn0016122	2						✓	✓			Acer	Angiotensin-converting enzyme-related	heart development | IMP proteolysis | IEA with InterPro:IPR001548 regulation of heart rate | IMP heart morphogenesis | IMP heart development | NOT IMP positive regulation of circadian sleep/wake cycle, sleep | IMP sleep | IMP	peptidyl-dipeptidase activity | ISS with Ance peptidyl-dipeptidase activity | ISS with UniProtKB:Q10715 peptidyl-dipeptidase activity | NAS zinc ion binding | inferred from sequence model metalloendopeptidase activity | ISS with MGD:Ace; MGI:MGI:87874 peptidyl-dipeptidase activity | IDA
FBgn0016797	2	✓	✓								fz2	frizzled 2	chaeta morphogenesis | IMP receptor-mediated endocytosis | IMP signal transduction | ISS Wnt signaling pathway | NAS axon extension | IMP salivary gland morphogenesis | IMP synapse organization | IPI with Grip imaginal disc-derived wing margin morphogenesis | IMP Wnt signaling pathway | IDA retinal ganglion cell axon guidance | IMP synaptic target inhibition | IMP motor neuron axon guidance | IMP…	transmembrane signaling receptor activity | ISS Wnt-activated receptor activity | NAS Wnt-activated receptor activity | IDA PDZ domain binding | IPI with Grip Wnt-protein binding | IDA Wnt-protein binding | IPI with wg Wnt-protein binding | IPI with wg, Wnt2, Wnt4
FBgn0020385	2					✓	✓				pug	pugilist	oxidation-reduction process | IEA with InterPro:IPR000672, InterPro:IPR020630, InterPro:IPR020631, InterPro:IPR020867 folic acid-containing compound biosynthetic process | IEA with InterPro:IPR000559, InterPro:IPR000672, InterPro:IPR020628, InterPro:IPR020630, InterPro:IPR020631, InterPro:IPR020867 one-carbon metabolic process | inferred from biological aspect of ancestor with PANTHER:PTN000002250	formate-tetrahydrofolate ligase activity | ISS with SGD_LOCUS:MIS1; SGD:S0000288 methenyltetrahydrofolate cyclohydrolase activity | ISS with SGD_LOCUS:MIS1; SGD:S0000288 methylenetetrahydrofolate dehydrogenase (NADP+) activity | ISS with SGD_LOCUS:MIS1; SGD:S0000288 methylenetetrahydrofolate dehydrogenase (NADP+) activity | ISS ATP binding | IEA with InterPro:IPR000559, InterPro:IPR020628 methyle…
FBgn0020633	2	✓						✓			Mcm7	Minichromosome maintenance 7	pre-replicative complex assembly involved in nuclear cell cycle DNA replication | NAS pre-replicative complex assembly involved in nuclear cell cycle DNA replication | ISS with UniProtKB:P33993 mitotic G2 DNA damage checkpoint | inferred from genetic interaction with nbs DNA replication initiation | IEA with InterPro:IPR008050	chromatin binding | NAS chromatin binding | ISS with UniProtKB:P33993 3'-5' DNA helicase activity | contributes_to IDA ATP binding | IEA with InterPro:IPR001208, InterPro:IPR008050, InterPro:IPR018525 DNA binding | IEA with InterPro:IPR001208, InterPro:IPR008050, InterPro:IPR018525
FBgn0023479	2						✓	✓			Tequila	Tequila	long-term memory | IMP short-term memory | IDA chitin metabolic process | IEA with InterPro:IPR002557 proteolysis | IEA with InterPro:IPR001254, InterPro:IPR001314, InterPro:IPR018114 proteolysis | inferred from sequence model	serine-type endopeptidase activity | ISS serine-type endopeptidase activity | NAS serine-type endopeptidase activity | IEA with InterPro:IPR001254, InterPro:IPR001314, InterPro:IPR018114 chitin binding | IEA with InterPro:IPR002557 scavenger receptor activity | IEA with InterPro:IPR001190, InterPro:IPR017448 serine-type endopeptidase activity | inferred from sequence model
FBgn0024289	2					✓		✓			Sodh-1	Sorbitol dehydrogenase 1	oxidation-reduction process | IEA with InterPro:IPR002085, InterPro:IPR002328, InterPro:IPR013149, InterPro:IPR013154	L-iditol 2-dehydrogenase activity | NAS zinc ion binding | IEA with InterPro:IPR002085, InterPro:IPR002328, InterPro:IPR013149 oxidoreductase activity | IEA with InterPro:IPR002085, InterPro:IPR002328, InterPro:IPR013149, InterPro:IPR013154
FBgn0024836	2	✓	✓								stan	starry night	establishment of planar polarity | IMP calcium-dependent cell-cell adhesion via plasma membrane cell adhesion molecules | ISS homophilic cell adhesion via plasma membrane adhesion molecules | ISS dendrite development | IEP segment polarity determination | IEP calcium-dependent cell-cell adhesion via plasma membrane cell adhesion molecules | IMP segment polarity determination | IMP dendrite morpho…	G-protein coupled receptor activity | ISS receptor signaling protein activity | IMP cell adhesion molecule binding | ISS receptor activity | ISS transmembrane signaling receptor activity | ISS receptor signaling protein activity | inferred from sequence model G-protein coupled receptor activity | IEA with InterPro:IPR000832, InterPro:IPR001879 calcium ion binding | IEA with InterPro:IPR001881, In…
FBgn0025620	2					✓	✓				CG13360	EG:34F3.5 protein	-	transferase activity, transferring phosphorus-containing groups | IEA with InterPro:IPR011009
FBgn0025678	2	✓					✓				CaBP1	calcium-binding protein 1	cell redox homeostasis | IEA with InterPro:IPR005746, InterPro:IPR013766, InterPro:IPR017937 positive regulation of apoptotic cell clearance | IDA IMP	protein disulfide isomerase activity | ISS with UniProtKB:Q63081 protein disulfide isomerase activity | ISS
FBgn0026268	2			✓							antdh	antdh	metabolic process | IEA with InterPro:IPR002198 sensory perception of smell | IEP oxidation-reduction process | inferred from sequence model	carbonyl reductase (NADPH) activity | ISS with MGD:Cbr2; MGI:MGI:107200 oxidoreductase activity | inferred from sequence model
FBgn0026403	2			✓			✓				Ndg	Nidogen/entactin	cell-matrix adhesion | IEA with InterPro:IPR003886	calcium ion binding | IEA with InterPro:IPR001881, InterPro:IPR018097
FBgn0026593	2							✓			CG5707	CG5707, isoform B	-	-
FBgn0027074	2						✓	✓			CG17324	UDP-glucuronosyltransferase	metabolic process | ISS with UniProtKB:P18569	UDP-glycosyltransferase activity | ISS with UniProtKB:Q64637 transferase activity, transferring hexosyl groups | IEA with InterPro:IPR002213 UDP-glycosyltransferase activity | ISS with UniProtKB:P18569
FBgn0027094	2						✓	✓			Aats-ala	Alanyl-tRNA synthetase	alanyl-tRNA aminoacylation | ISS with SGD_LOCUS:ALA1; SGD:S0005862	alanine-tRNA ligase activity | NAS alanine-tRNA ligase activity | ISS with SGD_LOCUS:ALA1; SGD:S0005862 ATP binding | IEA with InterPro:IPR012947, InterPro:IPR018162, InterPro:IPR018164, InterPro:IPR018165 nucleic acid binding | IEA with InterPro:IPR003156, InterPro:IPR018165
FBgn0027565	2						✓	✓			CG5498	BcDNA.GH08385	vacuolar transport | IEA with InterPro:IPR005024 endosomal transport | ISS with HGNC_gene:CHMP7 ; HGNC:28439	protein transporter activity | ISS with HGNC_gene:CHMP7 ; HGNC:28439
FBgn0027945	2						✓	✓			ppl	pumpless	glycine catabolic process | ISS glycine catabolic process | ISS with UniProtKB:P23434 glycine decarboxylation via glycine cleavage system | IEA with InterPro:IPR017453 wing disc development | inferred from genetic interaction with Bx	-
FBgn0028519	2	✓				✓					CG4500	Long-chain-fatty-acid--CoA ligase bubblegum-like	mesoderm development | IEP long-chain fatty acid metabolic process | ISS with UniProtKB:Q9V3S9	long-chain fatty acid-CoA ligase activity | ISS long-chain fatty acid-CoA ligase activity | ISS with NCBI_NP:599216 long-chain fatty acid-CoA ligase activity | ISS with UniProtKB:Q9V3S9
FBgn0029573	2	✓					✓				CG14770	GEO13396p1	-	-
FBgn0029766	2				✓						CG15784	IP13321p	-	-
FBgn0030006	2						✓	✓			CG17982	FI06457p	-	-
FBgn0030013	2						✓	✓			GIIIspla2	GIIIspla2, isoform B	phospholipid metabolic process | IEA with InterPro:IPR013090 lipid catabolic process | IEA with InterPro:IPR001211, InterPro:IPR013090	phospholipase A2 activity | ISS with UniProtKB:P16354 calcium ion binding | IEA with InterPro:IPR001211
FBgn0030015	2						✓	✓			CG10761	AT07234p	protein polyubiquitination | ISS with HGNC_gene:MARCH5; HGNC:26025	zinc ion binding | IEA with InterPro:IPR011016 ubiquitin-protein transferase activity | ISS with HGNC_gene:MARCH5; HGNC:26025 zinc ion binding | inferred from sequence model
FBgn0030016	2						✓	✓			Or7a	Odorant receptor 7a	sensory perception of smell | ISS detection of chemical stimulus involved in sensory perception of smell | IDA	olfactory receptor activity | NAS olfactory receptor activity | ISS olfactory receptor activity | IDA odorant binding | ISS with Or43b
FBgn0030060	2				✓		✓				CG2004	CG2004, isoform A	-	transferase activity, transferring phosphorus-containing groups | IEA with InterPro:IPR011009
FBgn0030432	2						✓	✓			CG4404	CG4404	-	DNA binding | IEA with InterPro:IPR004210
FBgn0030484	2						✓	✓			GstT4	Glutathione S transferase T4	-	glutathione transferase activity | ISS with MGD:Gstt1; MGI:MGI:107379
FBgn0030558	2					✓		✓			CG1461	CG1461, isoform A	aromatic amino acid family metabolic process | IEA with InterPro:IPR005957 biosynthetic process | IEA with InterPro:IPR004838, InterPro:IPR004839	L-tyrosine:2-oxoglutarate aminotransferase activity | ISS with UniProtKB:P04694 pyridoxal phosphate binding | IEA with InterPro:IPR004838, InterPro:IPR004839, InterPro:IPR005957, InterPro:IPR005958, InterPro:IPR015421, InterPro:IPR015422
FBgn0030562	2						✓	✓			CG9400	CG9400	-	-
FBgn0030578	2	✓	✓								CG5347	CG5347	protein polyubiquitination | ISS with HGNC_gene:MKRN1; HGNC:7112	zinc ion binding | IEA with InterPro:IPR000571, InterPro:IPR001841 zinc ion binding | inferred from sequence model ubiquitin-protein transferase activity | ISS with HGNC_gene:MKRN1; HGNC:7112
FBgn0030596	2	✓	✓								CG12398		oxidation-reduction process | IEA with InterPro:IPR000172, InterPro:IPR007867, InterPro:IPR012132 ecdysteroid metabolic process | inferred from genomic context with Eo ISS with Eo	glucose dehydrogenase activity | ISS with UniProtKB:P18172 flavin adenine dinucleotide binding | IEA with InterPro:IPR000172, InterPro:IPR012132 oxidoreductase activity | ISS with Eo
FBgn0030611	2	✓		✓							CG15027	Translation machinery-associated protein 16 homolog	-	-
FBgn0030763	2		✓				✓				CG9782	CG9782	-	-
FBgn0030830	2		✓			✓					CG5172	CG5172, isoform D	-	-
FBgn0030905	2	✓	✓								CG15059	GEO13501p1	-	-
FBgn0031034	2	✓	✓								CG14205		-	transferase activity, transferring acyl groups other than amino-acyl groups | IEA with InterPro:IPR002656
FBgn0031049	2						✓	✓			Sec61gamma	Sec61 gamma subunit	SRP-dependent cotranslational protein targeting to membrane, translocation | ISS with UniProtKB:P38384 negative regulation of autophagy | IMP	protein transporter activity | ISS with UniProtKB:P38384 P-P-bond-hydrolysis-driven protein transmembrane transporter activity | IEA with InterPro:IPR008158
FBgn0031155	2	✓	✓								CG15446	IP09809p	-	metal ion binding | IEA with InterPro:IPR007087
FBgn0031256	2	✓					✓				CG4164	DnaJ homolog shv	response to heat | ISS with EMBL:AF088983 protein folding | IEA with InterPro:IPR002939, InterPro:IPR003095, InterPro:IPR008971	unfolded protein binding | IEA with InterPro:IPR002939, InterPro:IPR003095, InterPro:IPR008971
FBgn0031417	2							✓			CG3597	CG3597, isoform B	oxidation-reduction process | IEA with InterPro:IPR004104	oxidoreductase activity | IEA with InterPro:IPR000683, InterPro:IPR004104
FBgn0031549	2	✓	✓								Spindly	Spindly	regulation of mitotic metaphase/anaphase transition | IMP	protein phosphatase 1 binding | IPI with flw IPI with Pp1-87B IPI with Pp1-13C IPI with Pp1_-96A
FBgn0031629	2						✓	✓			Clect27	C-type lectin 27kD	-	carbohydrate binding | ISS with Lectin-galC1
FBgn0031800	2						✓	✓			CG9497	CG9497, isoform A	-	transferase activity, transferring phosphorus-containing groups | IEA with InterPro:IPR011009
FBgn0031860	2						✓	✓			CG11236	GH12548p	oxidation-reduction process | IEA with InterPro:IPR006076, InterPro:IPR006181, InterPro:IPR023209	D-aspartate oxidase activity | ISS with UniProtKB:P31228 AND ISS with UniProt:Q99489
FBgn0031925	2						✓	✓			Cyp4d21	Cyp4d21	mating | IMP oxidation-reduction process | IEA with InterPro:IPR001128, InterPro:IPR002403, InterPro:IPR017972	electron carrier activity | NAS electron carrier activity | ISS oxidoreductase activity, acting on paired donors, with incorporation or reduction of molecular oxygen | IEA with InterPro:IPR001128, InterPro:IPR002403, InterPro:IPR017972 heme binding | IEA with InterPro:IPR001128, InterPro:IPR002403 monooxygenase activity | IEA with InterPro:IPR002403 iron ion binding | IEA with InterPro:IPR001128,…
FBgn0031937	2					✓	✓				CG13795	FI17140p1	neurotransmitter transport | ISS with DAT neurotransmitter transport | inferred from sequence model	neurotransmitter transporter activity | ISS with DAT neurotransmitter:sodium symporter activity | IEA with InterPro:IPR000175 neurotransmitter:sodium symporter activity | inferred from sequence model
FBgn0031940	2				✓	✓					CG7214	CG7214	positive regulation of NFAT protein import into nucleus | IMP	-
FBgn0032048	2	✓	✓								Dh31	Diuretic hormone 31	neuropeptide signaling pathway | ISS body fluid secretion | IDA body fluid secretion | ISS G-protein coupled receptor signaling pathway | IDA positive regulation of adenylate cyclase activity involved in G-protein coupled receptor signaling pathway | IDA positive regulation of circadian sleep/wake cycle, wakefulness | IMP	neuropeptide hormone activity | ISS diuretic hormone activity | IDA diuretic hormone activity | NAS diuretic hormone activity | ISS G-protein coupled receptor binding | IPI with Dh31-R
FBgn0032219	2						✓	✓			CG4995	CG4995, isoform A	transmembrane transport | IEA with InterPro:IPR002067 mitochondrial transport | inferred from sequence model	transmembrane transporter activity | inferred from sequence model
FBgn0032283	2						✓	✓			CG7296	CG7296, isoform A	-	-
FBgn0032286	2						✓	✓			CG7300	CG7300, isoform B	-	-
FBgn0032415	2						✓	✓			rho-6	rhomboid-6	proteolysis | IEA with InterPro:IPR002610	serine-type endopeptidase activity | IEA with InterPro:IPR002610, InterPro:IPR017213, InterPro:IPR022764
FBgn0032494	2						✓	✓			CG5945	CG5945, isoform A	-	-
FBgn0032507	2	✓		✓							CG9377	CG9377	proteolysis | NOT inferred from key residues	serine-type endopeptidase activity | NOT inferred from key residues
FBgn0032535	2	✓	✓								Ance-2	Ance-2	proteolysis | IEA with InterPro:IPR001548	peptidyl-dipeptidase activity | NOT NAS peptidyl-dipeptidase activity | IEA with InterPro:IPR001548 metallopeptidase activity | NOT inferred from key residues
FBgn0032685	2						✓	✓			CG10211	LD42267p	oxidation-reduction process | IEA with InterPro:IPR002007, InterPro:IPR010255, InterPro:IPR019791 response to oxidative stress | IEA with InterPro:IPR002007, InterPro:IPR010255, InterPro:IPR019791	peroxidase activity | ISS with MGD:Mpo; MGI:MGI:97137 heme binding | IEA with InterPro:IPR002007, InterPro:IPR010255, InterPro:IPR019791
FBgn0032753	2						✓	✓			CG17572	RH69521p	proteolysis | NOT inferred from key residues	serine-type endopeptidase activity | NOT inferred from key residues
FBgn0032803	2	✓					✓				CG13082	FI23988p1	-	-
FBgn0032835	2				✓	✓					CG16772	FI17342p1	-	-
FBgn0032934	2						✓	✓			CG8679	CG8679	-	-
FBgn0033355	2						✓	✓			CG13748	IP20435p	-	serine-type endopeptidase inhibitor activity | ISS with EMBL:AF099016; protein_id:AAD22172.1
FBgn0033501	2	✓	✓								CG12911	Uncharacterized protein, isoform D	-	-
FBgn0033518	2						✓				Prx2540-2	Peroxiredoxin 2540-2	hydrogen peroxide catabolic process | IDA oxidation-reduction process | IEA with InterPro:IPR000866, InterPro:IPR019479	antioxidant activity | NAS peroxidase activity | NAS antioxidant activity | ISS with UniProtKB:O77834 glutathione peroxidase activity | ISS with UniProtKB:O77834 peroxidase activity | ISS with MGD:Prdx6; MGI:MGI:894320 thioredoxin peroxidase activity | IDA
FBgn0033663	2						✓	✓			ERp60	ERp60	protein folding | ISS with SGD_LOCUS:PDI1; SGD:S000000548 cell redox homeostasis | IEA with InterPro:IPR005746, InterPro:IPR013766, InterPro:IPR017937	protein disulfide isomerase activity | ISS with SGD_LOCUS:PDI1; SGD:S000000548
FBgn0033728	2					✓	✓				Cpr49Ae	Cuticular protein 49Ae	chitin-based cuticle development | inferred from sequence model	structural constituent of chitin-based cuticle | ISS with UniProtKB:P21799 structural constituent of chitin-based cuticle | ISS with Pfam:PF00379 ISS with InterPro:IPR000618 structural constituent of chitin-based larval cuticle | inferred from sequence model
FBgn0033735	2	✓					✓				CG8525	CG8525, isoform A	deoxyribonucleotide catabolic process | IEA with InterPro:IPR011343	deoxyribose-phosphate aldolase activity | ISS with ECOGENE_G:deoC; ECOGENE:EG10221
FBgn0033904	2	✓					✓				CG18327	Uncharacterized protein, isoform A	mitochondrial transport | inferred from sequence model	transmembrane transporter activity | inferred from sequence model
FBgn0033906	2						✓	✓			CG8331	Receptor expression-enhancing protein	regulation of intracellular transport	-
FBgn0033979	2	✓				✓					Cyp6a19	Cyp6a19	oxidation-reduction process | IEA with InterPro:IPR001128, InterPro:IPR002401, InterPro:IPR002402, InterPro:IPR017972	electron carrier activity | NAS electron carrier activity | ISS oxidoreductase activity, acting on paired donors, with incorporation or reduction of molecular oxygen | IEA with InterPro:IPR001128, InterPro:IPR002401, InterPro:IPR017972 heme binding | IEA with InterPro:IPR001128, InterPro:IPR002401, InterPro:IPR002402 iron ion binding | IEA with InterPro:IPR001128, InterPro:IPR002401, InterPro:IPR…
FBgn0033981	2		✓			✓					Cyp6a21	Cyp6a21	oxidation-reduction process | IEA with InterPro:IPR001128, InterPro:IPR002401, InterPro:IPR017972	electron carrier activity | NAS electron carrier activity | ISS oxidoreductase activity, acting on paired donors, with incorporation or reduction of molecular oxygen | IEA with InterPro:IPR001128, InterPro:IPR002401, InterPro:IPR017972 heme binding | IEA with InterPro:IPR001128, InterPro:IPR002401 iron ion binding | IEA with InterPro:IPR001128, InterPro:IPR002401
FBgn0033982	2	✓		✓							Cyp317a1	Cyp317a1	oxidation-reduction process | IEA with InterPro:IPR001128, InterPro:IPR002401, InterPro:IPR017972	electron carrier activity | NAS electron carrier activity | ISS oxidoreductase activity, acting on paired donors, with incorporation or reduction of molecular oxygen | IEA with InterPro:IPR001128, InterPro:IPR002401, InterPro:IPR017972 heme binding | IEA with InterPro:IPR001128, InterPro:IPR002401 iron ion binding | IEA with InterPro:IPR001128, InterPro:IPR002401
FBgn0034140	2	✓		✓							CG8317	Limostatin, isoform B	cellular response to starvation	-
FBgn0034277	2						✓	✓			OstDelta	Oligosaccharide transferase Delta subunit	encapsulation of foreign target | IMP protein N-linked glycosylation | IEA with InterPro:IPR008814	dolichyl-diphosphooligosaccharide-protein glycotransferase activity | ISS with UniProtKB:P25235
FBgn0034290	2						✓	✓			CG5773	CG5773 protein	-	-
FBgn0034328	2							✓			IM23	Immune induced molecule 23	Toll signaling pathway | NAS antibacterial humoral response | IDA defense response | IDA defense response to Gram-positive bacterium | IEP response to bacterium | IEP	-
FBgn0034329	2							✓			IM1	Immune induced molecule 1	defense response | IDA response to bacterium | IEP	-
FBgn0034468	2						✓	✓			Obp56a	Odorant-binding protein 56a	sensory perception of smell | IEP sensory perception of chemical stimulus | ISS with UniProtKB:P34174 sensory perception of chemical stimulus | inferred from sequence alignment with UniProtKB:P34174 olfactory behavior | ISS with UniProtKB:O02372 response to pheromone | ISS with UniProtKB:O02372 sensory perception of chemical stimulus | ISS with lush	odorant binding | NAS odorant binding | ISS with UniProtKB:P34174 odorant binding | inferred from sequence alignment with UniProtKB:P34174 odorant binding | ISS with lush
FBgn0034484	2						✓	✓			CG11044		SCF-dependent proteasomal ubiquitin-dependent protein catabolic process | inferred from sequence model	ubiquitin-protein transferase activity | contributes_to inferred from sequence model
FBgn0034511	2				✓	✓					GNBP-like3	GNBP-like 3	defense response to other organism | IMP detection of biotic stimulus | ISS with GNBP3 response to fungus | IEP	carbohydrate binding | ISS with GNBP3
FBgn0034548	2	✓	✓								CG13443		-	-
FBgn0034629	2						✓	✓			Acox57D-d	acyl-Coenzyme A oxidase at 57D distal	fatty acid beta-oxidation | ISS with HGNC_gene:ACOX1; HGNC:119	acyl-CoA oxidase activity | ISS palmitoyl-CoA oxidase activity | ISS with UniProtKB:P07872 acyl-CoA dehydrogenase activity | IEA with InterPro:IPR006091 flavin adenine dinucleotide binding | IEA with InterPro:IPR012258, InterPro:IPR013786 acyl-CoA oxidase activity | ISS with HGNC_gene:ACOX1; HGNC:119
FBgn0034706	2						✓	✓			CG11275	FI01029p	regulation of proteolysis	ubiquitin protein ligase binding
FBgn0034710	2	✓	✓								CG3292	Alkaline phosphatase	dephosphorylation | ISS with HGNC_gene:ALPP; HGNC:439	alkaline phosphatase activity | ISS with UniProtKB:P29523 alkaline phosphatase activity | ISS with HGNC_gene:ALPP; HGNC:439
FBgn0034724	2						✓	✓			babos	babos	regulation of dendrite morphogenesis | IMP	-
FBgn0034756	2		✓								Cyp6d2	Cyp6d2	response to camptothecin | IMP oxidation-reduction process | IEA with InterPro:IPR001128, InterPro:IPR002401, InterPro:IPR017972	electron carrier activity | NAS electron carrier activity | ISS oxidoreductase activity, acting on paired donors, with incorporation or reduction of molecular oxygen | IEA with InterPro:IPR001128, InterPro:IPR002401, InterPro:IPR017972 heme binding | IEA with InterPro:IPR001128, InterPro:IPR002401 iron ion binding | IEA with InterPro:IPR001128, InterPro:IPR002401
FBgn0035090	2						✓	✓			CG2736	CG2736	defense response | NAS cell adhesion | IEA with InterPro:IPR002159	scavenger receptor activity | NAS
FBgn0035121	2						✓	✓			Tudor-SN	Tudor staphylococcal nuclease	posttranscriptional gene silencing by RNA | IEA with InterPro:IPR030481	transcription coactivator activity | ISS with EMBL:U22055 nuclease activity | IDA
FBgn0035189	2					✓	✓				CG9119	CG9119	-	hydrolase activity, acting on ester bonds | ISS with HGNC_gene:C11orf54; HGNC:30204 zinc ion binding | ISS with HGNC_gene:C11orf54; HGNC:30204
FBgn0035255	2						✓	✓			RabX5	RabX5	Rab protein signal transduction | ISS with Rab11 vesicle-mediated transport | ISS with Rab11	GTPase activity | ISS with NCBI_gi:4758998 GTP binding | IEA with InterPro:IPR001806, InterPro:IPR005225 GTPase activity | ISS with Rab11
FBgn0035280	2			✓			✓				Cpr62Bb	Cuticular protein 62Bb	chitin-based cuticle development | inferred from sequence model	structural constituent of chitin-based cuticle | ISS with UniProtKB:P45583 structural constituent of chitin-based cuticle | ISS with Pfam:PF00379 ISS with InterPro:IPR000618 structural constituent of chitin-based larval cuticle | inferred from sequence model
FBgn0035434	2							✓			Drsl5	Drosomycin-like 5	defense response | NAS defense response to fungus | IDA defense response to fungus | ISS with Drs	-
FBgn0035476	2						✓				CG12766		oxidation-reduction process | IEA with InterPro:IPR018170, InterPro:IPR020471	alditol:NADP+ 1-oxidoreductase activity | ISS with UniProtKB:P07943
FBgn0035575	2						✓	✓			CG7509	CG7509	-	-
FBgn0035581	2	✓	✓								CG17150	Uncharacterized protein, isoform D	microtubule-based movement | ISS microtubule-based movement | IEA with InterPro:IPR004273	motor activity | ISS with SGD_LOCUS:DYN1; SGD:S0001762 ATPase activity, coupled | ISS microtubule motor activity | IEA with InterPro:IPR004273
FBgn0035620	2	✓	✓								CG5150	CG5150, isoform A	dephosphorylation | ISS with HGNC_gene:ALPP; HGNC:439	alkaline phosphatase activity | ISS with UniProtKB:P29523 alkaline phosphatase activity | ISS with HGNC_gene:ALPP; HGNC:439
FBgn0035856	2	✓	✓								CG13679	GEO07444p1	-	-
FBgn0036072	2	✓	✓								CG6628	CG6628	-	-
FBgn0036195	2		✓								CG6053	CG6053, isoform C	microtubule-based movement | ISS sensory perception of sound | IMP	motor activity | ISS with UniProtKB:Q16960 ATPase activity, coupled | ISS
FBgn0036196	2						✓	✓			CG11658	LD30288p	SCF-dependent proteasomal ubiquitin-dependent protein catabolic process | inferred from sequence model	ubiquitin-protein transferase activity | contributes_to inferred from sequence model
FBgn0036343	2	✓	✓								CG14115		-	-
FBgn0036380	2	✓	✓								CG8757	CG8757	metabolic process | IEA with InterPro:IPR002198	oxidoreductase activity, acting on CH-OH group of donors | ISS with UniProtKB:Q05016
FBgn0036381	2						✓	✓			CG8745	Alanine--glyoxylate aminotransferase 2-like	response to nicotine | IEP arginine catabolic process to glutamate | ISS with UniProtKB:Q940M2	ornithine-oxo-acid transaminase activity | ISS with NCBI_gi:1168056 pyridoxal phosphate binding | IEA with InterPro:IPR005814, InterPro:IPR015421, InterPro:IPR015422 alanine-glyoxylate transaminase activity | ISS with UniProtKB:Q940M2
FBgn0036422	2	✓	✓								CG3868	CG3868	-	-
FBgn0036428	2						✓	✓			Gbs-70E	Glycogen binding subunit 70E	behavioral response to ethanol | IMP regulation of glycogen metabolic process | IMP	protein phosphatase 1 binding | ISS with EMBL:U89924 protein phosphatase type 1 regulator activity | ISS with NCBI_gi:4885559 protein phosphatase 1 binding | IPI with Pp1-87B IPI with flw IPI with Pp1_-96A IPI with Pp1-13C glycogen binding | IDA
FBgn0036593	2	✓	✓								CG13048	Uncharacterized protein, isoform A	-	-
FBgn0036595	2	✓					✓				CG13046	MIP24521p	-	-
FBgn0036599	2					✓	✓				CG13044	LP19160p	-	-
FBgn0036600	2	✓					✓				CG13043	FI02976p	-	-
FBgn0036765	2	✓	✓								CG7408	CG7408, isoform B	metabolic process | IEA with InterPro:IPR000917, InterPro:IPR017849, InterPro:IPR017850 defense response to bacterium | IMP	N-acetylgalactosamine-4-sulfatase activity | ISS with UniProtKB:P33727
FBgn0036824	2					✓	✓				CG3902	CG3902	oxidation-reduction process | IEA with InterPro:IPR006089, InterPro:IPR006090, InterPro:IPR006091, InterPro:IPR006092, InterPro:IPR009075, InterPro:IPR009100, InterPro:IPR013786	short-branched-chain-acyl-CoA dehydrogenase activity | ISS with UniProtKB:P70584 flavin adenine dinucleotide binding | IEA with InterPro:IPR013786
FBgn0036880	2			✓			✓				Cpr76Bc	Cuticular protein 76Bc	chitin-based cuticle development | inferred from sequence model	structural constituent of chitin-based cuticle | ISS with UniProtKB:P45583 structural constituent of chitin-based cuticle | ISS with Pfam:PF00379 ISS with InterPro:IPR000618 structural constituent of chitin-based larval cuticle | inferred from sequence model
FBgn0037144	2						✓	✓			CG7458	CG7458	transmembrane transport | IEA with InterPro:IPR005828, InterPro:IPR005829	secondary active organic cation transmembrane transporter activity | ISS with EMBL:AF078750; protein_id:AAD20978
FBgn0037388	2	✓	✓								CG14676	IP07793p	-	-
FBgn0037421	2	✓	✓								CG15594		-	-
FBgn0037534	2	✓					✓				CG2781	Elongation of very long chain fatty acids protein	fatty acid elongation | ISS with bond	1,3-beta-D-glucan synthase activity | ISS fatty acid elongase activity | ISS with bond
FBgn0037773	2	✓	✓								CG5359	CG5359, isoform A	microtubule-based movement	dynein intermediate chain binding
FBgn0037973	2					✓	✓				CG18547	IP11040p	oxidation-reduction process | IEA with InterPro:IPR020471	oxidoreductase activity | IEA with InterPro:IPR020471
FBgn0038045	2		✓					✓			NANS	N-acetylneuraminic acid synthase	glycosylation | IMP carbohydrate biosynthetic process | IEA with InterPro:IPR013132	N-acylneuraminate-9-phosphate synthase activity | NAS N-acylneuraminate-9-phosphate synthase activity | IDA
FBgn0038082	2	✓	✓								CG5724	CG5724	metabolic process | IEA with InterPro:IPR002213	glucuronosyltransferase activity | ISS with UniProtKB:P36513
FBgn0038236	2						✓	✓			Cyp313a1	Cyp313a1	insecticide metabolic process | NAS oxidation-reduction process | IEA with InterPro:IPR001128, InterPro:IPR002401	electron carrier activity | NAS electron carrier activity | ISS oxidoreductase activity, acting on paired donors, with incorporation or reduction of molecular oxygen | IEA with InterPro:IPR001128, InterPro:IPR002401 heme binding | IEA with InterPro:IPR001128, InterPro:IPR002401 iron ion binding | IEA with InterPro:IPR001128, InterPro:IPR002401
FBgn0038252	2		✓			✓					BigH1	Histone H1 variant BigH1	nucleosome assembly | IEA with InterPro:IPR005818 regulation of transcription, DNA-templated | IMP regulation of nucleosome density | IMP	DNA binding | IEA with InterPro:IPR005818
FBgn0038327	2	✓	✓								Trax	Translin associated factor X	RNA phosphodiester bond hydrolysis, endonucleolytic	endoribonuclease activity | IDA sequence-specific DNA binding | IEA with InterPro:IPR002848, InterPro:IPR016068, InterPro:IPR016069
FBgn0038354	2						✓	✓			CG5404	CG5404	sulfate transport | IEA with InterPro:IPR011547 transmembrane transport | IEA with InterPro:IPR001902	high-affinity sulfate transmembrane transporter activity | ISS with SGD_LOCUS:SUL1; SGD:S0000498
FBgn0038481	2		✓		✓						CG17475	Uncharacterized protein, isoform A	proteolysis | IEA with InterPro:IPR001254, InterPro:IPR001314, InterPro:IPR018114 proteolysis | inferred from sequence model	serine-type endopeptidase activity | IEA with InterPro:IPR001254, InterPro:IPR001314, InterPro:IPR018114 serine-type endopeptidase activity | inferred from sequence model
FBgn0038642	2	✓	✓								Muc91C	Mucin 91C	neurogenesis | IMP	extracellular matrix structural constituent | inferred from sequence model
FBgn0038654	2						✓	✓			CG14298	GEO12059p1	-	peptidase inhibitor activity | ISS with NCBI_NP:000475 serine-type endopeptidase inhibitor activity | IEA with InterPro:IPR002223
FBgn0038874	2						✓	✓			ETHR	ETHR	G-protein coupled receptor signaling pathway | ISS with TkR86C G-protein coupled receptor signaling pathway | ISS G-protein coupled receptor signaling pathway | NAS neurogenesis | IMP neuron projection morphogenesis | IMP hormone-mediated signaling pathway | IDA	G-protein coupled peptide receptor activity | ISS with TkR86C neuropeptide receptor activity | ISS ecdysis-triggering hormone receptor activity | IDA G-protein coupled peptide receptor activity | NAS ecdysis-triggering hormone receptor activity | NAS G-protein coupled amine receptor activity | ISS ecdysis-triggering hormone receptor activity | IPI with ETH thyrotropin-releasing hormone receptor a…
FBgn0039027	2				✓	✓					CG7031	CG7031, isoform A	-	-
FBgn0039043	2						✓	✓			CG17121	RH48101p	metabolic process | IEA with InterPro:IPR002198	oxidoreductase activity, acting on the CH-OH group of donors, NAD or NADP as acceptor | ISS with EMBL:AF061743
FBgn0039086	2	✓	✓								CG16732	IP12025p	metabolic process | IEA with InterPro:IPR002213	2-hydroxyacylsphingosine 1-beta-galactosyltransferase activity | ISS with UniProtKB:Q09426
FBgn0039102	2	✓						✓			SPE	Spatzle-Processing Enzyme	innate immune response | IMP defense response to Gram-positive bacterium | IMP defense response to Gram-negative bacterium | IMP defense response to fungus | IMP Toll signaling pathway | IDA positive regulation of biosynthetic process of antibacterial peptides active against Gram-negative bacteria | IDA zymogen activation | IDA positive regulation of Toll signaling pathway | IMP defense response …	serine-type endopeptidase activity | ISS with EMBL:AB013088; protein_id:BAA34642 serine-type endopeptidase activity | inferred from sequence model
FBgn0039324	2					✓	✓				CG10553		-	transferase activity, transferring phosphorus-containing groups | IEA with InterPro:IPR011009
FBgn0039386	2						✓	✓			CG5948	CG5948, isoform A	oxidation-reduction process | IEA with InterPro:IPR001424, InterPro:IPR024134 removal of superoxide radicals | inferred from biological aspect of ancestor with PANTHER:PTN000000113	zinc ion binding | inferred from biological aspect of ancestor with PANTHER:PTN000000113 superoxide dismutase activity | inferred from biological aspect of ancestor with PANTHER:PTN000000113 copper ion binding | inferred from biological aspect of ancestor with PANTHER:PTN000000113
FBgn0039480	2					✓	✓				Cpr97Ea	Cuticular protein 97Ea	chitin-based cuticle development | inferred from sequence model	structural constituent of chitin-based cuticle | ISS with Pfam:PF00379 ISS with InterPro:IPR000618 structural constituent of chitin-based larval cuticle | inferred from sequence model
FBgn0039483	2						✓	✓			CG14259	IP09473p	-	-
FBgn0039485	2	✓		✓							CG17189		-	-
FBgn0039593	2							✓			Sid	Stress induced DNase	response to bacterium | IMP response to oxidative stress | IMP response to paraquat | IMP	ribonuclease activity | IDA deoxyribonuclease activity | IDA nucleic acid binding | IEA with InterPro:IPR001604, InterPro:IPR020821 metal ion binding | IEA with InterPro:IPR001604, InterPro:IPR020821
FBgn0039666	2	✓						✓			Diedel	Diedel	negative regulation of JAK-STAT cascade | TAS response to bacterium | IEP	cytokine activity
FBgn0039682	2						✓	✓			Obp99c	Odorant-binding protein 99c	sensory perception of chemical stimulus | inferred from sequence alignment with UniProtKB:P34174 response to fungus | IEP sensory perception of chemical stimulus | ISS with lush	odorant binding | inferred from sequence alignment with UniProtKB:P34174 odorant binding | ISS with lush
FBgn0039684	2					✓	✓				Obp99d	Odorant-binding protein 99d	autophagic cell death | IEP salivary gland cell autophagic cell death | IEP sensory perception of chemical stimulus | inferred from sequence alignment with UniProtKB:P34174 inter-male aggressive behavior | IMP sensory perception of chemical stimulus | ISS with lush	odorant binding | inferred from sequence alignment with UniProtKB:P34174 odorant binding | ISS with lush
FBgn0039703	2		✓	✓							CG7829	CG7829	proteolysis | IEA with InterPro:IPR001254, InterPro:IPR001314, InterPro:IPR018114 proteolysis | inferred from sequence model	serine-type endopeptidase activity | ISS with EMBL:AE000665 serine-type endopeptidase activity | inferred from sequence model
FBgn0039754	2						✓	✓			CG9747	CG9747, isoform A	oxidation-reduction process | IEA with InterPro:IPR015876 lipid metabolic process | IEA with InterPro:IPR005804	acyl-CoA delta11-desaturase activity | ISS with EMBL:AF035375
FBgn0039788	2	✓	✓								Rpt6R	Regulatory particle triple-A ATPase 6-related	neurogenesis | IMP proteasome-mediated ubiquitin-dependent protein catabolic process | ISS with Rpt6	ATP binding | IEA with InterPro:IPR003959, InterPro:IPR003960 ATPase activity | inferred from sequence model hydrolase activity | IEA with InterPro:IPR005937
FBgn0039800	2						✓	✓			Npc2g	Niemann-Pick type C-2g	mesoderm development | IEP sterol transport | ISS with Npc2a hemolymph coagulation | IEP	sterol binding | ISS with HGNC_gene:NPC2; HGNC:14537
FBgn0039801	2						✓	✓			Npc2h	Niemann-Pick type C-2h	sterol transport | ISS with Npc2a hemolymph coagulation | IEP	sterol binding | ISS with HGNC_gene:NPC2; HGNC:14537 peptidoglycan binding | IDA lipid antigen binding | IDA lipopolysaccharide binding | IDA lipoteichoic acid binding | IDA
FBgn0039881	2	✓		✓							CG1971	CG1971, isoform A	-	-
FBgn0040064	2					✓	✓				yip2	yippee interacting protein 2	fatty acid beta-oxidation | ISS with UniProtKB:P42765	acetyl-CoA C-acyltransferase activity | ISS acetyl-CoA C-acyltransferase activity | ISS with UniProtKB:P13437 acetyl-CoA C-acyltransferase activity | ISS with UniProtKB:P42765
FBgn0040309	2							✓			Jafrac1	thioredoxin peroxidase 1	cell redox homeostasis | IDA hydrogen peroxide catabolic process | IDA cellular response to DNA damage stimulus | IMP oxidation-reduction process | IEA with InterPro:IPR000866, InterPro:IPR019479 germ cell migration | IMP germ cell development | IMP cell adhesion | IMP response to oxidative stress | IMP determination of adult lifespan | IMP response to starvation | IMP	thioredoxin peroxidase activity | NAS antioxidant activity | NAS peroxidase activity | NAS glutathione peroxidase activity | NOT IDA thioredoxin peroxidase activity | IDA antioxidant activity | ISS with UniProtKB:P35704 thioredoxin peroxidase activity | ISS with UniProtKB:P35704
FBgn0040398	2						✓	✓			CG14629	GH18858p	-	-
FBgn0040609	2					✓	✓				CG3348	CG3348, isoform A	chitin metabolic process | IEA with InterPro:IPR002557	chitin binding | IEA with InterPro:IPR002557
FBgn0040637	2			✓		✓					CG11458		-	-
FBgn0040648	2	✓	✓								CG11666	GEO10185p1	-	-
FBgn0040653	2	✓		✓							IM4	Immune induced molecule 4	defense response | IDA immune response | TAS humoral immune response | IEP cell morphogenesis | IMP response to bacterium | IEP	-
FBgn0040687	2	✓	✓								CG14645	TA01180p	chitin metabolic process | IEA with InterPro:IPR002557	chitin binding | IEA with InterPro:IPR002557
FBgn0040734	2	✓		✓							CG15065		defense response | ISS with IM1, IM2	-
FBgn0040735	2	✓		✓							CG16836	GEO02326p1	-	-
FBgn0040813	2						✓	✓			Nplp2	Neuropeptide-like precursor 2	neuropeptide signaling pathway | NAS humoral immune response | IEP	neuropeptide hormone activity | NAS
FBgn0040827	2	✓		✓							CG13315	GEO09635p1	-	-
FBgn0041160	2	✓						✓			comm2	comm2	axon guidance	-
FBgn0041337	2						✓	✓			Cyp309a2	Cyp309a2	oxidation-reduction process | IEA with InterPro:IPR001128, InterPro:IPR002401, InterPro:IPR017972	electron carrier activity | NAS oxidoreductase activity, acting on paired donors, with incorporation or reduction of molecular oxygen | IEA with InterPro:IPR001128, InterPro:IPR002401, InterPro:IPR017972 heme binding | IEA with InterPro:IPR001128, InterPro:IPR002401 iron ion binding | IEA with InterPro:IPR001128, InterPro:IPR002401
FBgn0042131	2	✓	✓								CG18808		oxidation-reduction process | IEA with InterPro:IPR003767	oxidoreductase activity | IEA with InterPro:IPR003767
FBgn0043364	2	✓				✓					cbt	cabut	autophagic cell death | IEP salivary gland cell autophagic cell death | IEP JNK cascade | NAS dorsal closure | NAS sensory organ development | IMP establishment of planar polarity | NAS eye morphogenesis | NAS germ-band shortening | NAS dorsal closure | IMP positive regulation of transcription, DNA-templated | ISS with SGD_LOCUS:ACE2; SGD:S0004121 positive regulation of decapentaplegic signaling …	sequence-specific DNA binding | IDA sequence-specific DNA binding RNA polymerase II transcription factor activity | ISS with HGNC_gene:KLF11; HGNC:11811 metal ion binding | IEA with InterPro:IPR007087
FBgn0043854	2							✓			slam	slow as molasses	germ cell migration | IMP germ cell migration | TAS protein localization | NAS cellularization | IMP cellularization | TAS cleavage furrow ingression | IMP cleavage furrow formation | inferred from genetic interaction with nullo membrane organization | NAS	-
FBgn0046323	2	✓	✓								ORY	Occludin-Related Y	-	-
FBgn0046880	2	✓	✓								Obp56b	Odorant-binding protein 56b	sensory perception of chemical stimulus | ISS with UniProtKB:P34174 sensory perception of chemical stimulus | inferred from sequence alignment with UniProtKB:P34174 sensory perception of chemical stimulus | ISS with lush	odorant binding | NAS odorant binding | ISS with UniProtKB:P34174 odorant binding | inferred from sequence alignment with UniProtKB:P34174 odorant binding | ISS with lush
FBgn0047095	2			✓			✓				CG33939	putative noncoding RNA 004:X	-	-
FBgn0050026	2	✓						✓			CG30026		-	-
FBgn0050413	2	✓	✓								CG30413		-	-
FBgn0050414	2	✓	✓								CG30414	MIP11562p	proteolysis | IEA with InterPro:IPR001254, InterPro:IPR001314, InterPro:IPR018114 proteolysis | inferred from sequence model	serine-type endopeptidase activity | IEA with InterPro:IPR001254, InterPro:IPR001314, InterPro:IPR018114 serine-type endopeptidase activity | inferred from sequence model
FBgn0050469	2	✓	✓								Ir52b	Ionotropic receptor 52b	detection of chemical stimulus | ISS with Ir92a	ligand-gated ion channel activity | inferred from sequence model
FBgn0051029	2	✓	✓								CG31029		-	-
FBgn0051100	2						✓	✓			CG31100	Uncharacterized protein, isoform A	monosaccharide transport | ISS with UniProtKB:Q9UGQ3 transmembrane transport | IEA with InterPro:IPR005828, InterPro:IPR005829	monosaccharide transmembrane transporter activity | ISS with UniProtKB:Q9UGQ3
FBgn0051205	2					✓		✓			CG31205	FI17609p1	proteolysis | IEA with InterPro:IPR001254, InterPro:IPR001314, InterPro:IPR018114	serine-type endopeptidase activity | IEA with InterPro:IPR001254, InterPro:IPR001314, InterPro:IPR018114
FBgn0051288	2							✓			CG31288		-	transferase activity, transferring phosphorus-containing groups | IEA with InterPro:IPR011009
FBgn0051321	2						✓	✓			CG31321	FI20128p1	transmembrane transport | IEA with InterPro:IPR011701	-
FBgn0051427	2						✓				CG31427	Uncharacterized protein, isoform F	proteolysis | IEA with InterPro:IPR001930	metallopeptidase activity | IEA with InterPro:IPR014782 zinc ion binding | IEA with InterPro:IPR014782
FBgn0051465	2					✓	✓				CG31465	Uncharacterized protein, isoform A	-	-
FBgn0051526	2	✓	✓								CG31526	GEO11567p1	-	-
FBgn0051781	2	✓	✓								CR31781		lateral inhibition | IMP	-
FBgn0052024	2		✓			✓					CG32024	FI06432p	chitin metabolic process | IEA with InterPro:IPR002557	chitin binding | IEA with InterPro:IPR002557
FBgn0052088	2	✓	✓								sunn	sisters unbound	meiotic sister chromatid cohesion, centromeric | IMP	-
FBgn0052155	2						✓	✓					-	-
FBgn0052488	2	✓	✓								CG32488	GH05933p	protein dephosphorylation | ISS with SGD_LOCUS:PHO13; SGD:S000002395	alkaline phosphatase activity | ISS with SGD_LOCUS:PHO13; SGD:S000002395 phosphoprotein phosphatase activity | ISS with SGD_LOCUS:PHO13; SGD:S000002395 phosphatase activity | ISS with UniProtKB:Q00472
FBgn0052499	2	✓					✓				Cda4	Chitin deacetylase-like 4	neurogenesis | IMP chitin metabolic process | IEA with InterPro:IPR002557 carbohydrate metabolic process | IEA with InterPro:IPR002509, InterPro:IPR011330	hydrolase activity, acting on carbon-nitrogen (but not peptide) bonds | IEA with InterPro:IPR002509 chitin binding | IEA with InterPro:IPR002557
FBgn0052603	2						✓	✓			CG32603	RE22786p	-	-
FBgn0052660	2						✓	✓			CR32660		-	-
FBgn0052687	2						✓	✓			CG32687	RH29237p	-	-
FBgn0053013	2	✓									CR33013		-	-
FBgn0053225	2						✓	✓			CG33225	Uncharacterized protein, isoform C	proteolysis | IEA with InterPro:IPR001254, InterPro:IPR001314	serine-type endopeptidase activity | IEA with InterPro:IPR001254, InterPro:IPR001314
FBgn0053494	2			✓				✓			CG33494	GEO12415p1	-	-
FBgn0063494	2			✓							GstE6	Glutathione S transferase E6	glutathione metabolic process | IDA	glutathione transferase activity | ISS with UniProtKB:P46430 glutathione transferase activity | IDA
FBgn0085256	2			✓		✓					CG34227	GEO08372p1	-	-
FBgn0085354	2						✓	✓			CG34325	MIP06432p1	-	zinc ion binding | IEA with InterPro:IPR001781
FBgn0087002	2						✓	✓			Rfabg	Retinoid- and fatty acid-binding glycoprotein	transport | TAS Wnt signaling pathway | IMP smoothened signaling pathway | IMP lipid transport | IDA lipid transport | IMP	fatty acid binding | NAS retinoid binding | NAS microtubule binding | IDA heme binding | IDA retinol binding | IDA structural molecule activity | ISS with UniProtKB:Q25490 lipid transporter activity | IDA receptor binding | IPI with ptc lipid transporter activity | IMP
FBgn0087011	2		✓	✓							CG41520	RE19569p	activation of transmembrane receptor protein tyrosine kinase activity	transmembrane receptor protein tyrosine kinase activator activity
FBgn0259201	2					✓					CG42305	GEO13344p1	-	-
FBgn0259209	2						✓	✓			Mlp60A	Muscle LIM protein at 60A	regulation of striated muscle tissue development | NAS muscle tissue development | IEP	zinc ion binding | NAS zinc ion binding | IEA with InterPro:IPR001781
FBgn0259986	2	✓	✓								nab	nab	locomotory behavior | IMP negative regulation of transcription, DNA-templated | ISS with UniProtKB:Q62722 wing disc pattern formation | IMP neuron development | IMP neuroblast development | IMP cell proliferation | IMP	transcription cofactor activity | IMP IPI with sqz inferred from genetic interaction with sqz IPI with rn inferred from genetic interaction with rn transcription factor binding | ISS with EMBL:U47543
FBgn0259993	2						✓	✓			CR42491		-	-
FBgn0261560	2						✓	✓			Thor	Thor	determination of adult lifespan | IDA regulation of mitochondrial translation | IDA response to starvation | IDA immune response | IEP AND IMP immune response | NAS defense response | NAS regulation of cell growth | inferred from genetic interaction with Akt1 AND inferred from genetic interaction with Pi3K92E AND IMP negative regulation of cell size | TAS triglyceride metabolic process | IMP resp…	eukaryotic initiation factor 4E binding | ISS eukaryotic initiation factor 4E binding | ISS with HGNC_gene:EIF4EBP1; HGNC:3288; OMIM:602223 eukaryotic initiation factor 4E binding | NAS eukaryotic initiation factor 4E binding | IDA eukaryotic initiation factor 4E binding | IPI with eIF4E-3 IPI with eIF4E-4 IPI with eIF4E-5 IPI with eIF4E-7 IPI with eIF-4E
FBgn0261613	2	✓	✓								Oaz	O/E-associated zinc finger protein	spiracle morphogenesis, open tracheal system | IMP negative regulation of transcription, DNA-templated | ISS with UniProtKB:Q2M1K9 positive regulation of transcription, DNA-templated | ISS with UniProtKB:Q2M1K9	nucleic acid binding | IEA with InterPro:IPR013087 metal ion binding | IEA with InterPro:IPR007087
FBgn0261873	2	✓	✓								sdt	stardust	zonula adherens assembly | IMP morphogenesis of an epithelium | TAS zonula adherens assembly | TAS cell-cell junction assembly | NAS morphogenesis of an epithelium | NAS establishment or maintenance of cell polarity | NAS morphogenesis of a polarized epithelium | TAS establishment or maintenance of epithelial cell apical/basal polarity | IEP IMP IPI with crb establishment or maintenance of polari…	guanylate kinase activity | ISS with MGD:Mpp5; MGI:MGI:1927339 guanylate kinase activity | NAS guanylate kinase activity | ISS with EMBL:AF079366 protein binding | IPI with par-6
FBgn0262003	2						✓	✓			CG42821		-	-
FBgn0262009	2	✓	✓								CG42827	CG42827-PC, CG42827-PD	-	serine-type endopeptidase inhibitor activity | IEA with InterPro:IPR002223
FBgn0262150	2						✓	✓			CG42876	Uncharacterized protein, isoform A	-	-
FBgn0262524	2		✓								ver	verrocchio	telomere capping | IMP neurogenesis | IMP telomere maintenance | IMP	single-stranded telomeric DNA binding
FBgn0263391	2	✓	✓								hts	hu li tai shao	axon guidance | IMP photoreceptor cell axon guidance | inferred from genetic interaction with gogo IMP IPI with gogo female germline ring canal formation, actin assembly | IMP fusome organization | TAS female germ-line cyst formation | TAS germarium-derived oocyte fate determination | TAS female germline ring canal formation, actin assembly | TAS cystoblast division | IMP ovarian fusome organizat…	actin binding | ISS with EMBL:Z49082; protein_id:CAA88907
FBgn0263512	2	✓	✓								Vsx2	Visual system homeobox 2 ortholog	regulation of transcription, DNA-templated | ISS with InterPro:IPR001356 optic lobe placode development | IEP negative regulation of transcription from RNA polymerase II promoter | ISS with HGNC_gene:VSX2; HGNC:1975	sequence-specific DNA binding | ISS with InterPro:IPR001356 sequence-specific DNA binding transcription factor activity | ISS with InterPro:IPR001356 sequence-specific DNA binding transcription factor activity | ISS with HGNC_gene:VSX2; HGNC:1975
FBgn0264391	2	✓	✓								CR43839		-	-
FBgn0000024	1								✓		Ace	Acetylcholine esterase	acetylcholine catabolic process in synaptic cleft	acetylcholinesterase activity
FBgn0000043	1								✓		Act42A	Actin 42A	mitotic cytokinesis	structural constituent of cytoskeleton
FBgn0000052	1								✓		ade2	adenosine 2	purine nucleotide biosynthetic process	phosphoribosylformylglycinamidine synthase activity
FBgn0000057	1								✓		adp	adipose	carbohydrate metabolic process	-
FBgn0000083	1								✓		AnxB9	Annexin B9	regulation of multivesicular body size involved in endosome transport	actin binding
FBgn0000279	1								✓		CecC	Cecropin C	humoral immune response	-
FBgn0000492	1								✓		Dr	Drop	regulation of transcription, DNA-templated	sequence-specific DNA binding
FBgn0000565	1								✓		Eip71CD	Ecdysone-induced protein 28/29kD	sulfur amino acid metabolic process	peptide-methionine (S)-S-oxide reductase activity
FBgn0000567	1								✓		Eip74EF	Ecdysone-induced protein 74EF	autophagy	transcriptional activator activity, RNA polymerase II core promoter proximal region sequence-specific binding
FBgn0000568	1								✓		Eip75B	Ecdysone-induced protein 75B	negative regulation of transcription from RNA polymerase II promoter	DNA binding
FBgn0001104	1								✓		Galphai	G protein alpha i subunit	G-protein coupled receptor signaling pathway	G-protein coupled receptor binding
FBgn0001128	1								✓		Gpdh	Glycerol 3 phosphate dehydrogenase	carbohydrate metabolic process	glycerol-3-phosphate dehydrogenase [NAD+] activity
FBgn0002441	1								✓		l(3)mbt	lethal (3) malignant brain tumor	negative regulation of transcription from RNA polymerase II promoter	transcription factor activity, sequence-specific DNA binding
FBgn0002780	1								✓		mod	modulo	spermatid development	DNA binding
FBgn0002945	1								✓		nkd	naked cuticle	segment polarity determination	zinc ion binding
FBgn0003149	1								✓		Prm	Paramyosin	mesoderm development	motor activity
FBgn0003278	1								✓		RpI135	RNA polymerase I 135kD subunit	transcription, DNA-templated	RNA polymerase I activity
FBgn0003656	1								✓		sws	swiss cheese	membrane lipid metabolic process	lysophospholipase activity
FBgn0003884	1								✓		alphaTub84B	alpha-Tubulin at 84B	microtubule-based process	GTPase activity
FBgn0004362	1								✓		HmgD	High mobility group protein D	chromatin organization	DNA binding
FBgn0004374	1								✓		neb	nebbish	mitotic sister chromatid segregation	chromatin binding
FBgn0004638	1								✓		drk	downstream of receptor kinase	embryonic development via the syncytial blastoderm	non-membrane spanning protein tyrosine kinase activity
FBgn0005278	1								✓		Sam-S	S-adenosylmethionine Synthetase	S-adenosylmethionine biosynthetic process	methionine adenosyltransferase activity
FBgn0005322	1								✓		nmd	no mitochondrial derivative	spermatid development	ATP binding
FBgn0005695	1								✓		gcl	germ cell-less	pole cell fate determination	-
FBgn0010228	1								✓		HmgZ	HMG protein Z	-	-
FBgn0010292	1								✓		bys	by S6	neurogenesis	-
FBgn0010383	1								✓		Cyp18a1	Cytochrome P450-18a1	chorion-containing eggshell formation	iron ion binding
FBgn0010414	1								✓		SerT	Serotonin transporter	serotonin transport	cation channel activity
FBgn0010520	1								✓		Bka	Bekka	maturation of SSU-rRNA from tricistronic rRNA transcript (SSU-rRNA, 5.8S rRNA, LSU-rRNA)	-
FBgn0010591	1								✓		Sply	Sphingosine-1-phosphate lyase	adult somatic muscle development	sphinganine-1-phosphate aldolase activity
FBgn0010611	1								✓		Hmgs	HMG Coenzyme A synthase	embryonic development via the syncytial blastoderm	hydroxymethylglutaryl-CoA synthase activity
FBgn0010620	1								✓		Sip1	SRY interacting protein 1	ion transport	guanylate cyclase inhibitor activity
FBgn0010770	1								✓		ppan	peter pan	ribosomal large subunit assembly	rRNA binding
FBgn0010926	1								✓		l(3)07882	lethal (3) 07882	rRNA processing	snoRNA binding
FBgn0011279	1								✓		Obp69a	Odorant-binding protein 69a	sensory perception of chemical stimulus	odorant binding
FBgn0011584	1								✓		Trp1	Translocation protein 1	posttranslational protein targeting to membrane, translocation	protein transporter activity
FBgn0011589	1								✓		Elk	Eag-like K[+] channel	phosphorelay signal transduction system	phosphorelay sensor kinase activity
FBgn0011672	1								✓		Mvl	Malvolio	transition metal ion transport	copper ion transmembrane transporter activity
FBgn0011706	1								✓		rpr	reaper	apoptotic process	phospholipid binding
FBgn0011746	1								✓		ana	anachronism	-	-
FBgn0011754	1								✓		PhKgamma	Phosphorylase kinase gamma	glycogen metabolic process	protein serine/threonine kinase activity
FBgn0011768	1								✓		Fdh	Formaldehyde dehydrogenase	alcohol metabolic process	alcohol dehydrogenase (NAD) activity
FBgn0011770	1								✓		Gip	GIP-like	glyoxylate metabolic process	hydroxypyruvate isomerase activity
FBgn0015336	1								✓		CG15865		-	-
FBgn0015513	1								✓		mbc	myoblast city	cell morphogenesis	protein binding
FBgn0015522	1								✓		olf186-M	olf186-M	-	receptor binding
FBgn0015623	1								✓		Cpr	Cytochrome P450 reductase	oxidation-reduction process	NADPH-hemoprotein reductase activity
FBgn0016031	1								✓		lama	lamina ancestor	inter-male aggressive behavior	-
FBgn0016131	1								✓		Cdk4	Cyclin-dependent kinase 4	G1/S transition of mitotic cell cycle	protein serine/threonine kinase activity
FBgn0016762	1								✓		angel	angel	-	-
FBgn0016917	1								✓		Stat92E	Signal-transducer and activator of transcription protein at 92E	positive regulation of defense response to virus by host	transcriptional activator activity, RNA polymerase II core promoter proximal region sequence-specific binding
FBgn0019972	1								✓		Drice	Death related ICE-like caspase	proteolysis	cysteine-type endopeptidase activity
FBgn0020236	1								✓		ATPCL	ATP citrate lyase	acetyl-CoA biosynthetic process	ATP citrate synthase activity
FBgn0020305	1								✓		dbe	dribble	maturation of SSU-rRNA from tricistronic rRNA transcript (SSU-rRNA, 5.8S rRNA, LSU-rRNA)	RNA binding
FBgn0020416	1								✓		Idgf1	Imaginal disc growth factor 1	carbohydrate metabolic process	chitin binding
FBgn0022359	1								✓		Sodh-2	Sorbitol dehydrogenase-2	oxidation-reduction process	zinc ion binding
FBgn0022893	1								✓		Df31	Decondensation factor 31	chromatin organization	histone binding
FBgn0023167	1								✓		SmD3	Small ribonucleoprotein particle protein SmD3	spliceosomal complex assembly	RNA binding
FBgn0023441	1								✓		fus	fusilli	epidermal growth factor receptor signaling pathway	mRNA binding
FBgn0023540	1								✓		CG3630	CG3630, isoform A	positive regulation of Rho protein signal transduction	actin binding
FBgn0025373	1								✓		Fpps	Farnesyl pyrophosphate synthase	germ cell migration	dimethylallyltranstransferase activity
FBgn0025454	1								✓		Cyp6g1	Cyp6g1	response to insecticide	iron ion binding
FBgn0025595	1								✓		AkhR	Adipokinetic hormone receptor	G-protein coupled receptor signaling pathway	G-protein coupled receptor activity
FBgn0025687	1								✓		LKR	lysine ketoglutarate reductase	regulation of histone methylation	oxidoreductase activity
FBgn0025879	1								✓		Timp	Tissue inhibitor of metalloproteases	cell adhesion	protease binding
FBgn0026059	1								✓		Mhcl	Myosin heavy chain-like	-	microfilament motor activity
FBgn0026239	1								✓		gukh	GUK-holder	axon guidance	protein binding
FBgn0026428	1								✓		HDAC6	HDAC6	tricarboxylic acid cycle	histone deacetylase activity
FBgn0026576	1								✓		CG5991	Phosphatidylserine decarboxylase proenzyme, mitochondrial	phospholipid biosynthetic process	phosphatidylserine decarboxylase activity
FBgn0027521	1								✓		CG3679	CG3679, isoform A	-	-
FBgn0027556	1								✓		CG4928	UNC93-like protein	regulation of muscle contraction	potassium channel regulator activity
FBgn0027572	1								✓		CG5009	Acyl-coenzyme A oxidase	generation of precursor metabolites and energy	acyl-CoA dehydrogenase activity
FBgn0027579	1								✓		mino	minotaur	plasma membrane organization	glycerol-3-phosphate O-acyltransferase activity
FBgn0027580	1								✓		CG1516	Pyruvate carboxylase	pyruvate metabolic process	biotin carboxylase activity
FBgn0027611	1								✓		LM408	Lysosomal alpha-mannosidase	mannose metabolic process	alpha-mannosidase activity
FBgn0027932	1								✓		Akap200	A kinase anchor protein 200	salivary gland cell autophagic cell death	protein kinase A binding
FBgn0028394	1								✓		CG17834	FI04485p	-	-
FBgn0028468	1								✓		rtet	tetracycline resistance	tetracycline transport	tetracycline transporter activity
FBgn0028523	1								✓		CG5888	CG5888, isoform A	-	-
FBgn0028540	1								✓		CG9008	CG9008, isoform D	carbohydrate metabolic process	isomerase activity
FBgn0028744	1								✓		CG5033	Ribosome biogenesis protein BOP1 homolog	maturation of LSU-rRNA from tricistronic rRNA transcript (SSU-rRNA, 5.8S rRNA, LSU-rRNA)	ribonucleoprotein complex binding
FBgn0028894	1								✓		CG5869	GEO09696p1	border follicle cell migration	actin binding
FBgn0028936	1								✓		NimB5	Nimrod B5	defense response to bacterium	-
FBgn0028988	1								✓		Spn42Dd	Serpin 42Dd	regulation of antimicrobial peptide production	serine-type endopeptidase inhibitor activity
FBgn0029896	1								✓		CG3168	CG3168, isoform A	transmembrane transport	organic anion transmembrane transporter activity
FBgn0030000	1								✓		CG2260	CG2260	maturation of SSU-rRNA from tricistronic rRNA transcript (SSU-rRNA, 5.8S rRNA, LSU-rRNA)	-
FBgn0030041	1								✓		CG12116	RE21057p	-	-
FBgn0030053	1								✓		CG12081	LD20420p	-	chromatin binding
FBgn0030105	1								✓		CG15369	GEO12084p1	-	cysteine-type endopeptidase inhibitor activity
FBgn0030262	1								✓		Vago	Vago	defense response to virus	-
FBgn0030309	1								✓		CG1572	CG1572, isoform A	positive regulation of hemocyte proliferation	-
FBgn0030326	1								✓		CG2444	CG2444, isoform A	-	-
FBgn0030425	1								✓		CG3775	CG3775, isoform A	proteolysis	metalloendopeptidase activity
FBgn0030431	1								✓		CG4407	CG4407, isoform A	FAD biosynthetic process	FMN adenylyltransferase activity
FBgn0030510	1								✓		CG12177	RE18811p	purine nucleoside catabolic process	purine nucleosidase activity
FBgn0030638	1								✓		CG11655	RH04535p	-	-
FBgn0030724	1								✓		Nipsnap	Nipsnap	-	-
FBgn0030839	1								✓		CG5613	CG5613, isoform A	-	myosin binding
FBgn0030855	1								✓		CG5800	RNA helicase	larval somatic muscle development	nucleic acid binding
FBgn0030890	1								✓		CG7536	CG7536, isoform A	-	-
FBgn0030927	1								✓		CG15046	FI18411p1	-	-
FBgn0031313	1								✓		CG5080	CG5080, isoform A	-	-
FBgn0031359	1								✓		Rim2	Rim2 ortholog (S. cerevisiae)	transcription from mitochondrial promoter	pyrimidine nucleotide transmembrane transporter activity
FBgn0031428	1								✓		CG9886	CG9886, isoform B	protein phosphorylation	glycerate kinase activity
FBgn0031484	1								✓		CG3165	CG3165, isoform A	-	nucleic acid binding
FBgn0031515	1								✓		CG9664	CG9664, isoform A	olfactory behavior	ATP binding
FBgn0031548	1								✓		CG8852	CG8852	-	-
FBgn0031643	1								✓		CG3008	CG3008	protein phosphorylation	protein kinase activity
FBgn0031682	1								✓		CG5828	CG5828, isoform A	coenzyme A biosynthetic process	pantothenate kinase activity
FBgn0031690	1								✓		CG7742	CG7742, isoform A	regulation of GTPase activity	GTPase activator activity
FBgn0031717	1								✓		Oscillin	Oscillin	carbohydrate metabolic process	glucosamine-6-phosphate deaminase activity
FBgn0031808	1								✓		CG9507	CG9507	proteolysis	metalloendopeptidase activity
FBgn0031897	1								✓		CG13784	Uncharacterized protein, isoform E	-	-
FBgn0031948	1								✓		CG7149	CG7149, isoform A	phagocytosis	phosphotransferase activity, for other substituted phosphate groups
FBgn0031957	1								✓		TwdlE	TweedleE	chitin-based cuticle development	structural constituent of chitin-based cuticle
FBgn0031971	1								✓		Sirup	Starvation-upregulated protein	-	-
FBgn0032153	1								✓		CG4537	CG4537	cytoplasmic microtubule organization	PDZ domain binding
FBgn0032166	1								✓		CG4619	CG4619, isoform A	-	-
FBgn0032167	1								✓		CG5853	CG5853, isoform A	phagocytosis	ATP binding
FBgn0032194	1								✓		CG4901	CG4901	RNA processing	nucleic acid binding
FBgn0032213	1								✓		CG5390	CG5390, isoform A	proteolysis	serine-type endopeptidase activity
FBgn0032266	1								✓		CG18302	Lipase	lipid metabolic process	hydrolase activity, acting on ester bonds
FBgn0032297	1								✓		CG17124	GEO07393p1	regulation of phosphorylation	-
FBgn0032298	1								✓		CG6724	Ribosome biogenesis protein WDR12 homolog	maturation of 5.8S rRNA	-
FBgn0032399	1								✓		CG6785	CG6785, isoform A	-	-
FBgn0032400	1								✓		CG6770	CG6770	regulation of transcription from RNA polymerase II promoter	chromatin binding
FBgn0032482	1								✓		Pect	Phosphoethanolamine cytidylyltransferase	biosynthetic process	catalytic activity
FBgn0032483	1								✓		CG15482	FI16524p1	-	-
FBgn0032516	1								✓		CG9293	Inhibitor of growth protein	histone H3 acetylation	zinc ion binding
FBgn0032536	1								✓		Ance-3	Ance-3	proteolysis	metallopeptidase activity
FBgn0032615	1								✓		CG6012	CG6012	-	-
FBgn0032638	1								✓		SPH93	RH50269p	proteolysis	serine-type endopeptidase activity
FBgn0032681	1								✓		CG10283	Uncharacterized protein, isoform C	-	ubiquitin protein ligase binding
FBgn0032683	1								✓		kon	kon-tiki	germarium-derived egg chamber formation	protein binding
FBgn0032684	1								✓		CG10178	UDP-glucuronosyltransferase	metabolic process	glucuronosyltransferase activity
FBgn0032699	1								✓		CG10383	LD21810p	determination of adult lifespan	hydrolase activity, acting on ester bonds
FBgn0032701	1								✓		CG10341	H/ACA ribonucleoprotein complex non-core subunit NAF1	pseudouridine synthesis	RNA binding
FBgn0032770	1								✓		CG13086	FI15750p1	-	carbohydrate binding
FBgn0032773	1								✓		fon	fondue	metamorphosis	-
FBgn0032775	1								✓		CG17544	Acyl-coenzyme A oxidase	fatty acid beta-oxidation	acyl-CoA dehydrogenase activity
FBgn0032782	1								✓		Rab9	Rab9	vesicle-mediated transport	GTPase activity
FBgn0032785	1								✓		CG10026	SD01558p	transport	transporter activity
FBgn0032915	1								✓		CG12050	FI12406p	-	-
FBgn0032925	1								✓		CG9246	Nucleolar complex protein 2 homolog	negative regulation of transcription from RNA polymerase II promoter	transcription corepressor activity
FBgn0033027	1								✓		TpnC4	Troponin C isoform 4	flight	calcium ion binding
FBgn0033075	1								✓		Pld	Phospholipase D	phosphatidic acid biosynthetic process	phospholipase D activity
FBgn0033093	1								✓		CG3270	CG3270	mitochondrial respiratory chain complex I assembly	oxidoreductase activity
FBgn0033113	1								✓		Spn42Dc	Serpin 42Dc	negative regulation of proteolysis	serine-type endopeptidase inhibitor activity
FBgn0033128	1								✓		Tsp42Eg	Tetraspanin 42Eg	cell surface receptor signaling pathway	-
FBgn0033134	1								✓		Tsp42El	Tetraspanin 42El	cell surface receptor signaling pathway	-
FBgn0033188	1								✓		Drat	Death resistor Adh domain containing target	response to hypoxia	oxidoreductase activity
FBgn0033204	1								✓		CG2065	CG2065, isoform A	-	oxidoreductase activity
FBgn0033224	1								✓		Nop17l	Nop17 like	axonemal dynein complex assembly	protein phosphatase 1 binding
FBgn0033289	1								✓		CG2121	CG2121, isoform B	skeletal muscle contraction	potassium channel regulator activity
FBgn0033402	1								✓		Myd88	Myd88	antifungal peptide production	Toll binding
FBgn0033431	1								✓		CG1827	Putative N(4)-(beta-N-acetylglucosaminyl)-L-asparaginase CG1827	protein deglycosylation	N4-(beta-N-acetylglucosaminyl)-L-asparaginase activity
FBgn0033453	1								✓		CG1667	CG1667, isoform B	activation of innate immune response	cyclic-di-GMP binding
FBgn0033464	1								✓		CG1441	Fatty acyl-CoA reductase	-	fatty-acyl-CoA reductase (alcohol-forming) activity
FBgn0033476	1								✓		oys	oysgedart	plasma membrane organization	lysophospholipid acyltransferase activity
FBgn0033527	1								✓		CG11777	Peptidyl-prolyl cis-trans isomerase	protein polyubiquitination	peptidyl-prolyl cis-trans isomerase activity
FBgn0033540	1								✓		Elp2	Elongator complex protein 2	transcription elongation from RNA polymerase II promoter	microtubule binding
FBgn0033547	1								✓		CG12935	LD08826p	nervous system development	-
FBgn0033556	1								✓		CG12343	Pre-mRNA-splicing factor Syf2	mRNA splicing, via spliceosome	RNA binding
FBgn0033696	1								✓		Cyp6g2	Cyp6g2	response to insecticide	monooxygenase activity
FBgn0033777	1								✓		CG17574	Uncharacterized protein, isoform I	-	-
FBgn0033913	1								✓		CG8468	CG8468, isoform A	transmembrane transport	-
FBgn0033945	1								✓		CG12868	IP04230p	-	-
FBgn0034058	1								✓		Pex11	Peroxin 11	peroxisome organization	-
FBgn0034145	1								✓		CG5065	Fatty acyl-CoA reductase	ether lipid biosynthetic process	long-chain-fatty-acyl-CoA reductase activity
FBgn0034151	1								✓		CG15617	FI06453p	-	-
FBgn0034160	1								✓		CG5550	CG5550, isoform B	-	-
FBgn0034166	1								✓		CG6472	CG6472	lipid catabolic process	lipase activity
FBgn0034215	1								✓		Mtap	Methylthioadenosine phosphorylase ortholog	nucleoside metabolic process	S-methyl-5-thioadenosine phosphorylase activity
FBgn0034335	1								✓		GstE1	Glutathione S transferase E1	glutathione metabolic process	glutathione transferase activity
FBgn0034360	1								✓		CG10927	LD07624p	-	catalytic activity
FBgn0034438	1								✓		CG9416	CG9416, isoform A	-	-
FBgn0034454	1								✓		CG15120		negative regulation of cell death	ubiquitin protein ligase binding
FBgn0034734	1								✓		CG4554	CG4554	maturation of SSU-rRNA from tricistronic rRNA transcript (SSU-rRNA, 5.8S rRNA, LSU-rRNA)	-
FBgn0034999	1								✓		CG3394	CG3394, isoform A	metabolic process	catalytic activity
FBgn0035083	1								✓		Tina-1	Troponin C-akin-1	heart development	structural constituent of muscle
FBgn0035091	1								✓		CG3829	CG3829, isoform A	salivary gland cell autophagic cell death	-
FBgn0035107	1								✓		mri	mrityu	regulation of glucose metabolic process	glycerol kinase activity
FBgn0035144	1								✓		Kah	Kahuli	-	nucleic acid binding
FBgn0035152	1								✓		CG3386	CG3386, isoform A	-	-
FBgn0035186	1								✓		CG13912	RE20371p	-	-
FBgn0035213	1								✓		CG2199	Zinc finger protein CG2199	-	nucleic acid binding
FBgn0035231	1								✓		Cct2	CTP:phosphocholine cytidylyltransferase 2	biosynthetic process	choline-phosphate cytidylyltransferase activity
FBgn0035482	1								✓		CG14985	FI11682p	-	-
FBgn0035483	1								✓		Mul1	Mitochondrial E3 ubiquitin protein ligase 1 homologue	protein ubiquitination	ubiquitin-protein transferase activity
FBgn0035484	1								✓		CG11594	RH40737p	carbohydrate metabolic process	phosphotransferase activity, alcohol group as acceptor
FBgn0035501	1								✓		CG1299	CG1299, isoform A	proteolysis	serine-type endopeptidase activity
FBgn0035539	1								✓		slow	slowdown	synaptic target recognition	calcium ion binding
FBgn0035540	1								✓		Syx17	Syntaxin 17	intracellular protein transport	SNARE binding
FBgn0035623	1								✓		mthl2	methuselah-like 2	cell surface receptor signaling pathway	G-protein coupled receptor activity
FBgn0035625	1								✓		Blimp-1	Blimp-1	negative regulation of transcription from RNA polymerase II promoter	transcriptional repressor activity, RNA polymerase II core promoter proximal region sequence-specific binding
FBgn0035791	1								✓		CG8539	CG8539, isoform A	proteolysis	metallocarboxypeptidase activity
FBgn0035876	1								✓		Pex2	Peroxin 2	protein polyubiquitination	ubiquitin-protein transferase activity
FBgn0035949	1								✓		CG13314	IP05455p	-	-
FBgn0035978	1								✓		UGP	UGP	glycogen metabolic process	UTP:glucose-1-phosphate uridylyltransferase activity
FBgn0036023	1								✓		CG18179	RE53819p	proteolysis	serine-type endopeptidase activity
FBgn0036035	1								✓		CG18178	GH03795p	maturation of 5.8S rRNA	nucleic acid binding
FBgn0036116	1								✓		CG7888	CG7888, isoform B	amino acid transmembrane transport	amino acid transmembrane transporter activity
FBgn0036121	1								✓		CG6310	AT03632p	-	-
FBgn0036199	1								✓		Bmcp	Bmcp	mitochondrial transport	transmembrane transporter activity
FBgn0036254	1								✓		CG5645	Protein KRI1 homolog	endonucleolytic cleavage in ITS1 to separate SSU-rRNA from 5.8S rRNA and LSU-rRNA from tricistronic rRNA transcript (SSU-rRNA, 5.8S rRNA, LSU-rRNA)	-
FBgn0036257	1								✓		RhoGAP68F	Rho GTPase activating protein at 68F	Rho protein signal transduction	GTPase activator activity
FBgn0036264	1								✓		CG11529	IP09419p	proteolysis	serine-type endopeptidase activity
FBgn0036500	1								✓		CG7275	CG7275	maturation of SSU-rRNA from tricistronic rRNA transcript (SSU-rRNA, 5.8S rRNA, LSU-rRNA)	-
FBgn0036770	1								✓		Prestin	Prestin	sulfate transport	chloride channel activity
FBgn0036837	1								✓		CG18135	Uncharacterized protein, isoform D	cellular phosphate ion homeostasis	glycerophosphodiester phosphodiesterase activity
FBgn0036929	1								✓		CG7668	CG7668, isoform A	lateral inhibition	-
FBgn0036942	1								✓		CG7328	CG7328	fructose metabolic process	ketohexokinase activity
FBgn0037073	1								✓		CG7338	Pre-rRNA-processing protein TSR1 homolog	maturation of SSU-rRNA from tricistronic rRNA transcript (SSU-rRNA, 5.8S rRNA, LSU-rRNA)	GTPase activity
FBgn0037110	1								✓		ORMDL	ORMDL	cellular sphingolipid homeostasis	-
FBgn0037137	1								✓		Nopp140	Nopp140	rRNA 2'-O-methylation	-
FBgn0037230	1								✓		CG9780	CG9780	proteolysis	metalloendopeptidase activity
FBgn0037565	1								✓		CG9626	CG9626, isoform A	-	-
FBgn0037592	1								✓		CG11737	RE12402p	peroxisome organization	-
FBgn0037607	1								✓		CG8036	CG8036, isoform B	cytoplasmic microtubule organization	catalytic activity
FBgn0037635	1								✓		CG9837	CG9837, isoform E	-	-
FBgn0037684	1								✓		CG8129	CG8129, isoform B	-	-
FBgn0037770	1								✓		Art4	Arginine methyltransferase 4	histone methylation	histone-arginine N-methyltransferase activity
FBgn0038105	1								✓		yellow-f2	yellow-f2	melanin biosynthetic process from tyrosine	dopachrome isomerase activity
FBgn0038129	1								✓		CG8449	CG8449	intracellular protein transport	GTPase activator activity
FBgn0038256	1								✓		CG7530	CG7530, isoform A	-	receptor activity
FBgn0038337	1								✓		CG6125	CG6125, isoform A	sulfate transport	chloride channel activity
FBgn0038398	1								✓		sxe2	sex-specific enzyme 2	lipid metabolic process	carboxylic ester hydrolase activity
FBgn0038422	1								✓		CG14880	RE15157p	chitin metabolic process	chitin binding
FBgn0038455	1								✓		CG14907		-	-
FBgn0038470	1								✓		CG18213	Uncharacterized protein, isoform B	sensory perception of pain	-
FBgn0038475	1								✓		Keap1	Keap1	response to oxidative stress	actin binding
FBgn0038610	1								✓		CG7675	CG7675, isoform B	-	oxidoreductase activity
FBgn0038652	1								✓		CG7720	CG7720, isoform A	transmembrane transport	transporter activity
FBgn0038878	1								✓		CG3301	CG3301, isoform A	-	-
FBgn0038888	1								✓		CheB93a	Chemosensory protein B 93a	sensory perception of chemical stimulus	lipid binding
FBgn0038897	1								✓		CG5849	CG5849, isoform A	proteolysis	zinc ion binding
FBgn0038903	1								✓		RpI12	RpI12	transcription, DNA-templated	nucleic acid binding
FBgn0038959	1								✓		CG13856	IP06563p	-	-
FBgn0038966	1								✓		pinta	prolonged depolarization afterpotential (PDA) is not apparent	phototransduction	retinoid binding
FBgn0039004	1								✓		Nup133	Nucleoporin 133kD	transcription-dependent tethering of RNA polymerase II gene DNA at nuclear periphery	nucleocytoplasmic transporter activity
FBgn0039099	1								✓		GILT2	Gamma-interferon-inducible lysosomal thiol reductase 2	oxidation-reduction process	disulfide oxidoreductase activity
FBgn0039207	1								✓		CG5789	CG5789, isoform A	transmembrane transport	ATP binding
FBgn0039233	1								✓		CG7006	60S ribosome subunit biogenesis protein NIP7 homolog	positive regulation of multicellular organism growth	RNA binding
FBgn0039266	1								✓		CG11791	GH19563p	-	-
FBgn0039274	1								✓		CG11920	FI08810p	rRNA processing	snoRNA binding
FBgn0039280	1								✓		Mocs2	Molybdenum cofactor synthesis 2	chromatin remodeling	histone acetyltransferase activity
FBgn0039304	1								✓		CG10425	LD07939p	-	oxidoreductase activity
FBgn0039306	1								✓		RIOK2	RIO kinase 2	protein phosphorylation	protein kinase activity
FBgn0039321	1								✓		CG10550	Uncharacterized protein, isoform B	-	-
FBgn0039565	1								✓		CG4884	CG4884, isoform A	-	RNA binding
FBgn0039709	1								✓		Cad99C	Cadherin 99C	mucosal immune response	calcium ion binding
FBgn0040206	1								✓		krz	kurtz	instar larval development	protein binding
FBgn0040732	1								✓		CG16926	GEO09367p1	sleep	-
FBgn0041702	1								✓		CG15107	Uncharacterized protein, isoform B	-	-
FBgn0041709	1								✓		yellow-g	yellow-g	melanin biosynthetic process	-
FBgn0042701	1								✓		CR12628	Microsomal glutathione S-transferase-like pseudogene	-	-
FBgn0043806	1								✓		CG32032	MIP21654p	-	-
FBgn0044028	1								✓		Notum	Notum	proteoglycan metabolic process	phospholipase activity
FBgn0046687	1								✓		Tre1	Trapped in endoderm 1	G-protein coupled receptor signaling pathway	G-protein coupled receptor activity
FBgn0047178	1								✓		CG32147	RE07960p	proteolysis	pyroglutamyl-peptidase activity
FBgn0050083	1								✓		CG30083	IP20273p	proteolysis	serine-type endopeptidase activity
FBgn0050098	1								✓		CG30098	IP05687p	proteolysis	serine-type endopeptidase activity
FBgn0050104	1								✓		NT5E-2	Ecto-5'-nucleotidase 2	nucleotide catabolic process	nucleotide binding
FBgn0050269	1								✓		CG30269	Uncharacterized protein, isoform A	-	-
FBgn0050273	1								✓		CG30273		-	-
FBgn0050344	1								✓		CG30344	GH23453p	response to toxic substance	transporter activity
FBgn0050443	1								✓		Opbp	Optix-binding protein	-	nucleic acid binding
FBgn0051248	1								✓		CG31248	GH28833p	nitrogen compound metabolic process	N-acetyltransferase activity
FBgn0051414	1								✓		CG31414	Glucosylceramidase	glucosylceramide catabolic process	glucosylceramidase activity
FBgn0051438	1								✓		CheB93b	Chemosensory protein B 93b	sensory perception of chemical stimulus	lipid binding
FBgn0051523	1								✓		CG31523	Elongation of very long chain fatty acids protein	fatty acid elongation	fatty acid elongase activity
FBgn0051633	1								✓		CG31633	LD20162p	SCF-dependent proteasomal ubiquitin-dependent protein catabolic process	ubiquitin-protein transferase activity
FBgn0051643	1								✓		CG31643	LD32258p	protein phosphorylation	protein kinase activity
FBgn0051677	1								✓		CG31677	IP07508p	-	-
FBgn0051777	1								✓		CG31777		-	serine-type endopeptidase inhibitor activity
FBgn0051810	1								✓		CG31810	RE06583p	-	-
FBgn0051922	1								✓		CG31922		mRNA splicing, via spliceosome	nucleic acid binding
FBgn0051974	1								✓		CG31974	Uncharacterized protein, isoform D	-	-
FBgn0052040	1								✓		CG32040		-	-
FBgn0052068	1								✓		CG32068	1,2-dihydroxy-3-keto-5-methylthiopentene dioxygenase	methionine metabolic process	acireductone dioxygenase [iron(II)-requiring] activity
FBgn0052194	1								✓		CR32194		-	-
FBgn0052695	1								✓		CG32695	Drosophila melanogaster dromepin-6 mRNA	-	-
FBgn0052698	1								✓		CG32698	GH26663p	sensory perception of pain	-
FBgn0052708	1								✓		CG32708		endonucleolytic cleavage in ITS1 to separate SSU-rRNA from 5.8S rRNA and LSU-rRNA from tricistronic rRNA transcript (SSU-rRNA, 5.8S rRNA, LSU-rRNA)	RNA binding
FBgn0053110	1								✓		CG33110	Elongation of very long chain fatty acids protein	fatty acid elongation	fatty acid elongase activity
FBgn0053120	1								✓		CG33120	GH11223p	triglyceride biosynthetic process	diacylglycerol O-acyltransferase activity
FBgn0053138	1								✓		AGBE	1,4-Alpha-Glucan Branching Enzyme	glycogen biosynthetic process	1,4-alpha-glucan branching enzyme activity
FBgn0053223	1								✓		CG33223	FI12505p	positive regulation of MyD88-dependent toll-like receptor signaling pathway	-
FBgn0053348	1								✓		CheB42a	Chemosensory protein B 42a	sensory perception of chemical stimulus	lipid binding
FBgn0067311	1								✓		CheB38b	Chemosensory protein B 38b	sensory perception of chemical stimulus	lipid binding
FBgn0067312	1								✓		CheB38a	Chemosensory protein B 38a	sensory perception of chemical stimulus	lipid binding
FBgn0083124	1								✓		Uhg4	Uhg4	-	-
FBgn0085261	1								✓		CG34232	LP22624p	-	-
FBgn0085282	1								✓		CG34253		-	-
FBgn0085443	1								✓		spri	sprint	endocytosis	guanyl-nucleotide exchange factor activity
FBgn0085480	1								✓		CG34451	Uncharacterized protein, isoform A	protein glycosylation	galactosyltransferase activity
FBgn0085484	1								✓		Pdxk	Pyridoxal kinase	pyridoxal 5'-phosphate salvage	pyridoxal kinase activity
FBgn0086254	1								✓		CG6084	AT18092p	oxidation-reduction process	oxidoreductase activity
FBgn0086347	1								✓		Myo31DF	Myosin 31DF	determination of left/right symmetry	motor activity
FBgn0086450	1								✓		su(r)	suppressor of rudimentary	'de novo' pyrimidine nucleobase biosynthetic process	dihydroorotate dehydrogenase activity
FBgn0086451	1								✓		l(2)k09022	lethal (2) k09022	maturation of SSU-rRNA from tricistronic rRNA transcript (SSU-rRNA, 5.8S rRNA, LSU-rRNA)	snoRNA binding
FBgn0086676	1								✓		spin	spinster	sphingosine-1-phosphate signaling pathway	sphingolipid transporter activity
FBgn0087021	1								✓		Spc25	Spc25	meiotic spindle organization	protein binding
FBgn0250876	1								✓		Sema-5c	Semaphorin-5c	-	-
FBgn0259171	1								✓		Pde9	Phosphodiesterase 9	signal transduction	3',5'-cyclic-nucleotide phosphodiesterase activity
FBgn0259175	1								✓		ome	omega	proteolysis	serine-type peptidase activity
FBgn0259682	1								✓		Jabba	Jabba	-	-
FBgn0259834	1								✓		out	outsiders	germ cell development	-
FBgn0259990	1								✓		CG42487		-	-
FBgn0259991	1								✓		CG42488		cilium movement	-
FBgn0260229	1								✓		CG42503	Molybdopterin synthase sulfur carrier subunit	Mo-molybdopterin cofactor biosynthetic process	molybdopterin synthase activity
FBgn0260386	1								✓		mtg	mind the gap	chitin metabolic process	chitin binding
FBgn0260755	1								✓		CG42553	LD06737p1	-	-
FBgn0261065	1								✓		Cpsf73	Cleavage and polyadenylation specificity factor 73	mRNA polyadenylation	protein binding
FBgn0261108	1								✓		Atg13	Autophagy-related 13	autophagosome assembly	protein binding
FBgn0261286	1								✓		Mat89Ba	Maternal transcript 89Ba	rRNA processing	RNA binding
FBgn0261291	1								✓		CheA86a	Chemosensory protein A 86a	sensory perception of chemical stimulus	-
FBgn0261362	1								✓		PPO1	Prophenoloxidase 1	-	-
FBgn0261436	1								✓		DhpD	Dihydropterin deaminase	guanine catabolic process	dihydropterin deaminase activity
FBgn0261444	1								✓		CG3638	Protein tweety homolog	inter-male aggressive behavior	chloride channel activity
FBgn0261479	1								✓		nero	nero	cell proliferation	deoxyhypusine monooxygenase activity
FBgn0261535	1								✓		l(2)34Fd	lethal (2) 34Fd	-	-
FBgn0261547	1								✓		Exn	Ephexin	imaginal disc-derived leg morphogenesis	Rho guanyl-nucleotide exchange factor activity
FBgn0261985	1								✓		Ptpmeg	Ptpmeg	protein dephosphorylation	protein tyrosine phosphatase activity
FBgn0262142	1								✓		CR42868		-	-
FBgn0262366	1								✓		CG43064	Uncharacterized protein, isoform A	-	-
FBgn0262423	1								✓		mir-281-2	mir-281-2 stem loop	-	-
FBgn0262721	1								✓		CG43165		-	serine-type endopeptidase inhibitor activity
FBgn0262823	1								✓		CG43194	Hemotin	phagocytosis	protein binding
FBgn0262846	1								✓		CG43210	Uncharacterized protein, isoform B	-	-
FBgn0262881	1								✓		CG43236	Uncharacterized protein, isoform A	-	-
FBgn0263199	1								✓		Galk	Galactokinase	galactose metabolic process	galactokinase activity
FBgn0263236	1								✓		SP1029	SP1029	proteolysis	zinc ion binding
FBgn0263336	1								✓		CR43417		-	-
FBgn0263601	1								✓		mib1	mind bomb 1	protein polyubiquitination	ubiquitin-protein transferase activity
FBgn0263605	1								✓		l(3)72Dn	lethal (3) 72Dn	cellular response to starvation	-
FBgn0263773	1								✓		fok	fledgling of Klp38B	-	-
FBgn0263929	1								✓		jvl	javelin-like	RNA localization	-
FBgn0264272	1								✓		mwh	multiple wing hairs	establishment of planar polarity	actin binding
FBgn0264475	1								✓		CR43883		-	-
FBgn0264561	1								✓		Glg1	Golgi complex-localized glycoprotein 1	-	fibroblast growth factor binding
FBgn0264844	1								✓		CR44052		-	-
FBgn0265575	1								✓		yin	yin	oligopeptide transport	proton-dependent oligopeptide secondary active transmembrane transporter activity
FBgn0265613	1								✓		CR44431		-	-
FBgn0265661	1								✓		CR44468		-	-
FBgn0266042	1								✓		CR44807		-	-
FBgn0266162	1								✓		CR44868		-	-
FBgn0266202	1								✓		CR44897		-	-
FBgn0266284	1								✓		Ns3	Nucleostemin ortholog (H. sapiens) 3	ribosomal subunit export from nucleus	GTPase activity
FBgn0266321	1								✓		CR44986		-	-
FBgn0266369	1								✓		Mtp	Microsomal triacylglycerol transfer protein	lipid transport	phosphatidylcholine transporter activity
FBgn0266405	1								✓		CR45045		-	-
FBgn0266488	1								✓		CG45087		-	-
FBgn0266705	1								✓		CR45195		-	-
FBgn0266719	1								✓		Unc-13-4B	Unc-13 ortholog 4B (C. elegans)	neurotransmitter secretion	-
FBgn0266733	1								✓		CR45206		-	-
FBgn0266807	1								✓		CR45269		-	-
FBgn0266859	1								✓		CR45320		-	-
FBgn0267041	1								✓		CR45485		-	-
FBgn0267545	1								✓		CR45885		-	-
FBgn0267725	1								✓		CR46058		-	-
FBgn0000115	1									✓	Arl1	ADP ribosylation factor-like 1	protein targeting to Golgi	GTPase activity
FBgn0000566	1									✓	Eip55E	Eip55E	sulfur amino acid metabolic process	cystathionine gamma-synthase activity
FBgn0002736	1									✓	mago	mago nashi	microtubule cytoskeleton organization	protein binding
FBgn0002865	1									✓	Mst98Ca	Male-specific RNA 98Ca	spermatid development	-
FBgn0003275	1									✓	RpII18	RNA polymerase II 18kD subunit	transcription from RNA polymerase II promoter	RNA polymerase I activity
FBgn0004118	1									✓	nAChRbeta2	nicotinic Acetylcholine Receptor beta2	ion transport	acetylcholine-gated cation-selective channel activity
FBgn0004172	1									✓	Mst84Da	Male-specific RNA 84Da	spermatogenesis	-
FBgn0004173	1									✓	Mst84Db	Male-specific RNA 84Db	spermatogenesis	-
FBgn0004174	1									✓	Mst84Dc	Male-specific RNA 84Dc	spermatogenesis	-
FBgn0004175	1									✓	Mst84Dd	Male-specific RNA 84Dd	spermatogenesis	-
FBgn0004513	1									✓	Mdr65	Multiple drug resistance 65	response to toxic substance	ATP binding
FBgn0004655	1									✓	wapl	wings apart-like	chromatin organization	-
FBgn0004865	1									✓	Eip78C	Ecdysone-induced protein 78C	regulation of glucose metabolic process	transcription factor activity, sequence-specific DNA binding
FBgn0010438	1									✓	mtSSB	mitochondrial single stranded DNA-binding protein	mitochondrial genome maintenance	single-stranded DNA binding
FBgn0010638	1									✓	Sec61beta	Sec61 beta subunit	SRP-dependent cotranslational protein targeting to membrane, translocation	ARF guanyl-nucleotide exchange factor activity
FBgn0013301	1									✓	Mst35Bb	Male-specific-transcript-35Bb	spermatid development	DNA binding
FBgn0013325	1									✓	RpL11	Ribosomal protein L11	ribosomal large subunit assembly	structural constituent of ribosome
FBgn0013983	1									✓	imd	immune deficiency	positive regulation of defense response to virus by host	protein binding
FBgn0014877	1									✓	Roe1	Roe1	protein folding	adenyl-nucleotide exchange factor activity
FBgn0014903	1									✓	CG14630		oxidation-reduction process	oxidoreductase activity
FBgn0015589	1									✓	Apc	APC-like	intracellular protein transport	protein binding
FBgn0015770	1									✓	MstProx	MstProx	MyD88-dependent toll-like receptor signaling pathway	single-stranded RNA binding
FBgn0016650	1									✓	Lgr1	Leucine-rich repeat-containing G protein-coupled receptor 1	G-protein coupled receptor signaling pathway	G-protein coupled receptor activity
FBgn0019932	1									✓	SamDC	S-adenosylmethionine decarboxylase	spermine biosynthetic process	adenosylmethionine decarboxylase activity
FBgn0022343	1									✓	CG3760	FI20107p1	-	-
FBgn0023542	1									✓	Nmd3	Nonsense-mediated mRNA 3	ribosomal large subunit export from nucleus	ribosomal large subunit binding
FBgn0024558	1									✓	Dph5	Diphthamide methyltransferase	peptidyl-diphthamide biosynthetic process from peptidyl-histidine	diphthine synthase activity
FBgn0024740	1									✓	Lip2	Lipase 2	lipid metabolic process	-
FBgn0026566	1									✓	CG1307	Probable peptidyl-tRNA hydrolase 2	-	aminoacyl-tRNA hydrolase activity
FBgn0027376	1									✓	rha	rha	-	-
FBgn0027538	1									✓	beta4GalNAcTA	beta4GalNAcTA	carbohydrate metabolic process	acetylgalactosaminyltransferase activity
FBgn0027550	1									✓	CG6495	BcDNA.GH10711	regulation of glucose metabolic process	-
FBgn0027655	1									✓	htt	huntingtin	establishment of mitotic spindle orientation	-
FBgn0028554	1									✓	x16	DXl6 protein	regulation of alternative mRNA splicing, via spliceosome	RNA binding
FBgn0028563	1									✓	sut1	sugar transporter 1	transmembrane transport	substrate-specific transmembrane transporter activity
FBgn0028870	1									✓	CG4691	CG4691	-	-
FBgn0029715	1									✓	CG11444	GM14292p	-	RNA binding
FBgn0030217	1									✓	CG2124	CG2124	-	RNA binding
FBgn0030270	1									✓	CG15199	GEO11553p1	defense response to virus	-
FBgn0030277	1									✓	CG1394	CG1394, isoform A	-	-
FBgn0030294	1									✓	Pa1	PTIP associated 1	histone H3-K4 methylation	-
FBgn0030451	1									✓	CG15717	CG15717-PA	oxidation-reduction process	oxidoreductase activity
FBgn0030452	1									✓	MFS10	Major Facilitator Superfamily Transporter 10	anion transport	transmembrane transporter activity
FBgn0030511	1									✓	CG11158	RH22417p	purine nucleoside catabolic process	purine nucleosidase activity
FBgn0030748	1									✓	Traf-like	TNF-receptor-associated factor-like	immune response	ubiquitin-protein transferase activity
FBgn0030769	1									✓	CG13012	MIP21060p	-	-
FBgn0030887	1									✓	CG6867	CG6867	motor neuron axon guidance	-
FBgn0031008	1									✓	CG8010	CG8010	-	-
FBgn0031042	1									✓	CG14221	Uncharacterized protein, isoform C	cell redox homeostasis	-
FBgn0031055	1									✓	et	eye transformer	negative regulation of tyrosine phosphorylation of STAT protein	receptor activity
FBgn0031129	1									✓	CG1324	CG1324, isoform A	-	-
FBgn0031148	1									✓	Cbs	Cystathionine beta-synthase	cysteine biosynthetic process from serine	cystathionine beta-synthase activity
FBgn0031295	1									✓	CG4375	AT13819p	-	-
FBgn0031494	1									✓	CG17219	FI02048p	-	S-adenosylmethionine-dependent methyltransferase activity
FBgn0031520	1									✓	CG8837	CG8837, isoform A	hexose transmembrane transport	sugar:proton symporter activity
FBgn0031545	1									✓	CG3213	CG3213	sensory perception of pain	-
FBgn0031728	1									✓	Hsp60C	Hsp60C	'de novo' protein folding	ATP binding
FBgn0031813	1									✓	CG9527	Acyl-coenzyme A oxidase	fatty acid beta-oxidation	acyl-CoA dehydrogenase activity
FBgn0031853	1									✓	TTLL3B	Tubulin tyrosine ligase-like 3B	spermatogenesis	ATP binding
FBgn0031859	1									✓	CG17377	Uncharacterized protein, isoform E	-	-
FBgn0032116	1									✓	Mco1	Multicopper oxidase-1	iron ion transport	ferroxidase activity
FBgn0032198	1									✓	eEF1delta	eEF1delta	translational elongation	translation elongation factor activity
FBgn0032287	1									✓	CG6415	Aminomethyltransferase	glycine catabolic process	aminomethyltransferase activity
FBgn0032408	1									✓	CG6712	Probable ribosome production factor 1	ribosomal large subunit assembly	RNA binding
FBgn0032888	1									✓	CheB38c	Chemosensory protein B 38c	sensory perception of chemical stimulus	lipid binding
FBgn0032919	1									✓	CG9253	CG9253	rRNA processing	nucleic acid binding
FBgn0033020	1									✓	CG10396	AT07685p	mitochondrial electron transport, cytochrome c to oxygen	cytochrome-c oxidase activity
FBgn0033100	1									✓	CG3420	CG3420, isoform A	-	2 iron, 2 sulfur cluster binding
FBgn0033287	1									✓	CG8701	CG8701	-	-
FBgn0033473	1									✓	CG12128	Uncharacterized protein, isoform A	-	-
FBgn0033853	1									✓	CG6145	CG6145, isoform C	NADP biosynthetic process	NAD+ kinase activity
FBgn0033953	1									✓	CG12861	AT13777p	-	-
FBgn0033954	1									✓	CG12860		-	-
FBgn0034144	1									✓	CG5089	CG5089	-	-
FBgn0034362	1									✓	CG5323	CG5323	-	-
FBgn0034390	1									✓	CG15093	3-hydroxyisobutyrate dehydrogenase	cellular amino acid metabolic process	phosphogluconate dehydrogenase (decarboxylating) activity
FBgn0034476	1									✓	Toll-7	Toll-7	cell surface pattern recognition receptor signaling pathway	neurotrophin receptor activity
FBgn0034528	1									✓	CG11180	Uncharacterized protein, isoform A	neurogenesis	nucleic acid binding
FBgn0034840	1									✓	CG3124	AT07821p	-	-
FBgn0034879	1									✓	Rrp4	Rrp4	exonucleolytic trimming to generate mature 3'-end of 5.8S rRNA from tricistronic rRNA transcript (SSU-rRNA, 5.8S rRNA, LSU-rRNA)	RNA binding
FBgn0034883	1									✓	CG17664	Uncharacterized protein, isoform C	renal system process	water channel activity
FBgn0034885	1									✓	CG4019	CG4019, isoform F	renal system process	water channel activity
FBgn0034943	1									✓	Fmo-1	Flavin-containing monooxygenase 1	oxidation-reduction process	monooxygenase activity
FBgn0035063	1									✓	Eap	Exu-associated protein	-	nucleic acid binding
FBgn0035162	1									✓	CG13900	FI04459p	mRNA splicing, via spliceosome	RNA binding
FBgn0035197	1									✓	CG9130	CG9130, isoform A	-	-
FBgn0035198	1									✓	CG9133	AT07490p	-	-
FBgn0035266	1									✓	Gk	Glycerol kinase	glycerol metabolic process	glycerol kinase activity
FBgn0035331	1									✓	MsR1	Myosuppressin receptor 1	G-protein coupled receptor signaling pathway	G-protein coupled receptor activity
FBgn0035438	1									✓	PHGPx	PHGPx	response to oxidative stress	peroxidase activity
FBgn0035557	1									✓	CG11353	GH19286p	-	transferase activity, transferring acyl groups other than amino-acyl groups
FBgn0035630	1									✓	CG10576	Uncharacterized protein, isoform A	-	-
FBgn0035695	1									✓	CG10226	Uncharacterized protein, isoform A	response to toxic substance	ATP binding
FBgn0035848	1									✓	CG7979	CG7979	-	UDP-glucuronate decarboxylase activity
FBgn0035911	1									✓	CG6638	CG6638	leucine catabolic process	isovaleryl-CoA dehydrogenase activity
FBgn0035915	1									✓	S-Lap1	Sperm-Leucylaminopeptidase 1	proteolysis	aminopeptidase activity
FBgn0035977	1									✓	PGRP-LF	Peptidoglycan recognition protein LF	determination of adult lifespan	zinc ion binding
FBgn0035988	1									✓	CG3982	CG3982	-	-
FBgn0036337	1									✓	AdenoK	Adenosine Kinase	AMP biosynthetic process	adenosine kinase activity
FBgn0036460	1									✓	CG5114	CG5114, isoform B	ribosomal large subunit biogenesis	unfolded protein binding
FBgn0036783	1									✓	CheA75a	Chemosensory protein A 75a	sensory perception of chemical stimulus	-
FBgn0036834	1									✓	CG6836	FI07654p	transport	transporter activity
FBgn0036839	1									✓	CG18136		negative regulation of gene expression	zinc ion binding
FBgn0037000	1									✓	ZnT77C	Zinc transporter 77C	response to zinc ion	zinc ion transmembrane transporter activity
FBgn0037057	1									✓	CG10512	Uncharacterized protein, isoform A	oxidation-reduction process	oxidoreductase activity
FBgn0037188	1									✓	CG7369	CG7369	regulation of cell shape	Ras guanyl-nucleotide exchange factor activity
FBgn0037370	1									✓	CG1236	CG1236	oxidation-reduction process	oxidoreductase activity, acting on the CH-OH group of donors, NAD or NADP as acceptor
FBgn0037439	1									✓	CG10286	GH12023p	protein import into nucleus	unfolded protein binding
FBgn0037561	1									✓	CG9630	Probable ATP-dependent RNA helicase DDX55 homolog	RNA secondary structure unwinding	nucleic acid binding
FBgn0037723	1									✓	SpdS	Spermidine Synthase	spermidine biosynthetic process	spermidine synthase activity
FBgn0037779	1									✓	CG12811	IP06524p	-	-
FBgn0037815	1									✓	Rrp46	Rrp46	regulation of gene expression	-
FBgn0037949	1									✓	CG17360	FI23955p1	-	Rab GTPase binding
FBgn0038200	1									✓	CG9920	AT30951p	response to unfolded protein	metal ion binding
FBgn0038247	1									✓	Cad88C	Cadherin 88C	homophilic cell adhesion via plasma membrane adhesion molecules	calcium ion binding
FBgn0038248	1									✓	CG7886	Protein Cep78 homolog	-	-
FBgn0038530	1									✓	AttD	Attacin-D	defense response to Gram-positive bacterium	-
FBgn0038762	1									✓	CG4836	CG4836, isoform E	-	-
FBgn0038872	1									✓	Nelf-A	Negative elongation factor A	negative regulation of transcription from RNA polymerase II promoter during mitotic cell cycle	RNA binding
FBgn0038929	1									✓	CG13408	IP09356p	-	-
FBgn0038976	1									✓	CG7048	CG7048, isoform B	regulation of transcription, DNA-templated	unfolded protein binding
FBgn0039094	1									✓	CG10184	LD34157p	glycine biosynthetic process	L-allo-threonine aldolase activity
FBgn0039104	1									✓	CG10252	AT18965p	-	-
FBgn0039536	1									✓	unc80	Unc80, isoform F	locomotor rhythm	cation channel activity
FBgn0039656	1									✓	CG11951	Uncharacterized protein, isoform A	proteolysis	zinc ion binding
FBgn0039759	1									✓	CG9733	CG9733, isoform A	proteolysis	serine-type endopeptidase activity
FBgn0039849	1									✓	CG11334	Methylthioribose-1-phosphate isomerase	L-methionine salvage from methylthioadenosine	S-methyl-5-thioribose-1-phosphate isomerase activity
FBgn0040070	1									✓	Trx-2	thioredoxin-2	glycerol ether metabolic process	thioredoxin-disulfide reductase activity
FBgn0040340	1									✓	TRAM	TRAM	phagocytosis	-
FBgn0040519	1									✓	CG15219	LP09525p	-	-
FBgn0040658	1									✓	CG13516	FI16615p1	apoptotic process	signal transducer activity
FBgn0040733	1									✓	CG15068	GEO02635p1	-	-
FBgn0041102	1									✓	ocn	ocnus	peptidyl-histidine dephosphorylation	phosphohistidine phosphatase activity
FBgn0042189	1									✓	CG17376	Uncharacterized protein, isoform C	-	-
FBgn0043002	1									✓	Chrac-14	Chromatin accessibility complex 14kD protein	chromatin remodeling	histone acetyltransferase activity
FBgn0046294	1									✓	CG12699	GH14656p	-	-
FBgn0046297	1									✓	CR9284		-	-
FBgn0047135	1									✓	CG32276	GEO09675p1	protein glycosylation	-
FBgn0047351	1									✓	CG31468	AT08725p	-	-
FBgn0050430	1									✓	CG30430	GEO12031p1	-	-
FBgn0051211	1									✓	CG31211	Uncharacterized protein, isoform B	-	-
FBgn0051226	1									✓	CG31226	AT26083p	-	-
FBgn0051549	1									✓	CG31549	LD44221p	-	oxidoreductase activity
FBgn0051639	1									✓	CG31639	AT15135p	ubiquitin-dependent protein catabolic process	thiol-dependent ubiquitin-specific protease activity
FBgn0051709	1									✓	CG31709	LP04712p	-	-
FBgn0051788	1									✓	CG31788	IP19941p	-	-
FBgn0051948	1									✓	CG31948	Uncharacterized protein, isoform B	-	-
FBgn0051988	1									✓	CG31988	GH01042p	-	zinc ion binding
FBgn0052267	1									✓	CG32267	RH17559p	-	-
FBgn0052371	1									✓	CG32371	MIP05284p	-	microtubule binding
FBgn0052690	1									✓	CR32690		-	-
FBgn0053054	1									✓	CG33054	AT19489p	purine nucleoside metabolic process	purine nucleoside binding
FBgn0053056	1									✓	CG33056	GH17661p	purine nucleoside metabolic process	purine nucleoside binding
FBgn0053082	1									✓	CG33082	Uncharacterized protein, isoform A	tRNA processing	ribonuclease P activity
FBgn0053217	1									✓	CG33217	RE15216p	-	-
FBgn0053229	1									✓	CG33229	LD20362p	-	-
FBgn0053340	1									✓	CG33340	AT20732p	-	-
FBgn0053971	1									✓	Ir62a	Ionotropic receptor 62a	detection of chemical stimulus	ligand-gated ion channel activity
FBgn0061361	1									✓	CG33786	RE55868p	tRNA threonylcarbamoyladenosine modification	tRNA binding
FBgn0061362	1									✓	CG33785	DNA-directed RNA polymerase subunit	transcription, DNA-templated	nucleic acid binding
FBgn0061492	1									✓	loj	logjam	reproduction	transporter activity
FBgn0063493	1									✓	GstE7	Glutathione S transferase E7	glutathione metabolic process	glutathione transferase activity
FBgn0063923	1									✓	Kaz1-ORFB	Kaz1-ORFB	-	-
FBgn0085197	1									✓	CG34168	GEO13348p1	-	-
FBgn0085229	1									✓	CG34200	GEO13367p1	-	-
FBgn0086677	1									✓	jeb	jelly belly	axon guidance	transmembrane receptor protein tyrosine kinase activator activity
FBgn0259795	1									✓	loopin-1	loopin-1	proteolysis	aminopeptidase activity
FBgn0259936	1									✓	Uhg3	Uhg3	-	-
FBgn0259977	1									✓	Tdc1	Tyrosine decarboxylase 1	cellular amino acid metabolic process	tyrosine decarboxylase activity
FBgn0260431	1									✓	CG42526		-	-
FBgn0260648	1									✓	Rrp40	RE44908p	exonucleolytic trimming to generate mature 3'-end of 5.8S rRNA from tricistronic rRNA transcript (SSU-rRNA, 5.8S rRNA, LSU-rRNA)	RNA binding
FBgn0260756	1									✓	CG42554	MIP29328p	neurogenesis	-
FBgn0261938	1									✓	mtRNApol	mitochondrial RNA polymerase	transcription, DNA-templated	mitochondrial RNA polymerase core promoter sequence-specific DNA binding
FBgn0262353	1									✓	CR43051		-	-
FBgn0263607	1									✓	l(3)72Dp	lethal (3) 72Dp	glutamine metabolic process	omega peptidase activity
FBgn0264294	1									✓	Cyt-b5	Cytochrome b5	regulation of hemocyte proliferation	heme binding
FBgn0264305	1									✓	CG43783	Uncharacterized protein, isoform G	-	lipid binding
FBgn0264307	1									✓	orb2	Translational regulator orb2	male meiosis I	translation repressor activity, nucleic acid binding
FBgn0264679	1									✓	CR43964		-	-
FBgn0264785	1									✓	Hph	HIF prolyl hydroxylase	response to hypoxia	iron ion binding
FBgn0264863	1									✓	CR44054		-	-
FBgn0265512	1									✓	mlt	mulet	spermatid development	-
FBgn0265623	1									✓	Su(z)2	Suppressor of zeste 2	chromatin silencing	DNA binding
FBgn0266095	1									✓	CR44832		-	-
FBgn0266413	1									✓	CR45053		-	-
FBgn0266694	1									✓	CR45184		-	-
FBgn0267727	1									✓	Pen	Pendulin	NLS-bearing protein import into nucleus	nuclear localization sequence binding
FBgn0001149	1										GstD1	Glutathione S transferase D1	glutathione metabolic process | IDA	glutathione transferase activity | IDA glutathione transferase activity | ISS with UniProtKB:P42860 glutathione transferase activity | NAS DDT-dehydrochlorinase activity | IDA
FBgn0003372	1	✓									Sgs1	Salivary gland secretion 1	puparial adhesion | TAS	structural molecule activity | TAS extracellular matrix structural constituent | inferred from sequence model
FBgn0019938	1						✓				RpI1	RNA polymerase I subunit	transcription from RNA polymerase I promoter | ISS with UniProtKB:O54889 transcription from RNA polymerase I promoter | NAS	DNA-directed RNA polymerase activity | NAS DNA-directed RNA polymerase activity | ISS with UniProtKB:O54889 DNA binding | IEA with InterPro:IPR000722, InterPro:IPR006592, InterPro:IPR007066, InterPro:IPR007080, InterPro:IPR007081, InterPro:IPR007083 zinc ion binding | IEA with InterPro:IPR015699
FBgn0032577	1		✓								CG13244		-	-
FBgn0034045	1					✓					CG8249	CG8249, isoform A	transmembrane transport | IEA with InterPro:IPR003663, InterPro:IPR005828, InterPro:IPR005829	glucose transmembrane transporter activity | ISS with MGD:Slc2a1; MGI:MGI:95755
FBgn0035410	1			✓							CG14964		striated muscle contraction	myosin binding | ISS with EMBL:AF059576
FBgn0035449	1		✓								CG14971	FI19868p1	-	-
FBgn0036125	1							✓			CG6279	CG6279, isoform A	transport	oxidoreductase activity | IEA with InterPro:IPR000415
FBgn0036836	1						✓				CG11619		lipid metabolic process | IEA with InterPro:IPR000909, InterPro:IPR017946	phosphoric diester hydrolase activity | IEA with InterPro:IPR017946 starch binding | IEA with InterPro:IPR002044
FBgn0037347	1	✓									CG1427	O-phosphoseryl-tRNA(Sec) selenium transferase	selenocysteinyl-tRNA(Sec) biosynthetic process | IEA with InterPro:IPR019872	pyridoxal phosphate binding | IEA with InterPro:IPR015421 transferase activity, transferring selenium-containing groups | IEA with InterPro:IPR019872
FBgn0038127	1		✓								CG8476	CG8476	-	-
FBgn0038144	1	✓									CG8870	CG8870	proteolysis | IEA with InterPro:IPR001254, InterPro:IPR001314, InterPro:IPR018114 proteolysis | inferred from sequence model	serine-type endopeptidase activity | ISS with EMBL:AB013088; protein_id:BAA34642 serine-type endopeptidase activity | inferred from sequence model
FBgn0039157	1		✓								Myo95E	Myosin 95E	determination of left/right symmetry	ATPase activity, coupled | NAS ATP binding | IEA with InterPro:IPR001609 motor activity | IEA with InterPro:IPR001609, InterPro:IPR010926
FBgn0040366	1		✓								CG11398	EG:BACR42I17.11 protein	dendrite morphogenesis | IMP	nucleic acid binding | IEA with InterPro:IPR013087 metal ion binding | IEA with InterPro:IPR007087
FBgn0040503	1	✓									CG7763	CG7763, isoform A	-	carbohydrate binding | ISS with Lectin-galC1
FBgn0050222	1		✓								CG30222	Uncharacterized protein, isoform G	-	-
FBgn0058178	1	✓									CG40178	FI01132p	cell redox homeostasis | IEA with InterPro:IPR013766	-
FBgn0259174	1	✓									Nedd4	Nedd4	axon midline choice point recognition | NOT IMP protein ubiquitination | IMP positive regulation of endocytosis | IMP positive regulation of synapse assembly | IMP positive regulation of receptor internalization | IMP negative regulation of Notch signaling pathway | IMP axon guidance | IMP receptor internalization | IPI with UniProtKB:Q24139 axon midline choice point recognition | IMP protein ubi…	ubiquitin protein ligase activity | IDA protein domain specific binding | IPI with N ubiquitin-protein transferase activity | ISS with MGD:Nedd4; MGI:MGI:97297 protein domain specific binding | IPI with comm protein domain specific binding | IDA protein binding | IPI with UniProtKB:Q24139 myosin binding | IPI with Myo10A ubiquitin-protein transferase activity | inferred from biological aspect of …
FBgn0264562	1		✓								Hr4	Hr4	regulation of transcription, DNA-templated | IEA with InterPro:IPR000536, InterPro:IPR001628, InterPro:IPR001723, InterPro:IPR008946, InterPro:IPR013088 steroid hormone mediated signaling pathway | IEA with InterPro:IPR000536, InterPro:IPR008946 cellular response to hypoxia | IMP metamorphosis | NAS intracellular steroid hormone receptor signaling pathway | IMP pupariation | IMP growth | IMP regu…	sequence-specific DNA binding | IEA with InterPro:IPR001628 zinc ion binding | IEA with InterPro:IPR001628, InterPro:IPR013088 steroid hormone receptor activity | IEA with InterPro:IPR000536, InterPro:IPR001723, InterPro:IPR008946 ligand-activated sequence-specific DNA binding RNA polymerase II transcription factor activity | NAS ligand-activated sequence-specific DNA binding RNA polymerase II tr…
FBgn0264606	1	✓									Fife	Fife	positive regulation of synaptic vesicle clustering | IMP positive regulation of neurotransmitter secretion | IMP	-

## Sheet: Diagram 1
Diagram One
A	B	C	D	E	F	G	H	I	J	K
FBgn0014865	FBgn0000277	FBgn0000276	FBgn0005664	FBgn0031805	FBgn0033782	FBgn0001120	FBgn0003261	FBgn0033153	FBgn0028978	FBgn0011283
FBgn0030218	FBgn0003067	FBgn0001257	FBgn0032726	FBgn0038914	FBgn0036996	FBgn0010425	FBgn0028855		FBgn0030073	FBgn0015570
	FBgn0003979	FBgn0003390	FBgn0036627		FBgn0038516	FBgn0025814			FBgn0030850	FBgn0020633
	FBgn0003983	FBgn0004240				FBgn0028519			FBgn0031169	FBgn0026196
	FBgn0011705	FBgn0016013				FBgn0032253			FBgn0033830	FBgn0027929
	FBgn0012042	FBgn0020513				FBgn0033979			FBgn0035290	FBgn0028396
	FBgn0014454	FBgn0024289				FBgn0034407			FBgn0035358	FBgn0029167
	FBgn0015035	FBgn0030558				FBgn0040256				FBgn0029639
	FBgn0020545	FBgn0030737				FBgn0040972				FBgn0029765
	FBgn0029831	FBgn0031645				FBgn0043364				FBgn0030050
	FBgn0031940	FBgn0034076				FBgn0043791				FBgn0030895
	FBgn0032835	FBgn0034162				FBgn0085195				FBgn0031182
	FBgn0032945	FBgn0035348				FBgn0259229				FBgn0031701
	FBgn0033215	FBgn0036997								FBgn0033101
	FBgn0033308	FBgn0037090								FBgn0033949
	FBgn0034511	FBgn0037167								FBgn0035076
	FBgn0035398	FBgn0037936								FBgn0035985
	FBgn0036876	FBgn0038074								FBgn0036289
	FBgn0038819	FBgn0039685								FBgn0036449
	FBgn0039027	FBgn0040211								FBgn0036975
		FBgn0040349								FBgn0036995
		FBgn0041581								FBgn0038299
		FBgn0051075								FBgn0038463
		FBgn0051205								FBgn0039102
		FBgn0063497								FBgn0039666
		FBgn0259937								FBgn0041160
										FBgn0044812
										FBgn0050026
										FBgn0050431
										FBgn0083972

## Sheet: Diagram 2
Diagram Two												All
A	B	C	D	E	F	G	H	I	J	K		FBgn0000625
FBgn0000625	FBgn0010039	FBgn0000079		FBgn0034407	FBgn0002565	FBgn0011703	FBgn0012042	FBgn0005391	FBgn0000047	FBgn0015570		FBgn0004045
FBgn0004045	FBgn0026268	FBgn0001257			FBgn0005655	FBgn0027929	FBgn0015035		FBgn0003189	FBgn0030763		FBgn0011774
FBgn0011774	FBgn0033926	FBgn0004240			FBgn0039678	FBgn0034480	FBgn0035290		FBgn0025700	FBgn0038799		FBgn0039703
FBgn0039703	FBgn0034076	FBgn0004926			FBgn0041579	FBgn0034756	FBgn0038083		FBgn0026403	FBgn0039325		FBgn0046302
FBgn0046302	FBgn0052368	FBgn0010381			FBgn0085194	FBgn0036195			FBgn0026718	FBgn0039326		FBgn0050007
FBgn0050007	FBgn0063494	FBgn0014455				FBgn0037975			FBgn0028396	FBgn0051809		FBgn0087011
FBgn0087011	FBgn0067905	FBgn0014865				FBgn0038095			FBgn0029831	FBgn0259716		FBgn0261575
FBgn0261575		FBgn0015801				FBgn0262524			FBgn0031701			FBgn0010039
		FBgn0025878							FBgn0031939			FBgn0026268
		FBgn0028855							FBgn0034276			FBgn0033926
		FBgn0030014							FBgn0035280			FBgn0034076
		FBgn0030245							FBgn0036880			FBgn0052368
		FBgn0030850							FBgn0036910			FBgn0063494
		FBgn0031169							FBgn0037126			FBgn0067905
		FBgn0031432							FBgn0038914			FBgn0000079
		FBgn0031560							FBgn0040531			FBgn0001257
		FBgn0031737							FBgn0040551			FBgn0004240
		FBgn0031801							FBgn0041711			FBgn0004926
		FBgn0031805							FBgn0044812			FBgn0010381
		FBgn0032945							FBgn0047095			FBgn0014455
		FBgn0033518							FBgn0052282			FBgn0014865
		FBgn0033782										FBgn0015801
		FBgn0035281										FBgn0025878
		FBgn0035298										FBgn0028855
		FBgn0035358										FBgn0030014
		FBgn0035476										FBgn0030245
		FBgn0036597										FBgn0030850
		FBgn0036995										FBgn0031169
		FBgn0036996										FBgn0031432
		FBgn0036997										FBgn0031560
		FBgn0037167										FBgn0031737
		FBgn0037819										FBgn0031801
		FBgn0038299										FBgn0031805
		FBgn0038347										FBgn0032945
		FBgn0038407										FBgn0033518
		FBgn0039479										FBgn0033782
		FBgn0041581										FBgn0035281
		FBgn0042175										FBgn0035298
		FBgn0051427										FBgn0035358
		FBgn0051683										FBgn0035476
		FBgn0052572										FBgn0036597
		FBgn0052667										FBgn0036995
		FBgn0054054										FBgn0036996
		FBgn0259937										FBgn0036997
		FBgn0260455										FBgn0037167
												FBgn0037819
												FBgn0038299
												FBgn0038347
												FBgn0038407
												FBgn0039479
												FBgn0041581
												FBgn0042175
												FBgn0051427
												FBgn0051683
												FBgn0052572
												FBgn0052667
												FBgn0054054
												FBgn0259937
												FBgn0260455
												FBgn0034407
												FBgn0002565
												FBgn0005655
												FBgn0039678
												FBgn0041579
												FBgn0085194
												FBgn0011703
												FBgn0027929
												FBgn0034480
												FBgn0034756
												FBgn0036195
												FBgn0037975
												FBgn0038095
												FBgn0262524
												FBgn0012042
												FBgn0015035
												FBgn0035290
												FBgn0038083
												FBgn0005391
												FBgn0000047
												FBgn0003189
												FBgn0025700
												FBgn0026403
												FBgn0026718
												FBgn0028396
												FBgn0029831
												FBgn0031701
												FBgn0031939
												FBgn0034276
												FBgn0035280
												FBgn0036880
												FBgn0036910
												FBgn0037126
												FBgn0038914
												FBgn0040531
												FBgn0040551
												FBgn0041711
												FBgn0044812
												FBgn0047095
												FBgn0052282
												FBgn0015570
												FBgn0030763
												FBgn0038799
												FBgn0039325
												FBgn0039326
												FBgn0051809
												FBgn0259716

## Sheet: all genes
1	2	3	4	5	6	7	8	9
Court1-0	Court1-24	Court2-24	150(SU)-1hr	150(SU)-4hr	Visual	194-LA	194-SU	194-SO		Short/L comp:	Long comp:
FBgn0000022	FBgn0000015	FBgn0000044	FBgn0000277	FBgn0000166	FBgn0000052	FBgn0000079	FBgn0000047	FBgn0000047		Court1-0	Court1-24
FBgn0000075	FBgn0000140	FBgn0000045	FBgn0001224	FBgn0000276	FBgn0000053	FBgn0000564	FBgn0000079	FBgn0000079		150 (Sucrose)	Court2-24
FBgn0000099	FBgn0000273	FBgn0000046	FBgn0003067	FBgn0000277	FBgn0000064	FBgn0001149	FBgn0000276	FBgn0000276		194-SU	Visual
FBgn0000216	FBgn0000533	FBgn0000047	FBgn0003979	FBgn0000592	FBgn0000119	FBgn0001217	FBgn0000277	FBgn0001208		194-SO	194-LA
FBgn0000244	FBgn0000546	FBgn0000339	FBgn0003983	FBgn0000927	FBgn0000253	FBgn0001257	FBgn0000278	FBgn0001230
FBgn0000251	FBgn0000594	FBgn0000395	FBgn0005660	FBgn0001120	FBgn0000352	FBgn0002565	FBgn0000279	FBgn0001233
FBgn0000287	FBgn0000625	FBgn0000625	FBgn0005664	FBgn0001125	FBgn0000358	FBgn0002641	FBgn0000451	FBgn0001257		2nd try
FBgn0000395	FBgn0000636	FBgn0001108	FBgn0010019	FBgn0001226	FBgn0000411	FBgn0003965	FBgn0000592	FBgn0001332		Short/L comp:	Long comp:
FBgn0000459	FBgn0000964	FBgn0002023	FBgn0011705	FBgn0001257	FBgn0000459	FBgn0004240	FBgn0000658	FBgn0002526		Court1-0	Court1-24
FBgn0000473	FBgn0001225	FBgn0002543	FBgn0012042	FBgn0002564	FBgn0000463	FBgn0004780	FBgn0001114	FBgn0002563		150 (Sucrose)	Court2-24
FBgn0000492	FBgn0001256	FBgn0002565	FBgn0014454	FBgn0003015	FBgn0000541	FBgn0004926	FBgn0001124	FBgn0003137		194-LA	Visual
FBgn0000565	FBgn0001276	FBgn0003067	FBgn0014865	FBgn0003062	FBgn0001128	FBgn0005655	FBgn0001208	FBgn0003189		194-SO	194-SU
FBgn0000581	FBgn0001281	FBgn0003082	FBgn0015035	FBgn0003067	FBgn0001133	FBgn0010038	FBgn0001257	FBgn0003261
FBgn0000594	FBgn0001323	FBgn0003149	FBgn0020545	FBgn0003068	FBgn0001138	FBgn0010039	FBgn0001332	FBgn0003390
FBgn0000635	FBgn0002576	FBgn0003189	FBgn0024184	FBgn0003114	FBgn0001149	FBgn0010040	FBgn0002526	FBgn0004240
FBgn0000640	FBgn0002772	FBgn0004003	FBgn0028978	FBgn0003261	FBgn0001215	FBgn0010041	FBgn0002563	FBgn0004654		1	2	no 6
FBgn0001120	FBgn0002775	FBgn0004045	FBgn0028983	FBgn0003308	FBgn0001612	FBgn0010381	FBgn0002565	FBgn0004926		4	3
FBgn0001168	FBgn0002862	FBgn0004047	FBgn0029172	FBgn0003390	FBgn0002645	FBgn0010388	FBgn0003062	FBgn0005585		5	7
FBgn0001218	FBgn0002926	FBgn0004057	FBgn0029766	FBgn0003655	FBgn0002973	FBgn0011283	FBgn0003137	FBgn0010241		9	8
FBgn0001258	FBgn0003015	FBgn0004101	FBgn0029831	FBgn0003863	FBgn0003326	FBgn0011703	FBgn0003189	FBgn0010381
FBgn0001983	FBgn0003060	FBgn0004832	FBgn0030060	FBgn0003965	FBgn0003334	FBgn0012042	FBgn0003261	FBgn0010388
FBgn0002044	FBgn0003089	FBgn0005391	FBgn0030073	FBgn0003979	FBgn0003372	FBgn0013809	FBgn0003390	FBgn0011283	1	Court. Array 0hr
FBgn0002441	FBgn0003257	FBgn0005655	FBgn0030218	FBgn0003980	FBgn0003450	FBgn0013812	FBgn0004240	FBgn0011722	4	MOLNG150 SU 1hr
FBgn0002531	FBgn0003285	FBgn0005666	FBgn0030850	FBgn0003983	FBgn0003719	FBgn0014455	FBgn0004556	FBgn0013278	5	MOLNG150 SU 4hr
FBgn0002562	FBgn0003302	FBgn0010039	FBgn0030955	FBgn0004240	FBgn0003751	FBgn0014865	FBgn0004782	FBgn0013279	9	MOLNG194 SO 4hr
FBgn0002565	FBgn0003319	FBgn0010389	FBgn0031012	FBgn0005664	FBgn0003896	FBgn0015035	FBgn0004783	FBgn0013771
FBgn0002570	FBgn0003411	FBgn0011281	FBgn0031169	FBgn0010385	FBgn0004380	FBgn0015038	FBgn0004926	FBgn0014031
FBgn0002707	FBgn0003660	FBgn0011296	FBgn0031805	FBgn0010425	FBgn0004456	FBgn0015039	FBgn0005391	FBgn0014427
FBgn0002781	FBgn0003886	FBgn0011774	FBgn0031881	FBgn0010431	FBgn0004583	FBgn0015801	FBgn0005585	FBgn0014455
FBgn0002862	FBgn0003975	FBgn0013681	FBgn0031940	FBgn0011555	FBgn0004652	FBgn0024957	FBgn0005655	FBgn0015039
FBgn0002922	FBgn0004009	FBgn0015031	FBgn0032276	FBgn0011705	FBgn0004666	FBgn0025878	FBgn0010241	FBgn0015040
FBgn0002932	FBgn0004045	FBgn0015803	FBgn0032726	FBgn0011761	FBgn0004959	FBgn0026268	FBgn0010381	FBgn0015393
FBgn0002948	FBgn0004414	FBgn0016076	FBgn0032834	FBgn0012042	FBgn0005671	FBgn0026593	FBgn0010470	FBgn0015570
FBgn0002962	FBgn0004657	FBgn0017561	FBgn0032835	FBgn0013307	FBgn0010382	FBgn0027929	FBgn0010497	FBgn0015714
FBgn0003117	FBgn0004911	FBgn0020277	FBgn0032945	FBgn0013348	FBgn0011236	FBgn0028855	FBgn0010638	FBgn0015801
FBgn0003140	FBgn0005391	FBgn0020389	FBgn0033153	FBgn0013773	FBgn0011766	FBgn0029766	FBgn0011016	FBgn0016013
FBgn0003261	FBgn0005596	FBgn0020637	FBgn0033215	FBgn0014033	FBgn0013263	FBgn0030014	FBgn0011693	FBgn0016122
FBgn0003372	FBgn0005630	FBgn0021825	FBgn0033308	FBgn0014454	FBgn0015351	FBgn0030040	FBgn0011722	FBgn0019952
FBgn0003386	FBgn0008646	FBgn0023170	FBgn0033782	FBgn0014469	FBgn0015520	FBgn0030245	FBgn0012042	FBgn0020416
FBgn0003435	FBgn0008651	FBgn0024150	FBgn0033830	FBgn0015035	FBgn0015558	FBgn0030262	FBgn0013269	FBgn0020513
FBgn0003721	FBgn0010395	FBgn0024285	FBgn0033954	FBgn0016013	FBgn0015571	FBgn0030357	FBgn0013307	FBgn0020633
FBgn0003865	FBgn0011274	FBgn0025456	FBgn0034511	FBgn0016715	FBgn0015793	FBgn0030359	FBgn0013771	FBgn0021795
FBgn0004108	FBgn0011703	FBgn0025634	FBgn0034741	FBgn0020385	FBgn0015929	FBgn0030850	FBgn0013772	FBgn0023479
FBgn0004110	FBgn0011723	FBgn0025676	FBgn0034840	FBgn0020513	FBgn0016715	FBgn0030981	FBgn0013773	FBgn0024289
FBgn0004143	FBgn0011743	FBgn0025700	FBgn0035144	FBgn0020545	FBgn0017456	FBgn0031169	FBgn0014427	FBgn0025878
FBgn0004171	FBgn0011774	FBgn0025814	FBgn0035290	FBgn0022981	FBgn0019938	FBgn0031289	FBgn0014454	FBgn0026196
FBgn0004197	FBgn0012042	FBgn0025827	FBgn0035358	FBgn0024289	FBgn0021895	FBgn0031317	FBgn0014455	FBgn0026593
FBgn0004198	FBgn0013300	FBgn0026268	FBgn0035398	FBgn0025620	FBgn0023416	FBgn0031324	FBgn0014865	FBgn0027070
FBgn0004414	FBgn0013301	FBgn0026314	FBgn0036627	FBgn0025814	FBgn0024371	FBgn0031417	FBgn0014931	FBgn0027074
FBgn0004463	FBgn0013469	FBgn0026403	FBgn0036876	FBgn0026718	FBgn0024841	FBgn0031432	FBgn0015035	FBgn0027094
FBgn0004554	FBgn0014135	FBgn0026718	FBgn0036996	FBgn0027521	FBgn0025592	FBgn0031490	FBgn0015393	FBgn0027565
FBgn0004607	FBgn0014395	FBgn0026878	FBgn0038481	FBgn0027600	FBgn0025814	FBgn0031560	FBgn0015570	FBgn0027929
FBgn0004619	FBgn0014396	FBgn0027558	FBgn0038516	FBgn0028519	FBgn0026432	FBgn0031737	FBgn0015714	FBgn0027945
FBgn0004635	FBgn0014464	FBgn0027587	FBgn0038819	FBgn0028855	FBgn0026563	FBgn0031801	FBgn0015801	FBgn0028396
FBgn0004636	FBgn0014848	FBgn0028343	FBgn0038914	FBgn0029662	FBgn0027279	FBgn0031805	FBgn0016013	FBgn0028855
FBgn0004655	FBgn0014851	FBgn0028396	FBgn0039027	FBgn0029733	FBgn0027548	FBgn0032181	FBgn0016122	FBgn0028955
FBgn0004778	FBgn0015035	FBgn0028708	FBgn0039296	FBgn0029831	FBgn0027556	FBgn0032505	FBgn0016685	FBgn0028978
FBgn0004885	FBgn0015570	FBgn0029147	FBgn0039759	FBgn0030398	FBgn0027790	FBgn0032945	FBgn0016715	FBgn0028990
FBgn0004910	FBgn0015778	FBgn0029508		FBgn0030558	FBgn0027932	FBgn0032981	FBgn0019929	FBgn0029148
FBgn0005630	FBgn0016797	FBgn0029831		FBgn0030737	FBgn0028375	FBgn0033204	FBgn0019938	FBgn0029167
FBgn0005664	FBgn0020236	FBgn0030081		FBgn0030830	FBgn0028476	FBgn0033205	FBgn0019952	FBgn0029507
FBgn0005778	FBgn0020906	FBgn0030468		FBgn0030999	FBgn0029105	FBgn0033453	FBgn0020385	FBgn0029639
FBgn0010038	FBgn0021906	FBgn0030506		FBgn0031406	FBgn0029152	FBgn0033518	FBgn0020513	FBgn0029765
FBgn0010041	FBgn0022724	FBgn0030528		FBgn0031558	FBgn0029507	FBgn0033519	FBgn0021795	FBgn0030006
FBgn0010043	FBgn0022740	FBgn0030530		FBgn0031645	FBgn0029730	FBgn0033782	FBgn0022770	FBgn0030013
FBgn0010051	FBgn0023181	FBgn0030611		FBgn0031677	FBgn0029853	FBgn0033830	FBgn0022774	FBgn0030014
FBgn0010303	FBgn0023197	FBgn0030968		FBgn0031689	FBgn0029858	FBgn0033926	FBgn0023477	FBgn0030015
FBgn0010383	FBgn0024364	FBgn0031265		FBgn0031805	FBgn0029894	FBgn0033928	FBgn0023479	FBgn0030016
FBgn0010425	FBgn0024836	FBgn0031375		FBgn0031937	FBgn0029944	FBgn0033945	FBgn0024740	FBgn0030050
FBgn0010433	FBgn0025739	FBgn0031418		FBgn0031940	FBgn0030029	FBgn0034076	FBgn0025140	FBgn0030073
FBgn0010438	FBgn0026417	FBgn0031485		FBgn0031942	FBgn0030037	FBgn0034328	FBgn0025620	FBgn0030079
FBgn0010452	FBgn0027509	FBgn0031701		FBgn0032253	FBgn0030189	FBgn0034329	FBgn0025678	FBgn0030086
FBgn0010473	FBgn0027929	FBgn0031939		FBgn0032285	FBgn0030208	FBgn0034407	FBgn0025700	FBgn0030157
FBgn0010660	FBgn0028370	FBgn0031998		FBgn0032374	FBgn0030482	FBgn0034480	FBgn0025878	FBgn0030245
FBgn0011016	FBgn0028668	FBgn0032079		FBgn0032726	FBgn0030620	FBgn0034481	FBgn0026061	FBgn0030261
FBgn0011283	FBgn0028850	FBgn0032231		FBgn0032835	FBgn0030672	FBgn0034512	FBgn0026196	FBgn0030432
FBgn0011296	FBgn0028902	FBgn0032250		FBgn0032913	FBgn0030802	FBgn0034566	FBgn0026403	FBgn0030482
FBgn0011606	FBgn0029504	FBgn0032507		FBgn0032945	FBgn0030816	FBgn0034741	FBgn0026718	FBgn0030484
FBgn0011656	FBgn0029539	FBgn0032595		FBgn0033215	FBgn0030829	FBgn0034756	FBgn0027074	FBgn0030558
FBgn0011672	FBgn0029644	FBgn0032846		FBgn0033308	FBgn0031094	FBgn0035231	FBgn0027094	FBgn0030562
FBgn0011676	FBgn0029657	FBgn0032858		FBgn0033374	FBgn0031097	FBgn0035281	FBgn0027330	FBgn0030575
FBgn0011802	FBgn0029659	FBgn0033067		FBgn0033728	FBgn0031268	FBgn0035290	FBgn0027358	FBgn0030607
FBgn0011812	FBgn0029705	FBgn0033261		FBgn0033782	FBgn0031309	FBgn0035298	FBgn0027565	FBgn0030737
FBgn0011834	FBgn0029722	FBgn0033357		FBgn0033788	FBgn0031399	FBgn0035316	FBgn0027586	FBgn0030850
FBgn0013269	FBgn0029791	FBgn0033421		FBgn0033979	FBgn0031452	FBgn0035358	FBgn0027945	FBgn0030895
FBgn0013300	FBgn0029878	FBgn0033783		FBgn0033981	FBgn0031512	FBgn0035434	FBgn0028396	FBgn0030968
FBgn0013342	FBgn0029924	FBgn0033926		FBgn0034045	FBgn0031571	FBgn0035476	FBgn0028744	FBgn0031049
FBgn0013469	FBgn0029940	FBgn0033982		FBgn0034076	FBgn0031640	FBgn0036195	FBgn0028855	FBgn0031169
FBgn0013718	FBgn0029987	FBgn0034049		FBgn0034162	FBgn0031738	FBgn0036219	FBgn0028978	FBgn0031182
FBgn0013949	FBgn0030004	FBgn0034076		FBgn0034276	FBgn0031803	FBgn0036437	FBgn0029148	FBgn0031417
FBgn0013953	FBgn0030161	FBgn0034118		FBgn0034295	FBgn0031888	FBgn0036597	FBgn0029167	FBgn0031432
FBgn0014018	FBgn0030195	FBgn0034140		FBgn0034356	FBgn0031896	FBgn0036768	FBgn0029170	FBgn0031560
FBgn0014135	FBgn0030313	FBgn0034245		FBgn0034407	FBgn0031897	FBgn0036859	FBgn0029507	FBgn0031580
FBgn0014179	FBgn0030323	FBgn0034248		FBgn0034511	FBgn0031903	FBgn0036995	FBgn0029573	FBgn0031629
FBgn0014396	FBgn0030348	FBgn0034267		FBgn0034711	FBgn0032021	FBgn0036996	FBgn0029639	FBgn0031645
FBgn0014865	FBgn0030417	FBgn0034276		FBgn0034733	FBgn0032116	FBgn0036997	FBgn0029689	FBgn0031701
FBgn0015001	FBgn0030438	FBgn0034310		FBgn0034866	FBgn0032329	FBgn0037090	FBgn0029765	FBgn0031737
FBgn0015024	FBgn0030474	FBgn0034330		FBgn0035189	FBgn0032341	FBgn0037167	FBgn0029804	FBgn0031800
FBgn0015380	FBgn0030480	FBgn0034335		FBgn0035348	FBgn0032358	FBgn0037354	FBgn0029830	FBgn0031801
FBgn0015521	FBgn0030536	FBgn0034407		FBgn0035398	FBgn0032456	FBgn0037726	FBgn0029831	FBgn0031805
FBgn0015550	FBgn0030577	FBgn0034430		FBgn0035933	FBgn0032465	FBgn0037819	FBgn0029898	FBgn0031860
FBgn0015570	FBgn0030578	FBgn0034443		FBgn0036203	FBgn0032487	FBgn0037934	FBgn0029990	FBgn0031925
FBgn0016036	FBgn0030596	FBgn0034455		FBgn0036599	FBgn0032577	FBgn0037936	FBgn0030006	FBgn0031939
FBgn0016076	FBgn0030623	FBgn0034647		FBgn0036617	FBgn0032620	FBgn0037974	FBgn0030013	FBgn0032219
FBgn0016081	FBgn0030647	FBgn0034923		FBgn0036618	FBgn0032698	FBgn0037975	FBgn0030014	FBgn0032266
FBgn0016797	FBgn0030759	FBgn0034963		FBgn0036627	FBgn0032699	FBgn0038032	FBgn0030015	FBgn0032283
FBgn0019932	FBgn0030763	FBgn0035044		FBgn0036824	FBgn0032884	FBgn0038074	FBgn0030016	FBgn0032284
FBgn0020272	FBgn0030780	FBgn0035147		FBgn0036862	FBgn0032935	FBgn0038083	FBgn0030041	FBgn0032286
FBgn0020378	FBgn0030789	FBgn0035280		FBgn0036876	FBgn0033117	FBgn0038095	FBgn0030050	FBgn0032358
FBgn0020633	FBgn0030804	FBgn0035410		FBgn0036996	FBgn0033207	FBgn0038299	FBgn0030060	FBgn0032415
FBgn0020910	FBgn0030830	FBgn0035452		FBgn0036997	FBgn0033224	FBgn0038347	FBgn0030067	FBgn0032494
FBgn0021761	FBgn0030836	FBgn0035707		FBgn0037090	FBgn0033373	FBgn0038373	FBgn0030073	FBgn0032603
FBgn0022029	FBgn0030899	FBgn0035760		FBgn0037167	FBgn0033391	FBgn0038397	FBgn0030239	FBgn0032685
FBgn0022355	FBgn0030905	FBgn0036046		FBgn0037801	FBgn0033526	FBgn0038407	FBgn0030245	FBgn0032753
FBgn0022702	FBgn0030956	FBgn0036052		FBgn0037936	FBgn0033558	FBgn0038714	FBgn0030432	FBgn0032896
FBgn0023096	FBgn0031001	FBgn0036101		FBgn0037973	FBgn0033749	FBgn0038850	FBgn0030482	FBgn0032904
FBgn0023214	FBgn0031034	FBgn0036155		FBgn0037975	FBgn0033916	FBgn0039009	FBgn0030484	FBgn0032934
FBgn0023441	FBgn0031132	FBgn0036187		FBgn0038074	FBgn0034045	FBgn0039239	FBgn0030562	FBgn0032935
FBgn0024291	FBgn0031155	FBgn0036356		FBgn0038115	FBgn0034059	FBgn0039479	FBgn0030612	FBgn0033101
FBgn0024366	FBgn0031197	FBgn0036359		FBgn0038190	FBgn0034103	FBgn0039593	FBgn0030720	FBgn0033153
FBgn0024836	FBgn0031249	FBgn0036560		FBgn0038191	FBgn0034187	FBgn0039678	FBgn0030763	FBgn0033289
FBgn0024957	FBgn0031333	FBgn0036734		FBgn0038252	FBgn0034206	FBgn0040256	FBgn0030828	FBgn0033320
FBgn0024986	FBgn0031426	FBgn0036752		FBgn0038516	FBgn0034687	FBgn0040309	FBgn0030850	FBgn0033355
FBgn0025360	FBgn0031466	FBgn0036820		FBgn0038575	FBgn0034804	FBgn0040582	FBgn0030895	FBgn0033593
FBgn0025383	FBgn0031470	FBgn0036827		FBgn0038658	FBgn0034827	FBgn0041579	FBgn0031049	FBgn0033663
FBgn0025573	FBgn0031549	FBgn0036853		FBgn0038819	FBgn0035049	FBgn0041581	FBgn0031169	FBgn0033782
FBgn0025574	FBgn0031559	FBgn0036880		FBgn0038820	FBgn0035264	FBgn0041627	FBgn0031182	FBgn0033830
FBgn0025595	FBgn0031688	FBgn0036910		FBgn0038914	FBgn0035279	FBgn0042175	FBgn0031256	FBgn0033906
FBgn0025616	FBgn0031715	FBgn0037126		FBgn0039027	FBgn0035328	FBgn0043854	FBgn0031432	FBgn0033949
FBgn0025644	FBgn0031758	FBgn0037225		FBgn0039324	FBgn0035346	FBgn0051075	FBgn0031464	FBgn0034076
FBgn0025678	FBgn0031760	FBgn0037232		FBgn0039480	FBgn0035392	FBgn0051216	FBgn0031468	FBgn0034162
FBgn0025814	FBgn0031763	FBgn0037251		FBgn0039481	FBgn0035410	FBgn0051288	FBgn0031542	FBgn0034277
FBgn0026179	FBgn0031778	FBgn0037504		FBgn0039684	FBgn0035426	FBgn0051427	FBgn0031558	FBgn0034290
FBgn0026190	FBgn0031785	FBgn0037554		FBgn0039685	FBgn0035449	FBgn0051549	FBgn0031560	FBgn0034328
FBgn0026196	FBgn0031837	FBgn0037607		FBgn0039761	FBgn0035513	FBgn0051683	FBgn0031629	FBgn0034329
FBgn0026259	FBgn0031859	FBgn0037635		FBgn0039805	FBgn0035532	FBgn0052195	FBgn0031645	FBgn0034394
FBgn0026263	FBgn0032048	FBgn0037672		FBgn0039872	FBgn0035587	FBgn0052368	FBgn0031701	FBgn0034440
FBgn0026319	FBgn0032065	FBgn0037697		FBgn0039873	FBgn0035623	FBgn0052572	FBgn0031737	FBgn0034468
FBgn0026374	FBgn0032095	FBgn0037727		FBgn0040064	FBgn0035695	FBgn0052667	FBgn0031800	FBgn0034484
FBgn0026389	FBgn0032153	FBgn0037798		FBgn0040211	FBgn0035710	FBgn0053013	FBgn0031801	FBgn0034629
FBgn0026391	FBgn0032293	FBgn0037892		FBgn0040256	FBgn0035715	FBgn0053301	FBgn0031805	FBgn0034706
FBgn0026394	FBgn0032311	FBgn0037978		FBgn0040349	FBgn0035850	FBgn0053333	FBgn0031860	FBgn0034724
FBgn0026401	FBgn0032376	FBgn0038072		FBgn0040609	FBgn0035914	FBgn0053926	FBgn0031925	FBgn0034909
FBgn0026441	FBgn0032434	FBgn0038165		FBgn0040636	FBgn0036008	FBgn0054054	FBgn0031926	FBgn0035076
FBgn0026563	FBgn0032436	FBgn0038291		FBgn0040637	FBgn0036009	FBgn0063492	FBgn0031937	FBgn0035090
FBgn0026576	FBgn0032464	FBgn0038369		FBgn0040723	FBgn0036125	FBgn0063493	FBgn0031939	FBgn0035121
FBgn0026741	FBgn0032535	FBgn0038914		FBgn0040972	FBgn0036165	FBgn0063494	FBgn0031970	FBgn0035255
FBgn0027499	FBgn0032577	FBgn0039006		FBgn0041579	FBgn0036194	FBgn0063497	FBgn0031971	FBgn0035281
FBgn0027505	FBgn0032590	FBgn0039008		FBgn0041581	FBgn0036211	FBgn0067905	FBgn0032002	FBgn0035290
FBgn0027929	FBgn0032665	FBgn0039013		FBgn0041711	FBgn0036232	FBgn0085194	FBgn0032015	FBgn0035298
FBgn0028327	FBgn0032709	FBgn0039272		FBgn0042201	FBgn0036254	FBgn0259201	FBgn0032050	FBgn0035348
FBgn0028381	FBgn0032727	FBgn0039273		FBgn0042627	FBgn0036316	FBgn0259937	FBgn0032136	FBgn0035358
FBgn0028396	FBgn0032797	FBgn0039298		FBgn0043364	FBgn0036374	FBgn0260455	FBgn0032219	FBgn0035434
FBgn0028468	FBgn0032812	FBgn0039301		FBgn0043471	FBgn0036446	FBgn0261989	FBgn0032283	FBgn0035489
FBgn0028513	FBgn0032839	FBgn0039485		FBgn0043791	FBgn0036449	FBgn0262366	FBgn0032286	FBgn0035575
FBgn0028519	FBgn0032878	FBgn0039678		FBgn0051075	FBgn0036537	FBgn0262524	FBgn0032350	FBgn0035985
FBgn0028526	FBgn0032915	FBgn0039703		FBgn0051198	FBgn0036569	FBgn0262679	FBgn0032358	FBgn0036125
FBgn0028527	FBgn0032967	FBgn0039861		FBgn0051205	FBgn0036836		FBgn0032415	FBgn0036196
FBgn0028532	FBgn0032971	FBgn0039881		FBgn0051414	FBgn0036844		FBgn0032494	FBgn0036257
FBgn0028534	FBgn0032972	FBgn0040007		FBgn0051445	FBgn0036992		FBgn0032685	FBgn0036262
FBgn0028669	FBgn0033051	FBgn0040349		FBgn0051465	FBgn0036995		FBgn0032753	FBgn0036289
FBgn0028853	FBgn0033271	FBgn0040502		FBgn0052024	FBgn0036997		FBgn0032803	FBgn0036334
FBgn0028855	FBgn0033286	FBgn0040531		FBgn0052512	FBgn0037016		FBgn0032836	FBgn0036381
FBgn0028892	FBgn0033344	FBgn0040551		FBgn0052633	FBgn0037143		FBgn0032919	FBgn0036428
FBgn0028906	FBgn0033359	FBgn0040637		FBgn0053120	FBgn0037263		FBgn0032925	FBgn0036449
FBgn0028999	FBgn0033438	FBgn0040653		FBgn0063497	FBgn0037332		FBgn0032934	FBgn0036549
FBgn0029167	FBgn0033443	FBgn0040718		FBgn0067905	FBgn0037347		FBgn0032935	FBgn0036597
FBgn0029521	FBgn0033449	FBgn0040733		FBgn0085195	FBgn0037428		FBgn0032945	FBgn0036622
FBgn0029552	FBgn0033501	FBgn0040734		FBgn0085249	FBgn0037481		FBgn0033101	FBgn0036910
FBgn0029573	FBgn0033850	FBgn0040735		FBgn0085256	FBgn0037513		FBgn0033153	FBgn0036975
FBgn0029639	FBgn0033873	FBgn0040827		FBgn0085320	FBgn0037626		FBgn0033308	FBgn0036995
FBgn0029707	FBgn0033888	FBgn0040832		FBgn0085353	FBgn0037727		FBgn0033355	FBgn0036996
FBgn0029712	FBgn0033893	FBgn0040993		FBgn0086359	FBgn0037737		FBgn0033377	FBgn0036997
FBgn0029717	FBgn0033932	FBgn0041579		FBgn0086691	FBgn0037801		FBgn0033485	FBgn0037090
FBgn0029726	FBgn0033978	FBgn0041711		FBgn0087040	FBgn0037845		FBgn0033518	FBgn0037126
FBgn0029728	FBgn0033981	FBgn0043783		FBgn0250836	FBgn0037930		FBgn0033548	FBgn0037144
FBgn0029737	FBgn0033993	FBgn0044810		FBgn0259201	FBgn0037980		FBgn0033562	FBgn0037167
FBgn0029765	FBgn0034007	FBgn0044812		FBgn0259229	FBgn0038008		FBgn0033593	FBgn0037636
FBgn0029795	FBgn0034151	FBgn0046302		FBgn0259713	FBgn0038115		FBgn0033663	FBgn0037819
FBgn0029840	FBgn0034219	FBgn0047095		FBgn0259937	FBgn0038127		FBgn0033667	FBgn0037835
FBgn0029899	FBgn0034289	FBgn0050007		FBgn0261615	FBgn0038144		FBgn0033728	FBgn0037936
FBgn0029922	FBgn0034293	FBgn0050109		FBgn0261987	FBgn0038196		FBgn0033730	FBgn0038045
FBgn0029939	FBgn0034352	FBgn0050410		FBgn0262536	FBgn0038268		FBgn0033735	FBgn0038074
FBgn0029946	FBgn0034381	FBgn0051111		FBgn0262608	FBgn0038325		FBgn0033741	FBgn0038100
FBgn0030050	FBgn0034407	FBgn0051374		FBgn0262838	FBgn0038358		FBgn0033782	FBgn0038139
FBgn0030098	FBgn0034476	FBgn0051674		FBgn0262895	FBgn0038371		FBgn0033904	FBgn0038142
FBgn0030104	FBgn0034480	FBgn0052187			FBgn0038421		FBgn0033906	FBgn0038160
FBgn0030218	FBgn0034528	FBgn0052230			FBgn0038478		FBgn0033949	FBgn0038236
FBgn0030230	FBgn0034539	FBgn0052282			FBgn0038498		FBgn0034162	FBgn0038299
FBgn0030247	FBgn0034548	FBgn0052368			FBgn0038545		FBgn0034229	FBgn0038347
FBgn0030270	FBgn0034552	FBgn0053092			FBgn0038651		FBgn0034259	FBgn0038354
FBgn0030290	FBgn0034564	FBgn0053494			FBgn0038721		FBgn0034276	FBgn0038407
FBgn0030293	FBgn0034661	FBgn0053519			FBgn0038862		FBgn0034277	FBgn0038412
FBgn0030307	FBgn0034710	FBgn0062961			FBgn0039023		FBgn0034290	FBgn0038463
FBgn0030314	FBgn0034756	FBgn0063494			FBgn0039152		FBgn0034356	FBgn0038465
FBgn0030338	FBgn0034789	FBgn0063496			FBgn0039157		FBgn0034394	FBgn0038485
FBgn0030341	FBgn0034807	FBgn0063670			FBgn0039217		FBgn0034407	FBgn0038516
FBgn0030362	FBgn0034821	FBgn0067905			FBgn0039241		FBgn0034468	FBgn0038654
FBgn0030441	FBgn0034833	FBgn0069923			FBgn0039274		FBgn0034484	FBgn0038874
FBgn0030459	FBgn0034867	FBgn0083970			FBgn0039341		FBgn0034628	FBgn0038914
FBgn0030483	FBgn0034880	FBgn0085194			FBgn0039431		FBgn0034629	FBgn0038964
FBgn0030500	FBgn0034904	FBgn0085195			FBgn0039590		FBgn0034706	FBgn0039043
FBgn0030504	FBgn0034937	FBgn0085256			FBgn0039711		FBgn0034724	FBgn0039073
FBgn0030522	FBgn0035069	FBgn0085279			FBgn0040009		FBgn0034728	FBgn0039102
FBgn0030542	FBgn0035070	FBgn0085483			FBgn0040211		FBgn0034734	FBgn0039297
FBgn0030578	FBgn0035109	FBgn0085753			FBgn0040257		FBgn0034909	FBgn0039325
FBgn0030589	FBgn0035216	FBgn0085757			FBgn0040271		FBgn0035076	FBgn0039326
FBgn0030596	FBgn0035217	FBgn0085759			FBgn0040366		FBgn0035090	FBgn0039386
FBgn0030598	FBgn0035282	FBgn0085765			FBgn0040373		FBgn0035121	FBgn0039479
FBgn0030600	FBgn0035290	FBgn0085805			FBgn0040503		FBgn0035189	FBgn0039483
FBgn0030611	FBgn0035412	FBgn0086450			FBgn0040551		FBgn0035255	FBgn0039580
FBgn0030615	FBgn0035449	FBgn0086906			FBgn0040634		FBgn0035280	FBgn0039593
FBgn0030673	FBgn0035512	FBgn0087011			FBgn0040688		FBgn0035281	FBgn0039666
FBgn0030688	FBgn0035581	FBgn0243486			FBgn0040773		FBgn0035290	FBgn0039678
FBgn0030884	FBgn0035598	FBgn0259682			FBgn0040929		FBgn0035298	FBgn0039682
FBgn0030895	FBgn0035620	FBgn0260429			FBgn0041194		FBgn0035348	FBgn0039685
FBgn0030905	FBgn0035641	FBgn0260474			FBgn0046706		FBgn0035358	FBgn0039711
FBgn0030918	FBgn0035673	FBgn0261341			FBgn0050007		FBgn0035398	FBgn0039735
FBgn0030926	FBgn0035709	FBgn0261393			FBgn0050053		FBgn0035476	FBgn0039754
FBgn0030951	FBgn0035730	FBgn0261538			FBgn0050222		FBgn0035552	FBgn0039800
FBgn0030952	FBgn0035734	FBgn0261575			FBgn0051025		FBgn0035575	FBgn0039801
FBgn0030993	FBgn0035735	FBgn0261625			FBgn0051619		FBgn0035630	FBgn0040211
FBgn0031022	FBgn0035743	FBgn0261850			FBgn0051637		FBgn0035791	FBgn0040308
FBgn0031034	FBgn0035844	FBgn0262108			FBgn0052350		FBgn0035865	FBgn0040309
FBgn0031050	FBgn0035856	FBgn0262127			FBgn0052354		FBgn0035985	FBgn0040321
FBgn0031058	FBgn0035859	FBgn0262142			FBgn0052600		FBgn0036121	FBgn0040349
FBgn0031064	FBgn0035932	FBgn0262204			FBgn0052652		FBgn0036196	FBgn0040398
FBgn0031069	FBgn0035988	FBgn0262563			FBgn0052677		FBgn0036208	FBgn0040531
FBgn0031070	FBgn0035999	FBgn0262631			FBgn0052806		FBgn0036262	FBgn0040813
FBgn0031109	FBgn0036038	FBgn0263108			FBgn0052816		FBgn0036289	FBgn0041160
FBgn0031126	FBgn0036072	FBgn0263321			FBgn0052855		FBgn0036354	FBgn0041194
FBgn0031146	FBgn0036156	FBgn0263558			FBgn0053189		FBgn0036381	FBgn0041337
FBgn0031155	FBgn0036195				FBgn0053506		FBgn0036428	FBgn0041581
FBgn0031161	FBgn0036327				FBgn0053784		FBgn0036449	FBgn0042175
FBgn0031182	FBgn0036343				FBgn0053988		FBgn0036460	FBgn0043578
FBgn0031248	FBgn0036380				FBgn0054008		FBgn0036501	FBgn0043854
FBgn0031256	FBgn0036393				FBgn0058178		FBgn0036547	FBgn0044812
FBgn0031258	FBgn0036403				FBgn0069242		FBgn0036549	FBgn0050026
FBgn0031301	FBgn0036411				FBgn0083228		FBgn0036587	FBgn0050431
FBgn0031306	FBgn0036422				FBgn0083949		FBgn0036595	FBgn0050499
FBgn0031307	FBgn0036441				FBgn0085386		FBgn0036597	FBgn0051075
FBgn0031501	FBgn0036467				FBgn0085412		FBgn0036599	FBgn0051100
FBgn0031504	FBgn0036500				FBgn0085464		FBgn0036600	FBgn0051205
FBgn0031517	FBgn0036528				FBgn0250850		FBgn0036622	FBgn0051288
FBgn0031528	FBgn0036583				FBgn0250904		FBgn0036824	FBgn0051300
FBgn0031549	FBgn0036593				FBgn0259112		FBgn0036836	FBgn0051321
FBgn0031568	FBgn0036639				FBgn0259174		FBgn0036880	FBgn0051683
FBgn0031589	FBgn0036679				FBgn0260639		FBgn0036910	FBgn0051809
FBgn0031617	FBgn0036727				FBgn0261445		FBgn0036975	FBgn0051810
FBgn0031619	FBgn0036765				FBgn0261674		FBgn0036985	FBgn0052155
FBgn0031638	FBgn0036830				FBgn0261808		FBgn0036995	FBgn0052191
FBgn0031662	FBgn0036849				FBgn0261822		FBgn0036996	FBgn0052282
FBgn0031675	FBgn0036925				FBgn0262111		FBgn0036997	FBgn0052368
FBgn0031701	FBgn0036938				FBgn0263593		FBgn0037126	FBgn0052572
FBgn0031717	FBgn0036949				FBgn0263873		FBgn0037144	FBgn0052603
FBgn0031723	FBgn0037035				FBgn0264305		FBgn0037167	FBgn0052660
FBgn0031728	FBgn0037038				FBgn0264339		FBgn0037396	FBgn0052667
FBgn0031731	FBgn0037076				FBgn0264562		FBgn0037534	FBgn0052672
FBgn0031735	FBgn0037195				FBgn0264606		FBgn0037687	FBgn0052687
FBgn0031792	FBgn0037206				FBgn0264691		FBgn0037801	FBgn0053138
FBgn0031799	FBgn0037388				FBgn0264712		FBgn0037819	FBgn0053192
FBgn0031805	FBgn0037405				FBgn0264855		FBgn0037835	FBgn0053225
FBgn0031808	FBgn0037421				FBgn0264907		FBgn0037973	FBgn0053494
FBgn0031824	FBgn0037424				FBgn0265045		FBgn0037992	FBgn0054022
FBgn0031858	FBgn0037430				FBgn0265416		FBgn0038083	FBgn0054054
FBgn0031868	FBgn0037448				FBgn0265464		FBgn0038100	FBgn0061356
FBgn0031874	FBgn0037462				FBgn0265597		FBgn0038236	FBgn0062565
FBgn0031909	FBgn0037487				FBgn0265959		FBgn0038257	FBgn0063497
FBgn0031913	FBgn0037591				FBgn0266521		FBgn0038299	FBgn0083972
FBgn0031920	FBgn0037622				FBgn0266848		FBgn0038347	FBgn0085194
FBgn0031974	FBgn0037661				FBgn0267339		FBgn0038354	FBgn0085354
FBgn0032003	FBgn0037746						FBgn0038366	FBgn0086346
FBgn0032023	FBgn0037773						FBgn0038407	FBgn0087002
FBgn0032040	FBgn0037816						FBgn0038412	FBgn0259101
FBgn0032048	FBgn0037817						FBgn0038511	FBgn0259209
FBgn0032072	FBgn0037826						FBgn0038654	FBgn0259937
FBgn0032085	FBgn0037829						FBgn0038744	FBgn0259993
FBgn0032126	FBgn0037848						FBgn0038799	FBgn0260455
FBgn0032131	FBgn0037850						FBgn0038819	FBgn0261362
FBgn0032132	FBgn0037860						FBgn0038858	FBgn0261560
FBgn0032136	FBgn0037975						FBgn0038874	FBgn0262003
FBgn0032139	FBgn0037986						FBgn0038914	FBgn0262146
FBgn0032157	FBgn0037996						FBgn0038964	FBgn0262150
FBgn0032243	FBgn0037999						FBgn0038989
FBgn0032253	FBgn0038045						FBgn0039031
FBgn0032282	FBgn0038051						FBgn0039043
FBgn0032287	FBgn0038063						FBgn0039178
FBgn0032298	FBgn0038082						FBgn0039223
FBgn0032336	FBgn0038083						FBgn0039233
FBgn0032362	FBgn0038095						FBgn0039236
FBgn0032366	FBgn0038099						FBgn0039324
FBgn0032368	FBgn0038127						FBgn0039325
FBgn0032375	FBgn0038130						FBgn0039326
FBgn0032377	FBgn0038188						FBgn0039386
FBgn0032455	FBgn0038239						FBgn0039479
FBgn0032457	FBgn0038243						FBgn0039480
FBgn0032481	FBgn0038252						FBgn0039483
FBgn0032484	FBgn0038327						FBgn0039486
FBgn0032507	FBgn0038359						FBgn0039678
FBgn0032520	FBgn0038365						FBgn0039682
FBgn0032535	FBgn0038451						FBgn0039684
FBgn0032612	FBgn0038466						FBgn0039685
FBgn0032649	FBgn0038481						FBgn0039711
FBgn0032669	FBgn0038528						FBgn0039735
FBgn0032677	FBgn0038642						FBgn0039754
FBgn0032726	FBgn0038694						FBgn0039789
FBgn0032768	FBgn0038704						FBgn0039800
FBgn0032779	FBgn0038746						FBgn0039801
FBgn0032799	FBgn0038751						FBgn0039817
FBgn0032803	FBgn0038752						FBgn0039828
FBgn0032810	FBgn0038784						FBgn0039864
FBgn0032853	FBgn0038799						FBgn0040064
FBgn0032860	FBgn0038827						FBgn0040211
FBgn0032894	FBgn0038917						FBgn0040257
FBgn0032906	FBgn0039010						FBgn0040398
FBgn0032908	FBgn0039017						FBgn0040531
FBgn0032922	FBgn0039034						FBgn0040551
FBgn0033042	FBgn0039051						FBgn0040609
FBgn0033065	FBgn0039080						FBgn0040732
FBgn0033101	FBgn0039086						FBgn0040813
FBgn0033122	FBgn0039091						FBgn0040972
FBgn0033130	FBgn0039120						FBgn0041194
FBgn0033135	FBgn0039157						FBgn0041337
FBgn0033145	FBgn0039193						FBgn0041579
FBgn0033153	FBgn0039200						FBgn0041581
FBgn0033165	FBgn0039201						FBgn0041711
FBgn0033186	FBgn0039204						FBgn0042175
FBgn0033203	FBgn0039325						FBgn0043578
FBgn0033243	FBgn0039326						FBgn0043791
FBgn0033258	FBgn0039347						FBgn0044812
FBgn0033278	FBgn0039354						FBgn0046253
FBgn0033279	FBgn0039369						FBgn0047095
FBgn0033316	FBgn0039378						FBgn0050349
FBgn0033366	FBgn0039436						FBgn0050431
FBgn0033397	FBgn0039476						FBgn0051100
FBgn0033463	FBgn0039478						FBgn0051150
FBgn0033480	FBgn0039482						FBgn0051321
FBgn0033501	FBgn0039584						FBgn0051380
FBgn0033542	FBgn0039585						FBgn0051427
FBgn0033574	FBgn0039627						FBgn0051465
FBgn0033627	FBgn0039645						FBgn0051683
FBgn0033631	FBgn0039690						FBgn0051809
FBgn0033679	FBgn0039703						FBgn0052155
FBgn0033699	FBgn0039778						FBgn0052282
FBgn0033708	FBgn0039788						FBgn0052409
FBgn0033720	FBgn0039795						FBgn0052499
FBgn0033725	FBgn0039806						FBgn0052572
FBgn0033731	FBgn0040102						FBgn0052603
FBgn0033735	FBgn0040107						FBgn0052660
FBgn0033737	FBgn0040283						FBgn0052667
FBgn0033740	FBgn0040285						FBgn0052687
FBgn0033818	FBgn0040354						FBgn0052750
FBgn0033853	FBgn0040362						FBgn0053192
FBgn0033864	FBgn0040366						FBgn0053225
FBgn0033868	FBgn0040377						FBgn0053296
FBgn0033880	FBgn0040465						FBgn0054054
FBgn0033903	FBgn0040509						FBgn0058298
FBgn0033904	FBgn0040528						FBgn0083972
FBgn0033926	FBgn0040608						FBgn0085194
FBgn0033931	FBgn0040648						FBgn0085354
FBgn0033949	FBgn0040687						FBgn0085356
FBgn0033979	FBgn0040755						FBgn0085452
FBgn0033982	FBgn0040763						FBgn0085457
FBgn0033996	FBgn0041229						FBgn0086254
FBgn0034010	FBgn0041250						FBgn0086451
FBgn0034050	FBgn0041585						FBgn0087002
FBgn0034084	FBgn0042110						FBgn0259209
FBgn0034094	FBgn0042131						FBgn0259229
FBgn0034139	FBgn0042179						FBgn0259716
FBgn0034140	FBgn0042187						FBgn0259937
FBgn0034160	FBgn0042189						FBgn0259993
FBgn0034194	FBgn0043005						FBgn0260455
FBgn0034275	FBgn0045482						FBgn0260479
FBgn0034301	FBgn0045500						FBgn0260653
FBgn0034307	FBgn0045501						FBgn0261501
FBgn0034314	FBgn0045759						FBgn0261560
FBgn0034389	FBgn0046302						FBgn0262003
FBgn0034390	FBgn0046323						FBgn0262146
FBgn0034400	FBgn0046879						FBgn0262150
FBgn0034407	FBgn0046880
FBgn0034408	FBgn0050001
FBgn0034437	FBgn0050007
FBgn0034510	FBgn0050062
FBgn0034513	FBgn0050110
FBgn0034538	FBgn0050121
FBgn0034543	FBgn0050181
FBgn0034548	FBgn0050222
FBgn0034614	FBgn0050278
FBgn0034628	FBgn0050323
FBgn0034641	FBgn0050350
FBgn0034689	FBgn0050413
FBgn0034710	FBgn0050414
FBgn0034761	FBgn0050424
FBgn0034793	FBgn0050468
FBgn0034800	FBgn0050469
FBgn0034839	FBgn0051019
FBgn0034850	FBgn0051029
FBgn0034854	FBgn0051157
FBgn0034882	FBgn0051206
FBgn0034885	FBgn0051320
FBgn0034899	FBgn0051415
FBgn0034908	FBgn0051423
FBgn0034910	FBgn0051526
FBgn0034976	FBgn0051528
FBgn0035000	FBgn0051544
FBgn0035049	FBgn0051546
FBgn0035076	FBgn0051634
FBgn0035107	FBgn0051639
FBgn0035112	FBgn0051679
FBgn0035159	FBgn0051682
FBgn0035194	FBgn0051781
FBgn0035244	FBgn0051785
FBgn0035266	FBgn0051804
FBgn0035312	FBgn0051809
FBgn0035388	FBgn0051867
FBgn0035409	FBgn0051897
FBgn0035534	FBgn0051912
FBgn0035557	FBgn0051956
FBgn0035572	FBgn0052024
FBgn0035581	FBgn0052079
FBgn0035620	FBgn0052088
FBgn0035621	FBgn0052115
FBgn0035632	FBgn0052141
FBgn0035642	FBgn0052163
FBgn0035644	FBgn0052185
FBgn0035699	FBgn0052192
FBgn0035702	FBgn0052227
FBgn0035725	FBgn0052260
FBgn0035771	FBgn0052311
FBgn0035788	FBgn0052488
FBgn0035792	FBgn0052574
FBgn0035856	FBgn0052580
FBgn0035870	FBgn0052702
FBgn0035875	FBgn0052719
FBgn0035876	FBgn0052832
FBgn0035955	FBgn0052982
FBgn0035981	FBgn0053061
FBgn0035985	FBgn0053221
FBgn0036024	FBgn0053258
FBgn0036072	FBgn0053281
FBgn0036162	FBgn0053293
FBgn0036173	FBgn0053483
FBgn0036208	FBgn0053516
FBgn0036218	FBgn0053703
FBgn0036264	FBgn0053958
FBgn0036289	FBgn0054005
FBgn0036336	FBgn0054010
FBgn0036343	FBgn0061476
FBgn0036365	FBgn0063667
FBgn0036369	FBgn0082585
FBgn0036380	FBgn0083068
FBgn0036414	FBgn0083124
FBgn0036421	FBgn0083975
FBgn0036422	FBgn0085204
FBgn0036438	FBgn0085217
FBgn0036449	FBgn0085289
FBgn0036584	FBgn0085290
FBgn0036589	FBgn0085367
FBgn0036591	FBgn0085374
FBgn0036593	FBgn0085376
FBgn0036594	FBgn0085399
FBgn0036595	FBgn0085404
FBgn0036596	FBgn0085411
FBgn0036600	FBgn0085415
FBgn0036601	FBgn0085427
FBgn0036619	FBgn0085491
FBgn0036627	FBgn0086200
FBgn0036654	FBgn0086356
FBgn0036660	FBgn0087011
FBgn0036756	FBgn0259146
FBgn0036765	FBgn0259179
FBgn0036789	FBgn0259242
FBgn0036811	FBgn0259703
FBgn0036826	FBgn0259716
FBgn0036831	FBgn0259734
FBgn0036835	FBgn0259789
FBgn0036839	FBgn0259818
FBgn0036875	FBgn0259986
FBgn0036879	FBgn0260000
FBgn0036939	FBgn0260452
FBgn0036942	FBgn0260459
FBgn0036973	FBgn0260658
FBgn0036975	FBgn0260959
FBgn0036995	FBgn0260970
FBgn0037004	FBgn0261244
FBgn0037023	FBgn0261287
FBgn0037042	FBgn0261373
FBgn0037137	FBgn0261402
FBgn0037163	FBgn0261451
FBgn0037169	FBgn0261503
FBgn0037174	FBgn0261545
FBgn0037177	FBgn0261575
FBgn0037182	FBgn0261613
FBgn0037204	FBgn0261624
FBgn0037276	FBgn0261630
FBgn0037284	FBgn0261671
FBgn0037292	FBgn0261873
FBgn0037347	FBgn0262009
FBgn0037377	FBgn0262030
FBgn0037388	FBgn0262104
FBgn0037396	FBgn0262354
FBgn0037421	FBgn0262483
FBgn0037432	FBgn0262524
FBgn0037436	FBgn0262544
FBgn0037449	FBgn0262565
FBgn0037506	FBgn0262735
FBgn0037534	FBgn0262786
FBgn0037543	FBgn0262787
FBgn0037630	FBgn0262869
FBgn0037638	FBgn0262944
FBgn0037654	FBgn0262982
FBgn0037656	FBgn0263041
FBgn0037666	FBgn0263131
FBgn0037677	FBgn0263239
FBgn0037749	FBgn0263289
FBgn0037750	FBgn0263391
FBgn0037757	FBgn0263400
FBgn0037773	FBgn0263512
FBgn0037822	FBgn0263600
FBgn0037827	FBgn0263606
FBgn0037836	FBgn0263846
FBgn0037883	FBgn0263980
FBgn0037885	FBgn0264000
FBgn0037987	FBgn0264089
FBgn0037988	FBgn0264391
FBgn0038012	FBgn0264449
FBgn0038020	FBgn0264495
FBgn0038067	FBgn0264556
FBgn0038080	FBgn0264562
FBgn0038082	FBgn0264709
FBgn0038083
FBgn0038144
FBgn0038149
FBgn0038202
FBgn0038213
FBgn0038257
FBgn0038299
FBgn0038306
FBgn0038312
FBgn0038327
FBgn0038349
FBgn0038357
FBgn0038423
FBgn0038452
FBgn0038463
FBgn0038487
FBgn0038505
FBgn0038584
FBgn0038627
FBgn0038642
FBgn0038676
FBgn0038789
FBgn0038795
FBgn0038804
FBgn0038821
FBgn0038833
FBgn0038852
FBgn0038853
FBgn0038854
FBgn0038865
FBgn0038888
FBgn0038914
FBgn0038915
FBgn0038918
FBgn0038941
FBgn0038978
FBgn0038983
FBgn0039044
FBgn0039084
FBgn0039086
FBgn0039098
FBgn0039099
FBgn0039102
FBgn0039106
FBgn0039108
FBgn0039141
FBgn0039149
FBgn0039183
FBgn0039234
FBgn0039239
FBgn0039255
FBgn0039313
FBgn0039343
FBgn0039411
FBgn0039415
FBgn0039419
FBgn0039485
FBgn0039503
FBgn0039505
FBgn0039527
FBgn0039562
FBgn0039577
FBgn0039666
FBgn0039677
FBgn0039679
FBgn0039704
FBgn0039707
FBgn0039728
FBgn0039744
FBgn0039769
FBgn0039771
FBgn0039779
FBgn0039784
FBgn0039788
FBgn0039827
FBgn0039828
FBgn0039829
FBgn0039849
FBgn0039868
FBgn0039881
FBgn0040063
FBgn0040071
FBgn0040093
FBgn0040099
FBgn0040104
FBgn0040251
FBgn0040256
FBgn0040343
FBgn0040358
FBgn0040359
FBgn0040361
FBgn0040391
FBgn0040396
FBgn0040503
FBgn0040514
FBgn0040551
FBgn0040575
FBgn0040601
FBgn0040648
FBgn0040653
FBgn0040684
FBgn0040687
FBgn0040699
FBgn0040730
FBgn0040734
FBgn0040735
FBgn0040764
FBgn0040827
FBgn0040837
FBgn0040850
FBgn0040941
FBgn0040963
FBgn0040972
FBgn0041160
FBgn0041184
FBgn0041224
FBgn0041242
FBgn0041248
FBgn0041607
FBgn0041625
FBgn0042092
FBgn0042106
FBgn0042131
FBgn0042133
FBgn0042137
FBgn0042199
FBgn0043364
FBgn0043575
FBgn0043791
FBgn0043792
FBgn0043841
FBgn0044049
FBgn0044812
FBgn0045483
FBgn0045852
FBgn0046323
FBgn0046756
FBgn0046880
FBgn0047114
FBgn0047351
FBgn0050026
FBgn0050029
FBgn0050037
FBgn0050051
FBgn0050074
FBgn0050094
FBgn0050105
FBgn0050148
FBgn0050154
FBgn0050268
FBgn0050334
FBgn0050361
FBgn0050362
FBgn0050413
FBgn0050414
FBgn0050431
FBgn0050446
FBgn0050469
FBgn0050496
FBgn0051008
FBgn0051029
FBgn0051041
FBgn0051076
FBgn0051077
FBgn0051233
FBgn0051262
FBgn0051286
FBgn0051324
FBgn0051352
FBgn0051365
FBgn0051419
FBgn0051514
FBgn0051524
FBgn0051526
FBgn0051681
FBgn0051698
FBgn0051735
FBgn0051781
FBgn0051788
FBgn0051848
FBgn0051872
FBgn0051926
FBgn0051955
FBgn0052088
FBgn0052107
FBgn0052119
FBgn0052170
FBgn0052201
FBgn0052207
FBgn0052263
FBgn0052283
FBgn0052371
FBgn0052404
FBgn0052425
FBgn0052488
FBgn0052499
FBgn0052571
FBgn0052639
FBgn0052651
FBgn0052675
FBgn0052679
FBgn0052774
FBgn0052850
FBgn0052944
FBgn0053012
FBgn0053013
FBgn0053107
FBgn0053110
FBgn0053147
FBgn0053196
FBgn0053272
FBgn0053299
FBgn0053453
FBgn0053458
FBgn0053503
FBgn0053512
FBgn0053531
FBgn0053543
FBgn0053554
FBgn0053556
FBgn0053775
FBgn0053928
FBgn0054045
FBgn0054051
FBgn0058172
FBgn0058178
FBgn0063083
FBgn0063499
FBgn0067407
FBgn0083945
FBgn0083969
FBgn0083972
FBgn0085195
FBgn0085198
FBgn0085312
FBgn0085359
FBgn0085382
FBgn0085387
FBgn0085391
FBgn0085408
FBgn0085413
FBgn0085430
FBgn0086348
FBgn0086677
FBgn0086758
FBgn0086784
FBgn0086856
FBgn0250755
FBgn0250835
FBgn0250869
FBgn0259139
FBgn0259162
FBgn0259163
FBgn0259164
FBgn0259168
FBgn0259171
FBgn0259174
FBgn0259187
FBgn0259211
FBgn0259219
FBgn0259222
FBgn0259229
FBgn0259238
FBgn0259246
FBgn0259677
FBgn0259678
FBgn0259745
FBgn0259878
FBgn0259896
FBgn0259938
FBgn0259986
FBgn0259994
FBgn0260003
FBgn0260440
FBgn0260643
FBgn0260648
FBgn0260742
FBgn0260857
FBgn0260874
FBgn0260971
FBgn0260985
FBgn0261020
FBgn0261053
FBgn0261086
FBgn0261262
FBgn0261268
FBgn0261363
FBgn0261552
FBgn0261566
FBgn0261575
FBgn0261613
FBgn0261617
FBgn0261618
FBgn0261648
FBgn0261705
FBgn0261801
FBgn0261836
FBgn0261872
FBgn0261873
FBgn0261929
FBgn0261988
FBgn0262009
FBgn0262109
FBgn0262352
FBgn0262571
FBgn0262579
FBgn0262581
FBgn0262582
FBgn0262717
FBgn0262741
FBgn0262980
FBgn0263076
FBgn0263132
FBgn0263232
FBgn0263355
FBgn0263391
FBgn0263398
FBgn0263405
FBgn0263510
FBgn0263512
FBgn0263607
FBgn0263993
FBgn0264272
FBgn0264273
FBgn0264310
FBgn0264391
FBgn0264479
FBgn0264488
FBgn0264494
FBgn0264572
FBgn0264606
FBgn0264707

## Sheet: Sheet8
SUBMITTED ID	FBID KEY	GO BIOLOGICAL PROCESS	GO MOLECULAR FUNCTION	NAME	SPECIES	SYMBOL
FBgn0000395	FBgn0000395	imaginal disc-derived wing vein specification | inferred from mutant phenotype imaginal disc-derived wing morphogenesis | inferred from mutant phenotype regulation of BMP signaling pathway | inferred from genetic interaction with sog inferred from physical interaction with tkv inferred from physical interaction with dpp inferred from physical interaction with gbb	BMP binding | inferred from physical interaction with dpp inferred from physical interaction with gbb BMP receptor binding | inferred from physical interaction with tkv heparan sulfate proteoglycan binding | inferred from genetic interaction with botv	crossveinless 2	melanogaster	cv-2
FBgn0000459	FBgn0000459	positive regulation of transcription from RNA polymerase II promoter | inferred from direct assay brain development | non-traceable author statement circadian rhythm | non-traceable author statement eclosion rhythm | inferred from mutant phenotype locomotor rhythm | inferred from mutant phenotype photoreceptor cell maintenance | non-traceable author statement brain development | inferred from mut…	DNA binding | inferred from direct assay sequence-specific DNA binding transcription factor activity | inferred from sequence or structural similarity with EMBL:U88064 metal ion binding | inferred from electronic annotation with InterPro:IPR007087 enhancer sequence-specific DNA binding | inferred from direct assay	disconnected	melanogaster	disco
FBgn0000592	FBgn0000592	sperm competition | NOT traceable author statement mating | traceable author statement ovulation | traceable author statement regulation of oviposition | traceable author statement sperm storage | traceable author statement courtship behavior | inferred from mutant phenotype pheromone biosynthetic process | inferred from direct assay AND inferred from mutant phenotype regulation of female recepti…	carboxylic ester hydrolase activity | inferred from direct assay carboxylic ester hydrolase activity | inferred from biological aspect of ancestor with PANTHER:PTN000168392 carboxylic ester hydrolase activity | non-traceable author statement	Esterase 6	melanogaster	Est-6
FBgn0000594	FBgn0000594	-	carboxylic ester hydrolase activity | inferred from direct assay carboxylic ester hydrolase activity | inferred from biological aspect of ancestor with PANTHER:PTN000168392 carboxylic ester hydrolase activity | inferred from sequence or structural similarity with UniProtKB:P18167 carboxylic ester hydrolase activity | non-traceable author statement	Esterase P	melanogaster	Est-P
FBgn0000625	FBgn0000625	eye development | inferred from mutant phenotype compound eye morphogenesis | inferred from mutant phenotype salivary gland morphogenesis | traceable author statement compound eye development | inferred from mutant phenotype antennal development | inferred from mutant phenotype notum development | inferred from mutant phenotype eye-antennal disc development | inferred from mutant phenotype negati…	sequence-specific DNA binding transcription factor activity | inferred from sequence or structural similarity with MGD:Pax3; MGI:MGI:97487 sequence-specific DNA binding transcription factor activity | non-traceable author statement RNA polymerase II regulatory region sequence-specific DNA binding | inferred from direct assay	eyegone	melanogaster	eyg
FBgn0001120	FBgn0001120	negative regulation of DNA replication | inferred from mutant phenotype mitotic nuclear division | inferred from genetic interaction with CycB AND traceable author statement mitotic nuclear division | non-traceable author statement mitotic nuclear division | inferred from mutant phenotype negative regulation of DNA replication | non-traceable author statement egg activation | inferred from mutant…	molecular_function | no biological data available	giant nuclei	melanogaster	gnu
FBgn0001149	FBgn0001149	glutathione metabolic process | inferred from direct assay	glutathione transferase activity | inferred from direct assay glutathione transferase activity | inferred from sequence or structural similarity with UniProtKB:P42860 glutathione transferase activity | non-traceable author statement DDT-dehydrochlorinase activity | inferred from direct assay	Glutathione S transferase D1	melanogaster	GstD1
FBgn0001208	FBgn0001208	L-phenylalanine catabolic process | inferred from mutant phenotype eye pigment biosynthetic process | inferred from direct assay L-phenylalanine catabolic process | non-traceable author statement oxidation-reduction process | inferred from electronic annotation with InterPro:IPR001273, InterPro:IPR005961, InterPro:IPR018301, InterPro:IPR019773, InterPro:IPR019774 phagocytosis | inferred from muta…	phenylalanine 4-monooxygenase activity | inferred from mutant phenotype phenylalanine 4-monooxygenase activity | inferred from direct assay phenylalanine 4-monooxygenase activity | inferred from sequence or structural similarity with UniProtKB:P04176 phenylalanine 4-monooxygenase activity | non-traceable author statement tryptophan 5-monooxygenase activity | non-traceable author statement iron io…	Henna	melanogaster	Hn
FBgn0001332
FBgn0002526	FBgn0002526	central nervous system development | non-traceable author statement peripheral nervous system development | non-traceable author statement heart development | inferred from mutant phenotype embryonic morphogenesis | non-traceable author statement organ morphogenesis | non-traceable author statement tissue development | non-traceable author statement female meiosis chromosome segregation | inferre…	receptor binding | inferred from electronic annotation with InterPro:IPR009254	Laminin A	melanogaster	LanA
FBgn0002563	FBgn0002563	lateral inhibition | inferred from mutant phenotype	nutrient reservoir activity | non-traceable author statement	Larval serum protein 1 beta	melanogaster	Lsp1beta
FBgn0002862	FBgn0002862	spermatogenesis | inferred from expression pattern	structural molecule activity | inferred from sequence model	Male-specific RNA 87F	melanogaster	Mst87F
FBgn0003015	FBgn0003015	P granule organization | inferred from mutant phenotype pole plasm assembly | traceable author statement pole plasm protein localization | traceable author statement long-term memory | inferred from mutant phenotype pole cell formation | traceable author statement regulation of oskar mRNA translation | traceable author statement maintenance of pole plasm mRNA location | non-traceable author state…	-	oskar	melanogaster	osk
FBgn0003062	FBgn0003062	rRNA processing | inferred from sequence or structural similarity with SGD_LOCUS:NOP1; SGD:S0002172 centrosome organization | inferred from mutant phenotype tRNA processing | inferred from electronic annotation with InterPro:IPR000692, InterPro:IPR020813 RNA processing | inferred from sequence or structural similarity with UniProtKB:P22509 cellular response to starvation | inferred from expressio…	methyltransferase activity | inferred from electronic annotation with InterPro:IPR000692, InterPro:IPR020813 RNA binding | inferred from sequence or structural similarity with UniProtKB:P22509	Fibrillarin	melanogaster	Fib
FBgn0003137	FBgn0003137	extracellular matrix organization | inferred from mutant phenotype	extracellular matrix structural constituent | inferred from mutant phenotype metalloendopeptidase activity | inferred from electronic annotation with InterPro:IPR010294 zinc ion binding | inferred from electronic annotation with InterPro:IPR013273 serine-type endopeptidase inhibitor activity | inferred from electronic annotation with InterPro:IPR002223	Papilin	melanogaster	Ppn
FBgn0003372	FBgn0003372	puparial adhesion | traceable author statement	structural molecule activity | traceable author statement extracellular matrix structural constituent | inferred from sequence model	Salivary gland secretion 1	melanogaster	Sgs1
FBgn0003965	FBgn0003965	ommochrome biosynthetic process | inferred from mutant phenotype compound eye pigmentation | traceable author statement tryptophan catabolic process | traceable author statement ommochrome biosynthetic process | non-traceable author statement tryptophan catabolic process to kynurenine | inferred from sequence or structural similarity with UniProtKB:Q17P71 positive regulation of neuron death | inf…	tryptophan 2,3-dioxygenase activity | traceable author statement tryptophan 2,3-dioxygenase activity | inferred from sequence or structural similarity with UniProtKB:P48776 tryptophan 2,3-dioxygenase activity | inferred from sequence or structural similarity with UniProtKB:Q17P71 heme binding | inferred from sequence or structural similarity with UniProtKB:Q17P71 tryptophan 2,3-dioxygenase activi…	vermilion	melanogaster	v
FBgn0003979	FBgn0003979	vitelline membrane formation involved in chorion-containing eggshell formation | non-traceable author statement oogenesis | inferred from mutant phenotype vitelline membrane formation involved in chorion-containing eggshell formation | inferred from expression pattern	structural constituent of vitelline membrane | non-traceable author statement	Vitelline membrane 26Aa	melanogaster	Vm26Aa
FBgn0003983	FBgn0003983	vitelline membrane formation involved in chorion-containing eggshell formation | non-traceable author statement	structural constituent of vitelline membrane | non-traceable author statement	Vitelline membrane 34Ca	melanogaster	Vm34Ca
FBgn0004045	FBgn0004045	sex differentiation | non-traceable author statement vitellogenesis | inferred from sequence or structural similarity with UniProtKB:P27878 vitellogenesis | non-traceable author statement sex differentiation | traceable author statement	structural molecule activity | inferred from sequence or structural similarity with UniProtKB:P27878 carboxylic ester hydrolase activity | inferred from electronic annotation with InterPro:IPR000734	Yolk protein 1	melanogaster	Yp1
FBgn0004414	FBgn0004414	defense response | inferred from sequence or structural similarity multicellular organism reproduction | inferred from expression pattern	molecular_function | no biological data available	male-specific opa containing gene	melanogaster	msopa
FBgn0005585	FBgn0005585	central nervous system development | inferred from mutant phenotype peripheral nervous system development | traceable author statement olfactory behavior | inferred from mutant phenotype brain morphogenesis | inferred from mutant phenotype startle response | inferred from mutant phenotype locomotion involved in locomotory behavior | inferred from mutant phenotype neurogenesis | inferred from muta…	calcium ion binding | inferred from sequence or structural similarity with UniProtKB:P15253 calcium ion binding | non-traceable author statement unfolded protein binding | inferred from electronic annotation with InterPro:IPR009169	Calreticulin	melanogaster	Calr
FBgn0005630	FBgn0005630	axon guidance | inferred from mutant phenotype axonogenesis | inferred from mutant phenotype positive regulation of transcription, DNA-templated | inferred from sequence or structural similarity with UniProtKB:Q08605 antimicrobial humoral response | inferred from mutant phenotype regulation of transcription from RNA polymerase II promoter | non-traceable author statement axon guidance | non-trace…	protein binding | inferred from physical interaction with JIL-1 sequence-specific DNA binding transcription factor activity | non-traceable author statement sequence-specific DNA binding transcription factor activity | inferred from sequence or structural similarity with ttk nucleic acid binding | inferred from electronic annotation with InterPro:IPR013087 metal ion binding | inferred from electr…	longitudinals lacking	melanogaster	lola
FBgn0010038	FBgn0010038	glutathione metabolic process | inferred from direct assay	glutathione transferase activity | inferred from direct assay glutathione transferase activity | inferred from sequence or structural similarity with MGD:Gstt1; MGI:MGI:107379 glutathione transferase activity | non-traceable author statement glutathione peroxidase activity | traceable author statement	Glutathione S transferase D2	melanogaster	GstD2
FBgn0010039	FBgn0010039	biological_process | no biological data available	glutathione transferase activity | non-traceable author statement glutathione transferase activity | NOT inferred from key residues	Glutathione S transferase D3	melanogaster	GstD3
FBgn0010041	FBgn0010041	glutathione metabolic process | inferred from direct assay	glutathione transferase activity | inferred from sequence or structural similarity with MGD:Gstt1; MGI:MGI:107379 glutathione transferase activity | non-traceable author statement glutathione transferase activity | inferred from direct assay	Glutathione S transferase D5	melanogaster	GstD5
FBgn0010241	FBgn0010241	drug transport | inferred from sequence or structural similarity with MGD:Abcb1a; MGI:MGI:97570 response to methotrexate | inferred from expression pattern transmembrane transport | inferred from biological aspect of ancestor with PANTHER:PTN000657188	ATPase activity, coupled | inferred from sequence or structural similarity with MGD:Abcb1a; MGI:MGI:97570 drug transmembrane transporter activity | inferred from sequence or structural similarity with UniProtKB:P08183 drug transmembrane transporter activity | non-traceable author statement ATP binding | inferred from electronic annotation with InterPro:IPR001140, InterPro:IPR003439, InterPro:IPR0…	Multi drug resistance 50	melanogaster	Mdr50
FBgn0010388	FBgn0010388	defense response to Gram-negative bacterium | inferred from direct assay defense response to Gram-negative bacterium | inferred from expression pattern defense response | inferred from direct assay defense response to Gram-positive bacterium | inferred from direct assay defense response to Gram-negative bacterium | traceable author statement defense response to bacterium | non-traceable author st…	-	Drosocin	melanogaster	Dro
FBgn0010425	FBgn0010425	proteolysis | non-traceable author statement proteolysis | inferred from electronic annotation with InterPro:IPR001254, InterPro:IPR001314, InterPro:IPR018114 proteolysis | inferred from sequence model	serine-type endopeptidase activity | non-traceable author statement serine-type endopeptidase activity | inferred from electronic annotation with InterPro:IPR001254, InterPro:IPR001314, InterPro:IPR018114 serine-type endopeptidase activity | inferred from sequence model	epsilonTrypsin	melanogaster	epsilonTry
FBgn0011016	FBgn0011016	protein retention in ER lumen | inferred from sequence or structural similarity	signal sequence binding | inferred from sequence or structural similarity signal sequence binding | inferred from sequence or structural similarity with NCBI_gi:4507239	Signal sequence receptor beta	melanogaster	SsRbeta
FBgn0011296	FBgn0011296	protein lipidation | NOT inferred from mutant phenotype regulation of autophagy | NOT inferred from mutant phenotype regulation of translational initiation by eIF2 alpha phosphorylation | inferred from mutant phenotype	-	lethal (2) essential for life	melanogaster	l(2)efl
FBgn0011703	FBgn0011703	DNA replication | non-traceable author statement activation of cysteine-type endopeptidase activity involved in apoptotic process | inferred from mutant phenotype tissue regeneration | inferred from mutant phenotype oxidation-reduction process | inferred from electronic annotation with InterPro:IPR000788, InterPro:IPR008926, InterPro:IPR013346, InterPro:IPR013509 DNA replication | inferred from e…	ribonucleoside-diphosphate reductase activity, thioredoxin disulfide as acceptor | inferred from sequence or structural similarity with SGD_LOCUS:RNR1; SGD:S0000872 ribonucleoside-diphosphate reductase activity, thioredoxin disulfide as acceptor | non-traceable author statement ATP binding | inferred from electronic annotation with InterPro:IPR013509 ribonucleoside-diphosphate reductase activity,…	Ribonucleoside diphosphate reductase large subunit	melanogaster	RnrL
FBgn0011705	FBgn0011705	myoblast fusion | inferred from mutant phenotype myoblast fusion | traceable author statement skeletal muscle tissue development | traceable author statement	molecular_function | no biological data available	rolling stone	melanogaster	rost
FBgn0011722	FBgn0011722	axon guidance | inferred from mutant phenotype regulation of cell adhesion mediated by integrin | inferred from genetic interaction with pgant3 cell-substrate adhesion | inferred from mutant phenotype phagocytosis | inferred from mutant phenotype cell adhesion mediated by integrin | inferred from direct assay substrate adhesion-dependent cell spreading | inferred from direct assay	integrin binding | inferred from physical interaction with if, mys	Tiggrin	melanogaster	Tig
FBgn0011774	FBgn0011774	telomere maintenance | inferred from mutant phenotype double-strand break repair via nonhomologous end joining | inferred from mutant phenotype	DNA binding | contributes_to inferred from direct assay protein heterodimerization activity | inferred from direct assay DNA binding | inferred from direct assay DNA binding | inferred from direct assay AND inferred from sequence or structural similarity with HGNC_gene:XRCC6; HGNC:4055; OMIM:152690 DNA binding | non-traceable author statement DNA-dependent protein kinase activity | non-traceable …	Inverted repeat-binding protein	melanogaster	Irbp
FBgn0013269	FBgn0013269	protein folding | inferred from sequence or structural similarity with UniProtKB:Q26486 protein folding | non-traceable author statement negative regulation of autophagy | inferred from mutant phenotype negative regulation of macroautophagy | inferred from mutant phenotype juvenile hormone mediated signaling pathway | inferred from mutant phenotype peptidyl-proline modification | inferred from bi…	FK506 binding | inferred from direct assay FK506 binding | non-traceable author statement FK506 binding | inferred from sequence or structural similarity with UniProtKB:Q26486 peptidyl-prolyl cis-trans isomerase activity | inferred from sequence or structural similarity with UniProtKB:Q26486 peptidyl-prolyl cis-trans isomerase activity | non-traceable author statement protein binding | inferred f…	FK506-binding protein 1	melanogaster	FK506-bp1
FBgn0013300	FBgn0013300	spermatogenesis, exchange of chromosomal proteins | inferred from direct assay sperm chromatin condensation | inferred from mutant phenotype spermatid development | inferred from mutant phenotype inferred from genetic interaction with ProtB	DNA binding | inferred from sequence or structural similarity	Protamine A	melanogaster	ProtA
FBgn0013307	FBgn0013307	polyamine biosynthetic process | non-traceable author statement polyamine biosynthetic process | inferred from electronic annotation with InterPro:IPR002433	ornithine decarboxylase activity | inferred from sequence or structural similarity with UniProtKB:P27119 AND inferred from sequence or structural similarity with UniProt:Q9I8S4 ornithine decarboxylase activity | inferred from sequence or structural similarity	Ornithine decarboxylase 1	melanogaster	Odc1
FBgn0013469	FBgn0013469	positive regulation of compound eye retinal cell programmed cell death | inferred from mutant phenotype negative regulation of Ras protein signal transduction | non-traceable author statement larval feeding behavior | inferred from mutant phenotype tricarboxylic acid cycle | inferred from direct assay neurogenesis | inferred from mutant phenotype neuronal stem cell maintenance | inferred from mut…	nucleic acid binding | inferred from sequence or structural similarity with InterPro:IPR007087 metal ion binding | inferred from electronic annotation with InterPro:IPR007087	klumpfuss	melanogaster	klu
FBgn0013771	FBgn0013771	insecticide metabolic process | non-traceable author statement oxidation-reduction process | inferred from electronic annotation with InterPro:IPR001128, InterPro:IPR002401, InterPro:IPR017972	electron carrier activity | inferred from sequence or structural similarity with Cyp6a2 electron carrier activity | non-traceable author statement electron carrier activity | inferred from sequence or structural similarity oxidoreductase activity, acting on paired donors, with incorporation or reduction of molecular oxygen | inferred from electronic annotation with InterPro:IPR001128, InterPro:IP…	Cytochrome P450-6a9	melanogaster	Cyp6a9
FBgn0013773	FBgn0013773	oxidation-reduction process | inferred from electronic annotation with InterPro:IPR001128, InterPro:IPR002401, InterPro:IPR017972	electron carrier activity | non-traceable author statement electron carrier activity | inferred from sequence or structural similarity oxidoreductase activity, acting on paired donors, with incorporation or reduction of molecular oxygen | inferred from electronic annotation with InterPro:IPR001128, InterPro:IPR002401, InterPro:IPR017972 heme binding | inferred from electronic annotation with Inte…	Cyp6a22	melanogaster	Cyp6a22
FBgn0014135	FBgn0014135	positive chemotaxis | inferred from direct assay cytoneme assembly | inferred from direct assay epithelial cell migration, open tracheal system | traceable author statement fibroblast growth factor receptor signaling pathway | traceable author statement positive chemotaxis | traceable author statement chemotaxis | traceable author statement open tracheal system development | non-traceable author …	fibroblast growth factor receptor binding | non-traceable author statement fibroblast growth factor receptor binding | inferred from sequence or structural similarity with MGD:Fgf10; MGI:MGI:1099809 fibroblast growth factor receptor binding | traceable author statement growth factor activity | inferred from electronic annotation with InterPro:IPR002209, InterPro:IPR002348	branchless	melanogaster	bnl
FBgn0014396	FBgn0014396	locomotor rhythm | inferred from genetic interaction with jet entrainment of circadian clock | inferred from mutant phenotype mating behavior | inferred from mutant phenotype circadian behavior | inferred from mutant phenotype circadian rhythm | non-traceable author statement eclosion rhythm | non-traceable author statement locomotor rhythm | non-traceable author statement sleep | non-traceable a…	protein heterodimerization activity | traceable author statement protein heterodimerization activity | non-traceable author statement protein binding | inferred from physical interaction with cry protein binding | inferred from physical interaction with per protein heterodimerization activity | inferred from physical interaction with Clk transcription factor binding | inferred from physical inter…	timeless	melanogaster	tim
FBgn0014427	FBgn0014427	L-serine biosynthetic process | non-traceable author statement pyridoxine biosynthetic process | non-traceable author statement L-serine biosynthetic process | inferred from electronic annotation with InterPro:IPR003248	O-phospho-L-serine:2-oxoglutarate aminotransferase activity | inferred from sequence or structural similarity O-phospho-L-serine:2-oxoglutarate aminotransferase activity | non-traceable author statement O-phospho-L-serine:2-oxoglutarate aminotransferase activity | inferred from electronic annotation with InterPro:IPR022278 pyridoxal phosphate binding | inferred from electronic annotation with Int…	-	melanogaster	CG11899
FBgn0015039	FBgn0015039	oxidation-reduction process | inferred from electronic annotation with InterPro:IPR001128, InterPro:IPR002403, InterPro:IPR017972	electron carrier activity | non-traceable author statement electron carrier activity | inferred from sequence or structural similarity oxidoreductase activity, acting on paired donors, with incorporation or reduction of molecular oxygen | inferred from electronic annotation with InterPro:IPR001128, InterPro:IPR002403, InterPro:IPR017972 heme binding | inferred from electronic annotation with Inte…	Cytochrome P450-9b2	melanogaster	Cyp9b2
FBgn0015393	FBgn0015393	mRNA splicing, via spliceosome | inferred from sequence or structural similarity with NCBI_NP:004999 AND inferred from sequence or structural similarity with SGD_LOCUS:SNU13; SGD:S0000752 nervous system development | inferred from mutant phenotype mRNA splicing, via spliceosome | inferred from sequence or structural similarity with HGNC_gene:NHP2L1; HGNC:7819; OMIM:6013040 peripheral nervous syst…	mRNA binding | inferred from sequence or structural similarity with HGNC_gene:NHP2L1; HGNC:7819; OMIM:6013040	hoi-polloi	melanogaster	hoip
FBgn0015714	FBgn0015714	thermosensory behavior | inferred from mutant phenotype oxidation-reduction process | inferred from electronic annotation with InterPro:IPR001128, InterPro:IPR002401, InterPro:IPR017972	electron carrier activity | inferred from sequence or structural similarity electron carrier activity | non-traceable author statement oxidoreductase activity, acting on paired donors, with incorporation or reduction of molecular oxygen | inferred from electronic annotation with InterPro:IPR001128, InterPro:IPR002401, InterPro:IPR017972 heme binding | inferred from electronic annotation with Inte…	Cytochrome P450-6a17	melanogaster	Cyp6a17
FBgn0016076	FBgn0016076	chaeta morphogenesis | inferred from mutant phenotype imaginal disc-derived wing hair organization | inferred from mutant phenotype circadian rhythm | non-traceable author statement locomotor rhythm | non-traceable author statement circadian rhythm | traceable author statement transcription, DNA-templated | non-traceable author statement multicellular organismal development | traceable author sta…	protein heterodimerization activity | inferred from sequence or structural similarity protein homodimerization activity | inferred from sequence or structural similarity RNA polymerase II core promoter proximal region sequence-specific DNA binding transcription factor activity involved in negative regulation of transcription | inferred from direct assay sequence-specific DNA binding | inferred fr…	vrille	melanogaster	vri
FBgn0016122	FBgn0016122	heart development | inferred from mutant phenotype proteolysis | inferred from electronic annotation with InterPro:IPR001548 regulation of heart rate | inferred from mutant phenotype heart morphogenesis | inferred from mutant phenotype heart development | NOT inferred from mutant phenotype positive regulation of circadian sleep/wake cycle, sleep | inferred from mutant phenotype sleep | inferred f…	peptidyl-dipeptidase activity | inferred from sequence or structural similarity with Ance peptidyl-dipeptidase activity | inferred from sequence or structural similarity with UniProtKB:Q10715 peptidyl-dipeptidase activity | non-traceable author statement zinc ion binding | inferred from sequence model metalloendopeptidase activity | inferred from sequence or structural similarity with MGD:Ace; MG…	Angiotensin-converting enzyme-related	melanogaster	Acer
FBgn0016797	FBgn0016797	chaeta morphogenesis | inferred from mutant phenotype receptor-mediated endocytosis | inferred from mutant phenotype signal transduction | inferred from sequence or structural similarity Wnt signaling pathway | non-traceable author statement axon extension | inferred from mutant phenotype salivary gland morphogenesis | inferred from mutant phenotype synapse organization | inferred from physical i…	transmembrane signaling receptor activity | inferred from sequence or structural similarity Wnt-activated receptor activity | non-traceable author statement Wnt-activated receptor activity | inferred from direct assay PDZ domain binding | inferred from physical interaction with Grip Wnt-protein binding | inferred from direct assay Wnt-protein binding | inferred from physical interaction with wg W…	frizzled 2	melanogaster	fz2
FBgn0019938	FBgn0019938	transcription from RNA polymerase I promoter | inferred from sequence or structural similarity with UniProtKB:O54889 transcription from RNA polymerase I promoter | non-traceable author statement	DNA-directed RNA polymerase activity | non-traceable author statement DNA-directed RNA polymerase activity | inferred from sequence or structural similarity with UniProtKB:O54889 DNA binding | inferred from electronic annotation with InterPro:IPR000722, InterPro:IPR006592, InterPro:IPR007066, InterPro:IPR007080, InterPro:IPR007081, InterPro:IPR007083 zinc ion binding | inferred from electronic an…	RNA polymerase I subunit	melanogaster	RpI1
FBgn0019952	FBgn0019952	apoptotic process | traceable author statement organic cation transport | inferred from sequence or structural similarity with UniProtKB:Q9U539 transmembrane transport | inferred from electronic annotation with InterPro:IPR005828	organic cation transmembrane transporter activity | inferred from sequence or structural similarity with UniProtKB:Q9U539	Organic cation transporter	melanogaster	Orct
FBgn0020385	FBgn0020385	oxidation-reduction process | inferred from electronic annotation with InterPro:IPR000672, InterPro:IPR020630, InterPro:IPR020631, InterPro:IPR020867 folic acid-containing compound biosynthetic process | inferred from electronic annotation with InterPro:IPR000559, InterPro:IPR000672, InterPro:IPR020628, InterPro:IPR020630, InterPro:IPR020631, InterPro:IPR020867 one-carbon metabolic process | infe…	formate-tetrahydrofolate ligase activity | inferred from sequence or structural similarity with SGD_LOCUS:MIS1; SGD:S0000288 methenyltetrahydrofolate cyclohydrolase activity | inferred from sequence or structural similarity with SGD_LOCUS:MIS1; SGD:S0000288 methylenetetrahydrofolate dehydrogenase (NADP+) activity | inferred from sequence or structural similarity with SGD_LOCUS:MIS1; SGD:S0000288 …	pugilist	melanogaster	pug
FBgn0020545	FBgn0020545	digestion | inferred from expression pattern response to toxic substance | inferred from expression pattern	serine hydrolase activity | non-traceable author statement	kraken	melanogaster	kraken
FBgn0020633	FBgn0020633	pre-replicative complex assembly involved in nuclear cell cycle DNA replication | non-traceable author statement pre-replicative complex assembly involved in nuclear cell cycle DNA replication | inferred from sequence or structural similarity with UniProtKB:P33993 mitotic G2 DNA damage checkpoint | inferred from genetic interaction with nbs DNA replication initiation | inferred from electronic an…	chromatin binding | non-traceable author statement chromatin binding | inferred from sequence or structural similarity with UniProtKB:P33993 3'-5' DNA helicase activity | contributes_to inferred from direct assay ATP binding | inferred from electronic annotation with InterPro:IPR001208, InterPro:IPR008050, InterPro:IPR018525 DNA binding | inferred from electronic annotation with InterPro:IPR00120…	Minichromosome maintenance 7	melanogaster	Mcm7
FBgn0021795	FBgn0021795	protein retention in ER lumen | inferred from sequence or structural similarity	signal sequence binding | inferred from sequence or structural similarity	Translocon-associated protein delta	melanogaster	Tapdelta
FBgn0023479	FBgn0023479	long-term memory | inferred from mutant phenotype short-term memory | inferred from direct assay chitin metabolic process | inferred from electronic annotation with InterPro:IPR002557 proteolysis | inferred from electronic annotation with InterPro:IPR001254, InterPro:IPR001314, InterPro:IPR018114 proteolysis | inferred from sequence model	serine-type endopeptidase activity | inferred from sequence or structural similarity serine-type endopeptidase activity | non-traceable author statement serine-type endopeptidase activity | inferred from electronic annotation with InterPro:IPR001254, InterPro:IPR001314, InterPro:IPR018114 chitin binding | inferred from electronic annotation with InterPro:IPR002557 scavenger receptor activity | in…	Tequila	melanogaster	Tequila
FBgn0024289	FBgn0024289	oxidation-reduction process | inferred from electronic annotation with InterPro:IPR002085, InterPro:IPR002328, InterPro:IPR013149, InterPro:IPR013154	L-iditol 2-dehydrogenase activity | non-traceable author statement zinc ion binding | inferred from electronic annotation with InterPro:IPR002085, InterPro:IPR002328, InterPro:IPR013149 oxidoreductase activity | inferred from electronic annotation with InterPro:IPR002085, InterPro:IPR002328, InterPro:IPR013149, InterPro:IPR013154	Sorbitol dehydrogenase 1	melanogaster	Sodh-1
FBgn0024836	FBgn0024836	establishment of planar polarity | inferred from mutant phenotype calcium-dependent cell-cell adhesion via plasma membrane cell adhesion molecules | inferred from sequence or structural similarity homophilic cell adhesion via plasma membrane adhesion molecules | inferred from sequence or structural similarity dendrite development | inferred from expression pattern segment polarity determination |…	G-protein coupled receptor activity | inferred from sequence or structural similarity receptor signaling protein activity | inferred from mutant phenotype cell adhesion molecule binding | inferred from sequence or structural similarity receptor activity | inferred from sequence or structural similarity transmembrane signaling receptor activity | inferred from sequence or structural similarity rec…	starry night	melanogaster	stan
FBgn0024957	FBgn0024957	regulation of translational initiation by iron | non-traceable author statement metabolic process | inferred from electronic annotation with InterPro:IPR000573, InterPro:IPR001030, InterPro:IPR006249, InterPro:IPR015928, InterPro:IPR015931, InterPro:IPR015932, InterPro:IPR015934, InterPro:IPR015937	iron ion binding | non-traceable author statement aconitate hydratase activity | inferred from sequence or structural similarity with UniProtKB:P28271 iron ion binding | inferred from sequence or structural similarity with InterPro:IPR006249 mRNA binding | inferred from sequence or structural similarity with UniProtKB:P28271 aconitate hydratase activity | inferred from direct assay iron-responsiv…	Iron regulatory protein 1B	melanogaster	Irp-1B
FBgn0025620	FBgn0025620	-	transferase activity, transferring phosphorus-containing groups | inferred from electronic annotation with InterPro:IPR011009	-	melanogaster	CG13360
FBgn0025678	FBgn0025678	cell redox homeostasis | inferred from electronic annotation with InterPro:IPR005746, InterPro:IPR013766, InterPro:IPR017937 positive regulation of apoptotic cell clearance | inferred from direct assay inferred from mutant phenotype	protein disulfide isomerase activity | inferred from sequence or structural similarity with UniProtKB:Q63081 protein disulfide isomerase activity | inferred from sequence or structural similarity	calcium-binding protein 1	melanogaster	CaBP1
FBgn0025700	FBgn0025700	cotranslational protein targeting to membrane | inferred from electronic annotation with InterPro:IPR009779	-	-	melanogaster	CG5885
FBgn0026268	FBgn0026268	metabolic process | inferred from electronic annotation with InterPro:IPR002198 sensory perception of smell | inferred from expression pattern oxidation-reduction process | inferred from sequence model	carbonyl reductase (NADPH) activity | inferred from sequence or structural similarity with MGD:Cbr2; MGI:MGI:107200 oxidoreductase activity | inferred from sequence model	antdh	melanogaster	antdh
FBgn0026403	FBgn0026403	cell-matrix adhesion | inferred from electronic annotation with InterPro:IPR003886	calcium ion binding | inferred from electronic annotation with InterPro:IPR001881, InterPro:IPR018097	Nidogen/entactin	melanogaster	Ndg
FBgn0026563	FBgn0026563	biological_process | no biological data available	molecular_function | no biological data available	-	melanogaster	CG1979
FBgn0026593	FBgn0026593	biological_process | no biological data available	molecular_function | no biological data available	-	melanogaster	CG5707
FBgn0027074	FBgn0027074	metabolic process | inferred from sequence or structural similarity with UniProtKB:P18569	UDP-glycosyltransferase activity | inferred from sequence or structural similarity with UniProtKB:Q64637 transferase activity, transferring hexosyl groups | inferred from electronic annotation with InterPro:IPR002213 UDP-glycosyltransferase activity | inferred from sequence or structural similarity with UniProtKB:P18569	-	melanogaster	CG17324
FBgn0027094	FBgn0027094	alanyl-tRNA aminoacylation | inferred from sequence or structural similarity with SGD_LOCUS:ALA1; SGD:S0005862	alanine-tRNA ligase activity | non-traceable author statement alanine-tRNA ligase activity | inferred from sequence or structural similarity with SGD_LOCUS:ALA1; SGD:S0005862 ATP binding | inferred from electronic annotation with InterPro:IPR012947, InterPro:IPR018162, InterPro:IPR018164, InterPro:IPR018165 nucleic acid binding | inferred from electronic annotation with InterPro:IPR003156, InterP…	Alanyl-tRNA synthetase	melanogaster	Aats-ala
FBgn0027565	FBgn0027565	vacuolar transport | inferred from electronic annotation with InterPro:IPR005024 endosomal transport | inferred from sequence or structural similarity with HGNC_gene:CHMP7 ; HGNC:28439	protein transporter activity | inferred from sequence or structural similarity with HGNC_gene:CHMP7 ; HGNC:28439	-	melanogaster	CG5498
FBgn0027945	FBgn0027945	glycine catabolic process | inferred from sequence or structural similarity glycine catabolic process | inferred from sequence or structural similarity with UniProtKB:P23434 glycine decarboxylation via glycine cleavage system | inferred from electronic annotation with InterPro:IPR017453 wing disc development | inferred from genetic interaction with Bx	-	pumpless	melanogaster	ppl
FBgn0028519	FBgn0028519	mesoderm development | inferred from expression pattern long-chain fatty acid metabolic process | inferred from sequence or structural similarity with UniProtKB:Q9V3S9	long-chain fatty acid-CoA ligase activity | inferred from sequence or structural similarity long-chain fatty acid-CoA ligase activity | inferred from sequence or structural similarity with NCBI_NP:599216 long-chain fatty acid-CoA ligase activity | inferred from sequence or structural similarity with UniProtKB:Q9V3S9	-	melanogaster	CG4500
FBgn0029148	FBgn0029148	rRNA pseudouridine synthesis | inferred from sequence or structural similarity with UniProtKB:P32495 cellular response to starvation | inferred from expression pattern	snoRNA binding | inferred from sequence or structural similarity with UniProtKB:P32495	NHP2	melanogaster	NHP2
FBgn0029573	FBgn0029573	-	-	-	melanogaster	CG14770
FBgn0029766	FBgn0029766	biological_process | no biological data available	molecular_function | no biological data available	-	melanogaster	CG15784
FBgn0030006	FBgn0030006	-	-	-	melanogaster	CG17982
FBgn0030013	FBgn0030013	phospholipid metabolic process | inferred from electronic annotation with InterPro:IPR013090 lipid catabolic process | inferred from electronic annotation with InterPro:IPR001211, InterPro:IPR013090	phospholipase A2 activity | inferred from sequence or structural similarity with UniProtKB:P16354 calcium ion binding | inferred from electronic annotation with InterPro:IPR001211	-	melanogaster	GIIIspla2
FBgn0030015	FBgn0030015	protein polyubiquitination | inferred from sequence or structural similarity with HGNC_gene:MARCH5; HGNC:26025	zinc ion binding | inferred from electronic annotation with InterPro:IPR011016 ubiquitin-protein transferase activity | inferred from sequence or structural similarity with HGNC_gene:MARCH5; HGNC:26025 zinc ion binding | inferred from sequence model	-	melanogaster	CG10761
FBgn0030016	FBgn0030016	sensory perception of smell | inferred from sequence or structural similarity detection of chemical stimulus involved in sensory perception of smell | inferred from direct assay	olfactory receptor activity | non-traceable author statement olfactory receptor activity | inferred from sequence or structural similarity olfactory receptor activity | inferred from direct assay odorant binding | inferred from sequence or structural similarity with Or43b	Odorant receptor 7a	melanogaster	Or7a
FBgn0030060	FBgn0030060	-	transferase activity, transferring phosphorus-containing groups | inferred from electronic annotation with InterPro:IPR011009	-	melanogaster	CG2004
FBgn0030218	FBgn0030218	mitochondrial ornithine transport | inferred from sequence or structural similarity with UniProtKB:Q9Y619 amino acid transmembrane transport | inferred from sequence or structural similarity with Eaat1 mitochondrial transport | inferred from sequence model	L-ornithine transmembrane transporter activity | inferred from sequence or structural similarity with UniProtKB:Q9Y619 amino acid transmembrane transporter activity | inferred from sequence or structural similarity with Eaat1 transmembrane transporter activity | inferred from sequence model	-	melanogaster	CG1628
FBgn0030432	FBgn0030432	-	DNA binding | inferred from electronic annotation with InterPro:IPR004210	-	melanogaster	CG4404
FBgn0030484	FBgn0030484	biological_process | no biological data available	glutathione transferase activity | inferred from sequence or structural similarity with MGD:Gstt1; MGI:MGI:107379	Glutathione S transferase T4	melanogaster	GstT4
FBgn0030558	FBgn0030558	aromatic amino acid family metabolic process | inferred from electronic annotation with InterPro:IPR005957 biosynthetic process | inferred from electronic annotation with InterPro:IPR004838, InterPro:IPR004839	L-tyrosine:2-oxoglutarate aminotransferase activity | inferred from sequence or structural similarity with UniProtKB:P04694 pyridoxal phosphate binding | inferred from electronic annotation with InterPro:IPR004838, InterPro:IPR004839, InterPro:IPR005957, InterPro:IPR005958, InterPro:IPR015421, InterPro:IPR015422	-	melanogaster	CG1461
FBgn0030562	FBgn0030562	biological_process | no biological data available	molecular_function | no biological data available	-	melanogaster	CG9400
FBgn0030578	FBgn0030578	protein polyubiquitination | inferred from sequence or structural similarity with HGNC_gene:MKRN1; HGNC:7112	zinc ion binding | inferred from electronic annotation with InterPro:IPR000571, InterPro:IPR001841 zinc ion binding | inferred from sequence model ubiquitin-protein transferase activity | inferred from sequence or structural similarity with HGNC_gene:MKRN1; HGNC:7112	-	melanogaster	CG5347
FBgn0030596	FBgn0030596	oxidation-reduction process | inferred from electronic annotation with InterPro:IPR000172, InterPro:IPR007867, InterPro:IPR012132 ecdysteroid metabolic process | inferred from genomic context with Eo inferred from sequence or structural similarity with Eo	glucose dehydrogenase activity | inferred from sequence or structural similarity with UniProtKB:P18172 flavin adenine dinucleotide binding | inferred from electronic annotation with InterPro:IPR000172, InterPro:IPR012132 oxidoreductase activity | inferred from sequence or structural similarity with Eo	-	melanogaster	CG12398
FBgn0030611	FBgn0030611	biological_process | no biological data available	molecular_function | no biological data available	-	melanogaster	CG15027
FBgn0030737	FBgn0030737	oxidation-reduction process | inferred from electronic annotation with InterPro:IPR006108, InterPro:IPR006176, InterPro:IPR006180, InterPro:IPR008927, InterPro:IPR013328, InterPro:IPR022694 fatty acid metabolic process | inferred from electronic annotation with InterPro:IPR006108, InterPro:IPR006176, InterPro:IPR006180, InterPro:IPR022694	3-hydroxyacyl-CoA dehydrogenase activity | inferred from electronic annotation with InterPro:IPR006108, InterPro:IPR006176, InterPro:IPR006180, InterPro:IPR022694 NAD+ binding | inferred from electronic annotation with InterPro:IPR022694	-	melanogaster	CG9914
FBgn0030763	FBgn0030763	-	-	-	melanogaster	CG9782
FBgn0030830	FBgn0030830	-	-	-	melanogaster	CG5172
FBgn0030905	FBgn0030905	-	-	-	melanogaster	CG15059
FBgn0030968	FBgn0030968	metabolic process | inferred from electronic annotation with InterPro:IPR002198	oxidoreductase activity, acting on CH-OH group of donors | inferred from sequence or structural similarity with EMBL:AF044127	-	melanogaster	CG7322
FBgn0031034	FBgn0031034	-	transferase activity, transferring acyl groups other than amino-acyl groups | inferred from electronic annotation with InterPro:IPR002656	-	melanogaster	CG14205
FBgn0031049	FBgn0031049	SRP-dependent cotranslational protein targeting to membrane, translocation | inferred from sequence or structural similarity with UniProtKB:P38384 negative regulation of autophagy | inferred from mutant phenotype	protein transporter activity | inferred from sequence or structural similarity with UniProtKB:P38384 P-P-bond-hydrolysis-driven protein transmembrane transporter activity | inferred from electronic annotation with InterPro:IPR008158	Sec61 gamma subunit	melanogaster	Sec61gamma
FBgn0031155	FBgn0031155	-	metal ion binding | inferred from electronic annotation with InterPro:IPR007087	-	melanogaster	CG15446
FBgn0031256	FBgn0031256	response to heat | inferred from sequence or structural similarity with EMBL:AF088983 protein folding | inferred from electronic annotation with InterPro:IPR002939, InterPro:IPR003095, InterPro:IPR008971	unfolded protein binding | inferred from electronic annotation with InterPro:IPR002939, InterPro:IPR003095, InterPro:IPR008971	-	melanogaster	CG4164
FBgn0031417	FBgn0031417	oxidation-reduction process | inferred from electronic annotation with InterPro:IPR004104	oxidoreductase activity | inferred from electronic annotation with InterPro:IPR000683, InterPro:IPR004104	-	melanogaster	CG3597
FBgn0031549	FBgn0031549	regulation of mitotic metaphase/anaphase transition | inferred from mutant phenotype	protein phosphatase 1 binding | inferred from physical interaction with flw inferred from physical interaction with Pp1-87B inferred from physical interaction with Pp1-13C inferred from physical interaction with Pp1α-96A	Spindly	melanogaster	Spindly
FBgn0031558	FBgn0031558	-	serine-type endopeptidase inhibitor activity | inferred from sequence or structural similarity with UniProtKB:P11424	-	melanogaster	CG16704
FBgn0031629	FBgn0031629	-	carbohydrate binding | inferred from sequence or structural similarity with Lectin-galC1	C-type lectin 27kD	melanogaster	Clect27
FBgn0031800	FBgn0031800	-	transferase activity, transferring phosphorus-containing groups | inferred from electronic annotation with InterPro:IPR011009	-	melanogaster	CG9497
FBgn0031860	FBgn0031860	oxidation-reduction process | inferred from electronic annotation with InterPro:IPR006076, InterPro:IPR006181, InterPro:IPR023209	D-aspartate oxidase activity | inferred from sequence or structural similarity with UniProtKB:P31228 AND inferred from sequence or structural similarity with UniProt:Q99489	-	melanogaster	CG11236
FBgn0031925	FBgn0031925	mating | inferred from mutant phenotype oxidation-reduction process | inferred from electronic annotation with InterPro:IPR001128, InterPro:IPR002403, InterPro:IPR017972	electron carrier activity | non-traceable author statement electron carrier activity | inferred from sequence or structural similarity oxidoreductase activity, acting on paired donors, with incorporation or reduction of molecular oxygen | inferred from electronic annotation with InterPro:IPR001128, InterPro:IPR002403, InterPro:IPR017972 heme binding | inferred from electronic annotation with Inte…	Cyp4d21	melanogaster	Cyp4d21
FBgn0031937	FBgn0031937	neurotransmitter transport | inferred from sequence or structural similarity with DAT neurotransmitter transport | inferred from sequence model	neurotransmitter transporter activity | inferred from sequence or structural similarity with DAT neurotransmitter:sodium symporter activity | inferred from electronic annotation with InterPro:IPR000175 neurotransmitter:sodium symporter activity | inferred from sequence model	-	melanogaster	CG13795
FBgn0031940	FBgn0031940	positive regulation of NFAT protein import into nucleus | inferred from mutant phenotype	-	-	melanogaster	CG7214
FBgn0032048	FBgn0032048	neuropeptide signaling pathway | inferred from sequence or structural similarity body fluid secretion | inferred from direct assay body fluid secretion | inferred from sequence or structural similarity G-protein coupled receptor signaling pathway | inferred from direct assay positive regulation of adenylate cyclase activity involved in G-protein coupled receptor signaling pathway | inferred from …	neuropeptide hormone activity | inferred from sequence or structural similarity diuretic hormone activity | inferred from direct assay diuretic hormone activity | non-traceable author statement diuretic hormone activity | inferred from sequence or structural similarity G-protein coupled receptor binding | inferred from physical interaction with Dh31-R	Diuretic hormone 31	melanogaster	Dh31
FBgn0032136	FBgn0032136	acylglycerol transport | inferred from mutant phenotype sterol transport | inferred from mutant phenotype	lipid binding | inferred from sequence or structural similarity with UniProtKB:Q25490 lipid transporter activity | inferred from mutant phenotype	Apolipoprotein lipid transfer particle	melanogaster	Apoltp
FBgn0032219	FBgn0032219	transmembrane transport | inferred from electronic annotation with InterPro:IPR002067 mitochondrial transport | inferred from sequence model	transmembrane transporter activity | inferred from sequence model	-	melanogaster	CG4995
FBgn0032253	FBgn0032253	mannose metabolic process | inferred from electronic annotation with InterPro:IPR011682	alpha-mannosidase activity | inferred from sequence or structural similarity with EMBL:U68567 carbohydrate binding | inferred from electronic annotation with InterPro:IPR011013 zinc ion binding | inferred from electronic annotation with InterPro:IPR015341 mannosyl-oligosaccharide 1,2-alpha-mannosidase activity | inferred from direct assay	Lysosomal alpha-mannosidase I	melanogaster	LManI
FBgn0032283	FBgn0032283	-	-	-	melanogaster	CG7296
FBgn0032286	FBgn0032286	-	-	-	melanogaster	CG7300
FBgn0032415	FBgn0032415	proteolysis | inferred from electronic annotation with InterPro:IPR002610	serine-type endopeptidase activity | inferred from electronic annotation with InterPro:IPR002610, InterPro:IPR017213, InterPro:IPR022764	rhomboid-6	melanogaster	rho-6
FBgn0032494	FBgn0032494	-	-	-	melanogaster	CG5945
FBgn0032507	FBgn0032507	proteolysis | NOT inferred from key residues	serine-type endopeptidase activity | NOT inferred from key residues	-	melanogaster	CG9377
FBgn0032535	FBgn0032535	proteolysis | inferred from electronic annotation with InterPro:IPR001548	peptidyl-dipeptidase activity | NOT non-traceable author statement peptidyl-dipeptidase activity | inferred from electronic annotation with InterPro:IPR001548 metallopeptidase activity | NOT inferred from key residues	Ance-2	melanogaster	Ance-2
FBgn0032577	FBgn0032577	-	-	-	melanogaster	CG13244
FBgn0032685	FBgn0032685	oxidation-reduction process | inferred from electronic annotation with InterPro:IPR002007, InterPro:IPR010255, InterPro:IPR019791 response to oxidative stress | inferred from electronic annotation with InterPro:IPR002007, InterPro:IPR010255, InterPro:IPR019791	peroxidase activity | inferred from sequence or structural similarity with MGD:Mpo; MGI:MGI:97137 heme binding | inferred from electronic annotation with InterPro:IPR002007, InterPro:IPR010255, InterPro:IPR019791	-	melanogaster	CG10211
FBgn0032753	FBgn0032753	proteolysis | NOT inferred from key residues	serine-type endopeptidase activity | NOT inferred from key residues	-	melanogaster	CG17572
FBgn0032803	FBgn0032803	biological_process | no biological data available	molecular_function | no biological data available	-	melanogaster	CG13082
FBgn0032835	FBgn0032835	-	-	-	melanogaster	CG16772
FBgn0032934	FBgn0032934	biological_process | no biological data available	molecular_function | no biological data available	-	melanogaster	CG8679
FBgn0033215	FBgn0033215	mesoderm development | non-traceable author statement	transferase activity, transferring acyl groups other than amino-acyl groups | inferred from electronic annotation with InterPro:IPR007130	-	melanogaster	CG1942
FBgn0033355	FBgn0033355	-	serine-type endopeptidase inhibitor activity | inferred from sequence or structural similarity with EMBL:AF099016; protein_id:AAD22172.1	-	melanogaster	CG13748
FBgn0033501	FBgn0033501	-	-	-	melanogaster	CG12911
FBgn0033518	FBgn0033518	hydrogen peroxide catabolic process | inferred from direct assay oxidation-reduction process | inferred from electronic annotation with InterPro:IPR000866, InterPro:IPR019479	antioxidant activity | non-traceable author statement peroxidase activity | non-traceable author statement antioxidant activity | inferred from sequence or structural similarity with UniProtKB:O77834 glutathione peroxidase activity | inferred from sequence or structural similarity with UniProtKB:O77834 peroxidase activity | inferred from sequence or structural similarity with MGD:Prdx6; MGI:MGI:8…	Peroxiredoxin 2540-2	melanogaster	Prx2540-2
FBgn0033593	FBgn0033593	peptidoglycan recognition protein signaling pathway | inferred from expression pattern defense response to Gram-negative bacterium | inferred from direct assay inferred from mutant phenotype defense response to Gram-positive bacterium | inferred from direct assay inferred from mutant phenotype positive regulation of peptidoglycan recognition protein signaling pathway | inferred from genetic inter…	molecular_function | no biological data available	Listericin	melanogaster	Listericin
FBgn0033663	FBgn0033663	protein folding | inferred from sequence or structural similarity with SGD_LOCUS:PDI1; SGD:S000000548 cell redox homeostasis | inferred from electronic annotation with InterPro:IPR005746, InterPro:IPR013766, InterPro:IPR017937	protein disulfide isomerase activity | inferred from sequence or structural similarity with SGD_LOCUS:PDI1; SGD:S000000548	ERp60	melanogaster	ERp60
FBgn0033728	FBgn0033728	chitin-based cuticle development | inferred from sequence model	structural constituent of chitin-based cuticle | inferred from sequence or structural similarity with UniProtKB:P21799 structural constituent of chitin-based cuticle | inferred from sequence or structural similarity with Pfam:PF00379 inferred from sequence or structural similarity with InterPro:IPR000618 structural constituent of chitin-based larval cuticle | inferred from sequence model	Cuticular protein 49Ae	melanogaster	Cpr49Ae
FBgn0033735	FBgn0033735	deoxyribonucleotide catabolic process | inferred from electronic annotation with InterPro:IPR011343	deoxyribose-phosphate aldolase activity | inferred from sequence or structural similarity with ECOGENE_G:deoC; ECOGENE:EG10221	-	melanogaster	CG8525
FBgn0033904	FBgn0033904	mitochondrial transport | inferred from sequence model	transmembrane transporter activity | inferred from sequence model	-	melanogaster	CG18327
FBgn0033906	FBgn0033906	-	-	-	melanogaster	CG8331
FBgn0033979	FBgn0033979	oxidation-reduction process | inferred from electronic annotation with InterPro:IPR001128, InterPro:IPR002401, InterPro:IPR002402, InterPro:IPR017972	electron carrier activity | non-traceable author statement electron carrier activity | inferred from sequence or structural similarity oxidoreductase activity, acting on paired donors, with incorporation or reduction of molecular oxygen | inferred from electronic annotation with InterPro:IPR001128, InterPro:IPR002401, InterPro:IPR017972 heme binding | inferred from electronic annotation with Inte…	Cyp6a19	melanogaster	Cyp6a19
FBgn0033981	FBgn0033981	oxidation-reduction process | inferred from electronic annotation with InterPro:IPR001128, InterPro:IPR002401, InterPro:IPR017972	electron carrier activity | non-traceable author statement electron carrier activity | inferred from sequence or structural similarity oxidoreductase activity, acting on paired donors, with incorporation or reduction of molecular oxygen | inferred from electronic annotation with InterPro:IPR001128, InterPro:IPR002401, InterPro:IPR017972 heme binding | inferred from electronic annotation with Inte…	Cyp6a21	melanogaster	Cyp6a21
FBgn0033982	FBgn0033982	oxidation-reduction process | inferred from electronic annotation with InterPro:IPR001128, InterPro:IPR002401, InterPro:IPR017972	electron carrier activity | non-traceable author statement electron carrier activity | inferred from sequence or structural similarity oxidoreductase activity, acting on paired donors, with incorporation or reduction of molecular oxygen | inferred from electronic annotation with InterPro:IPR001128, InterPro:IPR002401, InterPro:IPR017972 heme binding | inferred from electronic annotation with Inte…	Cyp317a1	melanogaster	Cyp317a1
FBgn0034045	FBgn0034045	transmembrane transport | inferred from electronic annotation with InterPro:IPR003663, InterPro:IPR005828, InterPro:IPR005829	glucose transmembrane transporter activity | inferred from sequence or structural similarity with MGD:Slc2a1; MGI:MGI:95755	-	melanogaster	CG8249
FBgn0034140	FBgn0034140	-	-	-	melanogaster	CG8317
FBgn0034277	FBgn0034277	encapsulation of foreign target | inferred from mutant phenotype protein N-linked glycosylation | inferred from electronic annotation with InterPro:IPR008814	dolichyl-diphosphooligosaccharide-protein glycotransferase activity | inferred from sequence or structural similarity with UniProtKB:P25235	Oligosaccharide transferase Delta subunit	melanogaster	OstDelta
FBgn0034290	FBgn0034290	-	-	-	melanogaster	CG5773
FBgn0034328	FBgn0034328	Toll signaling pathway | non-traceable author statement antibacterial humoral response | inferred from direct assay defense response | inferred from direct assay defense response to Gram-positive bacterium | inferred from expression pattern response to bacterium | inferred from expression pattern	molecular_function | no biological data available	Immune induced molecule 23	melanogaster	IM23
FBgn0034329	FBgn0034329	defense response | inferred from direct assay response to bacterium | inferred from expression pattern	-	Immune induced molecule 1	melanogaster	IM1
FBgn0034356	FBgn0034356	gluconeogenesis | inferred from sequence or structural similarity with UniProtKB:Q16822	phosphoenolpyruvate carboxykinase (GTP) activity | inferred from sequence or structural similarity with EMBL:AF009605 phosphoenolpyruvate carboxykinase (GTP) activity | inferred from sequence or structural similarity with UniProtKB:Q16822 GTP binding | inferred from electronic annotation with InterPro:IPR008209	-	melanogaster	CG10924
FBgn0034394	FBgn0034394	transmembrane transport | inferred from electronic annotation with InterPro:IPR005829, InterPro:IPR011701	high-affinity inorganic phosphate:sodium symporter activity | inferred from sequence or structural similarity with EMBL:AB020527; protein_id:BAA76663.1	-	melanogaster	CG15096
FBgn0034468	FBgn0034468	sensory perception of smell | inferred from expression pattern sensory perception of chemical stimulus | inferred from sequence or structural similarity with UniProtKB:P34174 sensory perception of chemical stimulus | inferred from sequence alignment with UniProtKB:P34174 olfactory behavior | inferred from sequence or structural similarity with UniProtKB:O02372 response to pheromone | inferred fro…	odorant binding | non-traceable author statement odorant binding | inferred from sequence or structural similarity with UniProtKB:P34174 odorant binding | inferred from sequence alignment with UniProtKB:P34174 odorant binding | inferred from sequence or structural similarity with lush	Odorant-binding protein 56a	melanogaster	Obp56a
FBgn0034480	FBgn0034480	-	transferase activity, transferring phosphorus-containing groups | inferred from electronic annotation with InterPro:IPR011009	-	melanogaster	CG16898
FBgn0034484	FBgn0034484	SCF-dependent proteasomal ubiquitin-dependent protein catabolic process | inferred from sequence model	ubiquitin-protein transferase activity | contributes_to inferred from sequence model	-	melanogaster	CG11044
FBgn0034511	FBgn0034511	defense response to other organism | inferred from mutant phenotype detection of biotic stimulus | inferred from sequence or structural similarity with GNBP3 response to fungus | inferred from expression pattern	carbohydrate binding | inferred from sequence or structural similarity with GNBP3	GNBP-like 3	melanogaster	GNBP-like3
FBgn0034548	FBgn0034548	biological_process | no biological data available	molecular_function | no biological data available	-	melanogaster	CG13443
FBgn0034628	FBgn0034628	fatty acid beta-oxidation | inferred from sequence or structural similarity with HGNC_gene:ACOX1; HGNC:119	acyl-CoA oxidase activity | inferred from sequence or structural similarity palmitoyl-CoA oxidase activity | inferred from sequence or structural similarity with UniProtKB:P07872 acyl-CoA dehydrogenase activity | inferred from electronic annotation with InterPro:IPR006091 flavin adenine dinucleotide binding | inferred from electronic annotation with InterPro:IPR012258, InterPro:IPR013786 acyl-CoA…	acyl-Coenzyme A oxidase at 57D proximal	melanogaster	Acox57D-p
FBgn0034629	FBgn0034629	fatty acid beta-oxidation | inferred from sequence or structural similarity with HGNC_gene:ACOX1; HGNC:119	acyl-CoA oxidase activity | inferred from sequence or structural similarity palmitoyl-CoA oxidase activity | inferred from sequence or structural similarity with UniProtKB:P07872 acyl-CoA dehydrogenase activity | inferred from electronic annotation with InterPro:IPR006091 flavin adenine dinucleotide binding | inferred from electronic annotation with InterPro:IPR012258, InterPro:IPR013786 acyl-CoA…	acyl-Coenzyme A oxidase at 57D distal	melanogaster	Acox57D-d
FBgn0034706	FBgn0034706	-	-	-	melanogaster	CG11275
FBgn0034710	FBgn0034710	dephosphorylation | inferred from sequence or structural similarity with HGNC_gene:ALPP; HGNC:439	alkaline phosphatase activity | inferred from sequence or structural similarity with UniProtKB:P29523 alkaline phosphatase activity | inferred from sequence or structural similarity with HGNC_gene:ALPP; HGNC:439	-	melanogaster	CG3292
FBgn0034724	FBgn0034724	regulation of dendrite morphogenesis | inferred from mutant phenotype	-	babos	melanogaster	babos
FBgn0034741	FBgn0034741	-	-	-	melanogaster	CG4269
FBgn0034756	FBgn0034756	response to camptothecin | inferred from mutant phenotype oxidation-reduction process | inferred from electronic annotation with InterPro:IPR001128, InterPro:IPR002401, InterPro:IPR017972	electron carrier activity | non-traceable author statement electron carrier activity | inferred from sequence or structural similarity oxidoreductase activity, acting on paired donors, with incorporation or reduction of molecular oxygen | inferred from electronic annotation with InterPro:IPR001128, InterPro:IPR002401, InterPro:IPR017972 heme binding | inferred from electronic annotation with Inte…	Cyp6d2	melanogaster	Cyp6d2
FBgn0034909	FBgn0034909	transmembrane transport | inferred from electronic annotation with InterPro:IPR005828, InterPro:IPR005829	glucose transmembrane transporter activity | inferred from sequence or structural similarity with MGD:Slc2a3; MGI:MGI:95757	-	melanogaster	CG4797
FBgn0035049	FBgn0035049	autophagic cell death | inferred from expression pattern salivary gland cell autophagic cell death | inferred from expression pattern open tracheal system development | inferred from mutant phenotype dorsal trunk growth, open tracheal system | inferred from mutant phenotype instar larval development | inferred from mutant phenotype cell adhesion | inferred from genetic interaction with NijA imagi…	metalloendopeptidase activity | non-traceable author statement metalloendopeptidase activity | inferred from sequence or structural similarity with EMBL:AB010921; protein_id:BAA36551 zinc ion binding | inferred from electronic annotation with InterPro:IPR001818, InterPro:IPR006026, InterPro:IPR016293, InterPro:IPR021190 calcium ion binding | inferred from electronic annotation with InterPro:IPR01…	Matrix metalloproteinase 1	melanogaster	Mmp1
FBgn0035090	FBgn0035090	defense response | non-traceable author statement cell adhesion | inferred from electronic annotation with InterPro:IPR002159	scavenger receptor activity | non-traceable author statement	-	melanogaster	CG2736
FBgn0035121	FBgn0035121	posttranscriptional gene silencing by RNA | inferred from electronic annotation with InterPro:IPR030481	transcription coactivator activity | inferred from sequence or structural similarity with EMBL:U22055 nuclease activity | inferred from direct assay	Tudor staphylococcal nuclease	melanogaster	Tudor-SN
FBgn0035189	FBgn0035189	biological_process | no biological data available	hydrolase activity, acting on ester bonds | inferred from sequence or structural similarity with HGNC_gene:C11orf54; HGNC:30204 zinc ion binding | inferred from sequence or structural similarity with HGNC_gene:C11orf54; HGNC:30204	-	melanogaster	CG9119
FBgn0035255	FBgn0035255	Rab protein signal transduction | inferred from sequence or structural similarity with Rab11 vesicle-mediated transport | inferred from sequence or structural similarity with Rab11	GTPase activity | inferred from sequence or structural similarity with NCBI_gi:4758998 GTP binding | inferred from electronic annotation with InterPro:IPR001806, InterPro:IPR005225 GTPase activity | inferred from sequence or structural similarity with Rab11	RabX5	melanogaster	RabX5
FBgn0035280	FBgn0035280	chitin-based cuticle development | inferred from sequence model	structural constituent of chitin-based cuticle | inferred from sequence or structural similarity with UniProtKB:P45583 structural constituent of chitin-based cuticle | inferred from sequence or structural similarity with Pfam:PF00379 inferred from sequence or structural similarity with InterPro:IPR000618 structural constituent of chitin-based larval cuticle | inferred from sequence model	Cuticular protein 62Bb	melanogaster	Cpr62Bb
FBgn0035410	FBgn0035410	-	myosin binding | inferred from sequence or structural similarity with EMBL:AF059576	-	melanogaster	CG14964
FBgn0035434	FBgn0035434	defense response | non-traceable author statement defense response to fungus | inferred from direct assay defense response to fungus | inferred from sequence or structural similarity with Drs	molecular_function | no biological data available	Drosomycin-like 5	melanogaster	Drsl5
FBgn0035449	FBgn0035449	-	-	-	melanogaster	CG14971
FBgn0035476	FBgn0035476	oxidation-reduction process | inferred from electronic annotation with InterPro:IPR018170, InterPro:IPR020471	alditol:NADP+ 1-oxidoreductase activity | inferred from sequence or structural similarity with UniProtKB:P07943	-	melanogaster	CG12766
FBgn0035575	FBgn0035575	-	-	-	melanogaster	CG7509
FBgn0035581	FBgn0035581	microtubule-based movement | inferred from sequence or structural similarity microtubule-based movement | inferred from electronic annotation with InterPro:IPR004273	motor activity | inferred from sequence or structural similarity with SGD_LOCUS:DYN1; SGD:S0001762 ATPase activity, coupled | inferred from sequence or structural similarity microtubule motor activity | inferred from electronic annotation with InterPro:IPR004273	-	melanogaster	CG17150
FBgn0035620	FBgn0035620	dephosphorylation | inferred from sequence or structural similarity with HGNC_gene:ALPP; HGNC:439	alkaline phosphatase activity | inferred from sequence or structural similarity with UniProtKB:P29523 alkaline phosphatase activity | inferred from sequence or structural similarity with HGNC_gene:ALPP; HGNC:439	-	melanogaster	CG5150
FBgn0035856	FBgn0035856	-	-	-	melanogaster	CG13679
FBgn0036072	FBgn0036072	biological_process | no biological data available	molecular_function | no biological data available	-	melanogaster	CG6628
FBgn0036125	FBgn0036125	-	oxidoreductase activity | inferred from electronic annotation with InterPro:IPR000415	-	melanogaster	CG6279
FBgn0036195	FBgn0036195	microtubule-based movement | inferred from sequence or structural similarity sensory perception of sound | inferred from mutant phenotype	motor activity | inferred from sequence or structural similarity with UniProtKB:Q16960 ATPase activity, coupled | inferred from sequence or structural similarity	-	melanogaster	CG6053
FBgn0036196	FBgn0036196	SCF-dependent proteasomal ubiquitin-dependent protein catabolic process | inferred from sequence model	ubiquitin-protein transferase activity | contributes_to inferred from sequence model	-	melanogaster	CG11658
FBgn0036208	FBgn0036208	cellular amino acid metabolic process | inferred from sequence or structural similarity with UniProtKB:O75600 biosynthetic process | inferred from electronic annotation with InterPro:IPR004839 threonine catabolic process | inferred from electronic annotation with InterPro:IPR011282	glycine C-acetyltransferase activity | inferred from sequence or structural similarity with UniProtKB:O88986 glycine C-acetyltransferase activity | inferred from sequence or structural similarity with UniProtKB:O75600 pyridoxal phosphate binding | inferred from electronic annotation with InterPro:IPR004839, InterPro:IPR015421, InterPro:IPR015422	-	melanogaster	CG10361
FBgn0036262	FBgn0036262	oxidation-reduction process | inferred from electronic annotation with InterPro:IPR007828 inositol catabolic process | inferred from electronic annotation with InterPro:IPR007828	inositol oxygenase activity | inferred from electronic annotation with InterPro:IPR007828 iron ion binding | inferred from electronic annotation with InterPro:IPR007828	-	melanogaster	CG6910
FBgn0036343	FBgn0036343	biological_process | no biological data available	molecular_function | no biological data available	-	melanogaster	CG14115
FBgn0036380	FBgn0036380	metabolic process | inferred from electronic annotation with InterPro:IPR002198	oxidoreductase activity, acting on CH-OH group of donors | inferred from sequence or structural similarity with UniProtKB:Q05016	-	melanogaster	CG8757
FBgn0036381	FBgn0036381	response to nicotine | inferred from expression pattern arginine catabolic process to glutamate | inferred from sequence or structural similarity with UniProtKB:Q940M2	ornithine-oxo-acid transaminase activity | inferred from sequence or structural similarity with NCBI_gi:1168056 pyridoxal phosphate binding | inferred from electronic annotation with InterPro:IPR005814, InterPro:IPR015421, InterPro:IPR015422 alanine-glyoxylate transaminase activity | inferred from sequence or structural similarity with UniProtKB:Q940M2	-	melanogaster	CG8745
FBgn0036422	FBgn0036422	-	-	-	melanogaster	CG3868
FBgn0036428	FBgn0036428	behavioral response to ethanol | inferred from mutant phenotype regulation of glycogen metabolic process | inferred from mutant phenotype	protein phosphatase 1 binding | inferred from sequence or structural similarity with EMBL:U89924 protein phosphatase type 1 regulator activity | inferred from sequence or structural similarity with NCBI_gi:4885559 protein phosphatase 1 binding | inferred from physical interaction with Pp1-87B inferred from physical interaction with flw inferred from physical interaction with Pp1α-96A inferred fro…	Glycogen binding subunit 70E	melanogaster	Gbs-70E
FBgn0036549	FBgn0036549	biological_process | no biological data available	molecular_function | no biological data available	-	melanogaster	CG10516
FBgn0036593	FBgn0036593	-	-	-	melanogaster	CG13048
FBgn0036595	FBgn0036595	-	-	-	melanogaster	CG13046
FBgn0036599	FBgn0036599	-	-	-	melanogaster	CG13044
FBgn0036600	FBgn0036600	-	-	-	melanogaster	CG13043
FBgn0036622	FBgn0036622	metabolic process | inferred from electronic annotation with InterPro:IPR002123	1-acylglycerol-3-phosphate O-acyltransferase activity | inferred from sequence or structural similarity with EMBL:Z95637	-	melanogaster	CG4753
FBgn0036765	FBgn0036765	metabolic process | inferred from electronic annotation with InterPro:IPR000917, InterPro:IPR017849, InterPro:IPR017850 defense response to bacterium | inferred from mutant phenotype	N-acetylgalactosamine-4-sulfatase activity | inferred from sequence or structural similarity with UniProtKB:P33727	-	melanogaster	CG7408
FBgn0036824	FBgn0036824	oxidation-reduction process | inferred from electronic annotation with InterPro:IPR006089, InterPro:IPR006090, InterPro:IPR006091, InterPro:IPR006092, InterPro:IPR009075, InterPro:IPR009100, InterPro:IPR013786	short-branched-chain-acyl-CoA dehydrogenase activity | inferred from sequence or structural similarity with UniProtKB:P70584 flavin adenine dinucleotide binding | inferred from electronic annotation with InterPro:IPR013786	-	melanogaster	CG3902
FBgn0036836	FBgn0036836	lipid metabolic process | inferred from electronic annotation with InterPro:IPR000909, InterPro:IPR017946	phosphoric diester hydrolase activity | inferred from electronic annotation with InterPro:IPR017946 starch binding | inferred from electronic annotation with InterPro:IPR002044	-	melanogaster	CG11619
FBgn0036876	FBgn0036876	dephosphorylation | inferred from sequence or structural similarity with HGNC_gene:ACPP; HGNC:125	acid phosphatase activity | inferred from sequence or structural similarity with UniProtKB:P11117 acid phosphatase activity | inferred from sequence or structural similarity with HGNC_gene:ACPP; HGNC:125	-	melanogaster	CG9451
FBgn0036880	FBgn0036880	chitin-based cuticle development | inferred from sequence model	structural constituent of chitin-based cuticle | inferred from sequence or structural similarity with UniProtKB:P45583 structural constituent of chitin-based cuticle | inferred from sequence or structural similarity with Pfam:PF00379 inferred from sequence or structural similarity with InterPro:IPR000618 structural constituent of chitin-based larval cuticle | inferred from sequence model	Cuticular protein 76Bc	melanogaster	Cpr76Bc
FBgn0037144	FBgn0037144	transmembrane transport | inferred from electronic annotation with InterPro:IPR005828, InterPro:IPR005829	secondary active organic cation transmembrane transporter activity | inferred from sequence or structural similarity with EMBL:AF078750; protein_id:AAD20978	-	melanogaster	CG7458
FBgn0037347	FBgn0037347	selenocysteinyl-tRNA(Sec) biosynthetic process | inferred from electronic annotation with InterPro:IPR019872	pyridoxal phosphate binding | inferred from electronic annotation with InterPro:IPR015421 transferase activity, transferring selenium-containing groups | inferred from electronic annotation with InterPro:IPR019872	-	melanogaster	CG1427
FBgn0037388	FBgn0037388	biological_process | no biological data available	molecular_function | no biological data available	-	melanogaster	CG14676
FBgn0037396	FBgn0037396	proteolysis | inferred from electronic annotation with InterPro:IPR000169, InterPro:IPR000668	cysteine-type endopeptidase activity | NOT non-traceable author statement cysteine-type peptidase activity | inferred from electronic annotation with InterPro:IPR000668, InterPro:IPR013128	-	melanogaster	CG11459
FBgn0037421	FBgn0037421	-	-	-	melanogaster	CG15594
FBgn0037534	FBgn0037534	fatty acid elongation | inferred from sequence or structural similarity with bond	1,3-beta-D-glucan synthase activity | inferred from sequence or structural similarity fatty acid elongase activity | inferred from sequence or structural similarity with bond	-	melanogaster	CG2781
FBgn0037727	FBgn0037727	proteolysis | inferred from electronic annotation with InterPro:IPR000718, InterPro:IPR008753, InterPro:IPR018497	metalloendopeptidase activity | inferred from sequence or structural similarity with EMBL:AF077612	-	melanogaster	CG8358
FBgn0037773	FBgn0037773	-	-	-	melanogaster	CG5359
FBgn0037835	FBgn0037835	-	myosin light chain binding | inferred from reviewed computational analysis	-	melanogaster	CG14687
FBgn0037973	FBgn0037973	oxidation-reduction process | inferred from electronic annotation with InterPro:IPR020471	oxidoreductase activity | inferred from electronic annotation with InterPro:IPR020471	-	melanogaster	CG18547
FBgn0038045	FBgn0038045	glycosylation | inferred from mutant phenotype carbohydrate biosynthetic process | inferred from electronic annotation with InterPro:IPR013132	N-acylneuraminate-9-phosphate synthase activity | non-traceable author statement N-acylneuraminate-9-phosphate synthase activity | inferred from direct assay	N-acetylneuraminic acid synthase	melanogaster	NANS
FBgn0038082	FBgn0038082	metabolic process | inferred from electronic annotation with InterPro:IPR002213	glucuronosyltransferase activity | inferred from sequence or structural similarity with UniProtKB:P36513	-	melanogaster	CG5724
FBgn0038095	FBgn0038095	insecticide metabolic process | non-traceable author statement oxidation-reduction process | inferred from electronic annotation with InterPro:IPR001128, InterPro:IPR002401, InterPro:IPR017972	electron carrier activity | non-traceable author statement electron carrier activity | inferred from sequence or structural similarity oxidoreductase activity, acting on paired donors, with incorporation or reduction of molecular oxygen | inferred from electronic annotation with InterPro:IPR001128, InterPro:IPR002401, InterPro:IPR017972 heme binding | inferred from electronic annotation with Inte…	Cyp304a1	melanogaster	Cyp304a1
FBgn0038100	FBgn0038100	regulation of cell growth | inferred from mutant phenotype negative regulation of translation | inferred from direct assay	protein binding | inferred from physical interaction with pAbp	polyA-binding protein interacting protein 2	melanogaster	Paip2
FBgn0038115	FBgn0038115	-	selenium binding | inferred from sequence or structural similarity with MGD:Selenbp1; MGI:MGI:96825	-	melanogaster	CG7966
FBgn0038127	FBgn0038127	biological_process | no biological data available	molecular_function | no biological data available	-	melanogaster	CG8476
FBgn0038144	FBgn0038144	proteolysis | inferred from electronic annotation with InterPro:IPR001254, InterPro:IPR001314, InterPro:IPR018114 proteolysis | inferred from sequence model	serine-type endopeptidase activity | inferred from sequence or structural similarity with EMBL:AB013088; protein_id:BAA34642 serine-type endopeptidase activity | inferred from sequence model	-	melanogaster	CG8870
FBgn0038236	FBgn0038236	insecticide metabolic process | non-traceable author statement oxidation-reduction process | inferred from electronic annotation with InterPro:IPR001128, InterPro:IPR002401	electron carrier activity | non-traceable author statement electron carrier activity | inferred from sequence or structural similarity oxidoreductase activity, acting on paired donors, with incorporation or reduction of molecular oxygen | inferred from electronic annotation with InterPro:IPR001128, InterPro:IPR002401 heme binding | inferred from electronic annotation with InterPro:IPR001128, Inte…	Cyp313a1	melanogaster	Cyp313a1
FBgn0038252	FBgn0038252	nucleosome assembly | inferred from electronic annotation with InterPro:IPR005818 regulation of transcription, DNA-templated | inferred from mutant phenotype regulation of nucleosome density | inferred from mutant phenotype	DNA binding | inferred from electronic annotation with InterPro:IPR005818	Histone H1 variant BigH1	melanogaster	BigH1
FBgn0038257	FBgn0038257	cold acclimation | inferred from expression pattern cold acclimation | inferred from mutant phenotype negative regulation of imaginal disc-derived wing size | inferred from mutant phenotype regulation of cell proliferation involved in imaginal disc-derived wing morphogenesis | inferred from mutant phenotype	calcium ion binding | inferred from sequence or structural similarity with HGNC_gene:RGN; HGNC:9989	Senescence marker protein-30	melanogaster	smp-30
FBgn0038327	FBgn0038327	-	endoribonuclease activity | inferred from direct assay sequence-specific DNA binding | inferred from electronic annotation with InterPro:IPR002848, InterPro:IPR016068, InterPro:IPR016069	Translin associated factor X	melanogaster	Trax
FBgn0038354	FBgn0038354	sulfate transport | inferred from electronic annotation with InterPro:IPR011547 transmembrane transport | inferred from electronic annotation with InterPro:IPR001902	high-affinity sulfate transmembrane transporter activity | inferred from sequence or structural similarity with SGD_LOCUS:SUL1; SGD:S0000498	-	melanogaster	CG5404
FBgn0038412	FBgn0038412	transmembrane transport | inferred from electronic annotation with InterPro:IPR003689 metal ion transport | inferred from electronic annotation with InterPro:IPR003689	metal ion transmembrane transporter activity | non-traceable author statement metal ion transmembrane transporter activity | inferred from electronic annotation with InterPro:IPR003689	Zinc/iron regulated transporter-related protein 89B	melanogaster	Zip89B
FBgn0038463	FBgn0038463	xylulose metabolic process | inferred from sequence or structural similarity with HGNC_gene:XYLB; HGNC:12839 carbohydrate phosphorylation | inferred from sequence or structural similarity with HGNC_gene:XYLB; HGNC:12839	xylulokinase activity | inferred from sequence or structural similarity with EMBL:AB015046; protein_id:BAA31527.1 xylulokinase activity | inferred from sequence or structural similarity with HGNC_gene:XYLB; HGNC:12839	-	melanogaster	CG3534
FBgn0038481	FBgn0038481	proteolysis | inferred from electronic annotation with InterPro:IPR001254, InterPro:IPR001314, InterPro:IPR018114 proteolysis | inferred from sequence model	serine-type endopeptidase activity | inferred from electronic annotation with InterPro:IPR001254, InterPro:IPR001314, InterPro:IPR018114 serine-type endopeptidase activity | inferred from sequence model	-	melanogaster	CG17475
FBgn0038642	FBgn0038642	neurogenesis | inferred from mutant phenotype	extracellular matrix structural constituent | inferred from sequence model	Mucin 91C	melanogaster	Muc91C
FBgn0038654	FBgn0038654	-	peptidase inhibitor activity | inferred from sequence or structural similarity with NCBI_NP:000475 serine-type endopeptidase inhibitor activity | inferred from electronic annotation with InterPro:IPR002223	-	melanogaster	CG14298
FBgn0038799	FBgn0038799	transmembrane transport | inferred from electronic annotation with InterPro:IPR011701	high-affinity inorganic phosphate:sodium symporter activity | inferred from sequence or structural similarity with UniProtKB:O00624	Major Facilitator Superfamily Transporter 9	melanogaster	MFS9
FBgn0038874	FBgn0038874	G-protein coupled receptor signaling pathway | inferred from sequence or structural similarity with TkR86C G-protein coupled receptor signaling pathway | inferred from sequence or structural similarity G-protein coupled receptor signaling pathway | non-traceable author statement neurogenesis | inferred from mutant phenotype neuron projection morphogenesis | inferred from mutant phenotype hormone-…	G-protein coupled peptide receptor activity | inferred from sequence or structural similarity with TkR86C neuropeptide receptor activity | inferred from sequence or structural similarity ecdysis-triggering hormone receptor activity | inferred from direct assay G-protein coupled peptide receptor activity | non-traceable author statement ecdysis-triggering hormone receptor activity | non-traceable …	ETHR	melanogaster	ETHR
FBgn0038964	FBgn0038964	neurogenesis | inferred from mutant phenotype cellular response to starvation | inferred from expression pattern	-	Nop56	melanogaster	Nop56
FBgn0039027	FBgn0039027	-	-	-	melanogaster	CG7031
FBgn0039043	FBgn0039043	metabolic process | inferred from electronic annotation with InterPro:IPR002198	oxidoreductase activity, acting on the CH-OH group of donors, NAD or NADP as acceptor | inferred from sequence or structural similarity with EMBL:AF061743	-	melanogaster	CG17121
FBgn0039086	FBgn0039086	metabolic process | inferred from electronic annotation with InterPro:IPR002213	2-hydroxyacylsphingosine 1-beta-galactosyltransferase activity | inferred from sequence or structural similarity with UniProtKB:Q09426	-	melanogaster	CG16732
FBgn0039102	FBgn0039102	innate immune response | inferred from mutant phenotype defense response to Gram-positive bacterium | inferred from mutant phenotype defense response to Gram-negative bacterium | inferred from mutant phenotype defense response to fungus | inferred from mutant phenotype Toll signaling pathway | inferred from direct assay positive regulation of biosynthetic process of antibacterial peptides active …	serine-type endopeptidase activity | inferred from sequence or structural similarity with EMBL:AB013088; protein_id:BAA34642 serine-type endopeptidase activity | inferred from sequence model	Spatzle-Processing Enzyme	melanogaster	SPE
FBgn0039157	FBgn0039157	biological_process | no biological data available	ATPase activity, coupled | non-traceable author statement ATP binding | inferred from electronic annotation with InterPro:IPR001609 motor activity | inferred from electronic annotation with InterPro:IPR001609, InterPro:IPR010926	Myosin 95E	melanogaster	Myo95E
FBgn0039239	FBgn0039239	-	-	-	melanogaster	CG13641
FBgn0039324	FBgn0039324	-	transferase activity, transferring phosphorus-containing groups | inferred from electronic annotation with InterPro:IPR011009	-	melanogaster	CG10553
FBgn0039386	FBgn0039386	oxidation-reduction process | inferred from electronic annotation with InterPro:IPR001424, InterPro:IPR024134 removal of superoxide radicals | inferred from biological aspect of ancestor with PANTHER:PTN000000113	zinc ion binding | inferred from biological aspect of ancestor with PANTHER:PTN000000113 superoxide dismutase activity | inferred from biological aspect of ancestor with PANTHER:PTN000000113 copper ion binding | inferred from biological aspect of ancestor with PANTHER:PTN000000113	-	melanogaster	CG5948
FBgn0039480	FBgn0039480	chitin-based cuticle development | inferred from sequence model	structural constituent of chitin-based cuticle | inferred from sequence or structural similarity with Pfam:PF00379 inferred from sequence or structural similarity with InterPro:IPR000618 structural constituent of chitin-based larval cuticle | inferred from sequence model	Cuticular protein 97Ea	melanogaster	Cpr97Ea
FBgn0039483	FBgn0039483	biological_process | no biological data available	molecular_function | no biological data available	-	melanogaster	CG14259
FBgn0039485	FBgn0039485	-	-	-	melanogaster	CG17189
FBgn0039593	FBgn0039593	response to bacterium | inferred from mutant phenotype response to oxidative stress | inferred from mutant phenotype response to paraquat | inferred from mutant phenotype	ribonuclease activity | inferred from direct assay deoxyribonuclease activity | inferred from direct assay nucleic acid binding | inferred from electronic annotation with InterPro:IPR001604, InterPro:IPR020821 metal ion binding | inferred from electronic annotation with InterPro:IPR001604, InterPro:IPR020821	Stress induced DNase	melanogaster	Sid
FBgn0039666	FBgn0039666	negative regulation of JAK-STAT cascade | traceable author statement response to bacterium | inferred from expression pattern	molecular_function | no biological data available	Diedel	melanogaster	Diedel
FBgn0039682	FBgn0039682	sensory perception of chemical stimulus | inferred from sequence alignment with UniProtKB:P34174 response to fungus | inferred from expression pattern sensory perception of chemical stimulus | inferred from sequence or structural similarity with lush	odorant binding | inferred from sequence alignment with UniProtKB:P34174 odorant binding | inferred from sequence or structural similarity with lush	Odorant-binding protein 99c	melanogaster	Obp99c
FBgn0039684	FBgn0039684	autophagic cell death | inferred from expression pattern salivary gland cell autophagic cell death | inferred from expression pattern sensory perception of chemical stimulus | inferred from sequence alignment with UniProtKB:P34174 inter-male aggressive behavior | inferred from mutant phenotype sensory perception of chemical stimulus | inferred from sequence or structural similarity with lush	odorant binding | inferred from sequence alignment with UniProtKB:P34174 odorant binding | inferred from sequence or structural similarity with lush	Odorant-binding protein 99d	melanogaster	Obp99d
FBgn0039703	FBgn0039703	proteolysis | inferred from electronic annotation with InterPro:IPR001254, InterPro:IPR001314, InterPro:IPR018114 proteolysis | inferred from sequence model	serine-type endopeptidase activity | inferred from sequence or structural similarity with EMBL:AE000665 serine-type endopeptidase activity | inferred from sequence model	-	melanogaster	CG7829
FBgn0039735	FBgn0039735	chromatin remodeling | inferred from direct assay sperm chromatin decondensation | inferred from direct assay	nucleic acid binding | inferred from electronic annotation with InterPro:IPR004301 histone binding | inferred from direct assay	Nucleophosmin	melanogaster	Nph
FBgn0039754	FBgn0039754	oxidation-reduction process | inferred from electronic annotation with InterPro:IPR015876 lipid metabolic process | inferred from electronic annotation with InterPro:IPR005804	acyl-CoA delta11-desaturase activity | inferred from sequence or structural similarity with EMBL:AF035375	-	melanogaster	CG9747
FBgn0039788	FBgn0039788	neurogenesis | inferred from mutant phenotype proteasome-mediated ubiquitin-dependent protein catabolic process | inferred from sequence or structural similarity with Rpt6	ATP binding | inferred from electronic annotation with InterPro:IPR003959, InterPro:IPR003960 ATPase activity | inferred from sequence model hydrolase activity | inferred from electronic annotation with InterPro:IPR005937	Regulatory particle triple-A ATPase 6-related	melanogaster	Rpt6R
FBgn0039800	FBgn0039800	mesoderm development | inferred from expression pattern sterol transport | inferred from sequence or structural similarity with Npc2a hemolymph coagulation | inferred from expression pattern	sterol binding | inferred from sequence or structural similarity with HGNC_gene:NPC2; HGNC:14537	Niemann-Pick type C-2g	melanogaster	Npc2g
FBgn0039801	FBgn0039801	sterol transport | inferred from sequence or structural similarity with Npc2a hemolymph coagulation | inferred from expression pattern	sterol binding | inferred from sequence or structural similarity with HGNC_gene:NPC2; HGNC:14537 peptidoglycan binding | inferred from direct assay lipid antigen binding | inferred from direct assay lipopolysaccharide binding | inferred from direct assay lipoteichoic acid binding | inferred from direct assay	Niemann-Pick type C-2h	melanogaster	Npc2h
FBgn0039828	FBgn0039828	rRNA processing | inferred from sequence or structural similarity with SGD_LOCUS:EBP2; SGD:S000001655	RNA binding | inferred from sequence or structural similarity with HGNC_gene:EBNA1BP2; HGNC:15531	-	melanogaster	CG1542
FBgn0039881	FBgn0039881	biological_process | no biological data available	molecular_function | no biological data available	-	melanogaster	CG1971
FBgn0040064	FBgn0040064	fatty acid beta-oxidation | inferred from sequence or structural similarity with UniProtKB:P42765	acetyl-CoA C-acyltransferase activity | inferred from sequence or structural similarity acetyl-CoA C-acyltransferase activity | inferred from sequence or structural similarity with UniProtKB:P13437 acetyl-CoA C-acyltransferase activity | inferred from sequence or structural similarity with UniProtKB:P42765	yippee interacting protein 2	melanogaster	yip2
FBgn0040257	FBgn0040257	metabolic process | inferred from electronic annotation with InterPro:IPR002213	glucuronosyltransferase activity | inferred from sequence or structural similarity 2-hydroxyacylsphingosine 1-beta-galactosyltransferase activity | inferred from sequence or structural similarity with UniProtKB:Q09426	Ugt86Dc	melanogaster	Ugt86Dc
FBgn0040309	FBgn0040309	cell redox homeostasis | inferred from direct assay hydrogen peroxide catabolic process | inferred from direct assay cellular response to DNA damage stimulus | inferred from mutant phenotype oxidation-reduction process | inferred from electronic annotation with InterPro:IPR000866, InterPro:IPR019479 germ cell migration | inferred from mutant phenotype germ cell development | inferred from mutant …	thioredoxin peroxidase activity | non-traceable author statement antioxidant activity | non-traceable author statement peroxidase activity | non-traceable author statement glutathione peroxidase activity | NOT inferred from direct assay thioredoxin peroxidase activity | inferred from direct assay antioxidant activity | inferred from sequence or structural similarity with UniProtKB:P35704 thioredo…	thioredoxin peroxidase 1	melanogaster	Jafrac1
FBgn0040366	FBgn0040366	dendrite morphogenesis | inferred from mutant phenotype	nucleic acid binding | inferred from electronic annotation with InterPro:IPR013087 metal ion binding | inferred from electronic annotation with InterPro:IPR007087	-	melanogaster	CG11398
FBgn0040398	FBgn0040398	-	-	-	melanogaster	CG14629
FBgn0040503	FBgn0040503	-	carbohydrate binding | inferred from sequence or structural similarity with Lectin-galC1	-	melanogaster	CG7763
FBgn0040609	FBgn0040609	chitin metabolic process | inferred from electronic annotation with InterPro:IPR002557	chitin binding | inferred from electronic annotation with InterPro:IPR002557	-	melanogaster	CG3348
FBgn0040637	FBgn0040637	-	-	-	melanogaster	CG11458
FBgn0040648	FBgn0040648	biological_process | no biological data available	molecular_function | no biological data available	-	melanogaster	CG11666
FBgn0040653	FBgn0040653	defense response | inferred from direct assay immune response | traceable author statement humoral immune response | inferred from expression pattern cell morphogenesis | inferred from mutant phenotype response to bacterium | inferred from expression pattern	-	Immune induced molecule 4	melanogaster	IM4
FBgn0040687	FBgn0040687	chitin metabolic process | inferred from electronic annotation with InterPro:IPR002557	chitin binding | inferred from electronic annotation with InterPro:IPR002557	-	melanogaster	CG14645
FBgn0040734	FBgn0040734	defense response | inferred from sequence or structural similarity with IM1, IM2	molecular_function | no biological data available	-	melanogaster	CG15065
FBgn0040735	FBgn0040735	-	-	-	melanogaster	CG16836
FBgn0040813	FBgn0040813	neuropeptide signaling pathway | non-traceable author statement humoral immune response | inferred from expression pattern	neuropeptide hormone activity | non-traceable author statement	Neuropeptide-like precursor 2	melanogaster	Nplp2
FBgn0040827	FBgn0040827	-	-	-	melanogaster	CG13315
FBgn0041160	FBgn0041160	biological_process | no biological data available	molecular_function | no biological data available	comm2	melanogaster	comm2
FBgn0041337	FBgn0041337	oxidation-reduction process | inferred from electronic annotation with InterPro:IPR001128, InterPro:IPR002401, InterPro:IPR017972	electron carrier activity | non-traceable author statement oxidoreductase activity, acting on paired donors, with incorporation or reduction of molecular oxygen | inferred from electronic annotation with InterPro:IPR001128, InterPro:IPR002401, InterPro:IPR017972 heme binding | inferred from electronic annotation with InterPro:IPR001128, InterPro:IPR002401 iron ion binding | inferred from electron…	Cyp309a2	melanogaster	Cyp309a2
FBgn0042131	FBgn0042131	oxidation-reduction process | inferred from electronic annotation with InterPro:IPR003767	oxidoreductase activity | inferred from electronic annotation with InterPro:IPR003767	-	melanogaster	CG18808
FBgn0043364	FBgn0043364	autophagic cell death | inferred from expression pattern salivary gland cell autophagic cell death | inferred from expression pattern JNK cascade | non-traceable author statement dorsal closure | non-traceable author statement sensory organ development | inferred from mutant phenotype establishment of planar polarity | non-traceable author statement eye morphogenesis | non-traceable author statem…	sequence-specific DNA binding | inferred from direct assay sequence-specific DNA binding RNA polymerase II transcription factor activity | inferred from sequence or structural similarity with HGNC_gene:KLF11; HGNC:11811 metal ion binding | inferred from electronic annotation with InterPro:IPR007087	cabut	melanogaster	cbt
FBgn0043578	FBgn0043578	immune response | inferred from sequence or structural similarity with UniProtKB:O76537 defense response | non-traceable author statement peptidoglycan catabolic process | inferred from sequence or structural similarity with PGRP-SC1b	peptidoglycan binding | inferred from sequence or structural similarity with UniProtKB:O76537 peptidoglycan binding | non-traceable author statement N-acetylmuramoyl-L-alanine amidase activity | inferred from direct assay zinc ion binding | inferred from electronic annotation with InterPro:IPR006619 N-acetylmuramoyl-L-alanine amidase activity | inferred from sequence or structural similarity with…	PGRP-SB1	melanogaster	PGRP-SB1
FBgn0043854	FBgn0043854	germ cell migration | inferred from mutant phenotype germ cell migration | traceable author statement protein localization | non-traceable author statement cellularization | inferred from mutant phenotype cellularization | traceable author statement cleavage furrow ingression | inferred from mutant phenotype cleavage furrow formation | inferred from genetic interaction with nullo membrane organiz…	-	slow as molasses	melanogaster	slam
FBgn0046302	FBgn0046302	-	-	-	melanogaster	CG10650
FBgn0046323	FBgn0046323	biological_process | no biological data available	molecular_function | no biological data available	Occludin-Related Y	melanogaster	ORY
FBgn0046880	FBgn0046880	sensory perception of chemical stimulus | inferred from sequence or structural similarity with UniProtKB:P34174 sensory perception of chemical stimulus | inferred from sequence alignment with UniProtKB:P34174 sensory perception of chemical stimulus | inferred from sequence or structural similarity with lush	odorant binding | non-traceable author statement odorant binding | inferred from sequence or structural similarity with UniProtKB:P34174 odorant binding | inferred from sequence alignment with UniProtKB:P34174 odorant binding | inferred from sequence or structural similarity with lush	Odorant-binding protein 56b	melanogaster	Obp56b
FBgn0047095	FBgn0047095	-	-	putative noncoding RNA 004:X	melanogaster	CG33939
FBgn0050026	FBgn0050026	biological_process | no biological data available	molecular_function | no biological data available	-	melanogaster	CG30026
FBgn0050222	FBgn0050222	biological_process | no biological data available	molecular_function | no biological data available	-	melanogaster	CG30222
FBgn0050413	FBgn0050413	biological_process | no biological data available	molecular_function | no biological data available	-	melanogaster	CG30413
FBgn0050414	FBgn0050414	proteolysis | inferred from electronic annotation with InterPro:IPR001254, InterPro:IPR001314, InterPro:IPR018114 proteolysis | inferred from sequence model	serine-type endopeptidase activity | inferred from electronic annotation with InterPro:IPR001254, InterPro:IPR001314, InterPro:IPR018114 serine-type endopeptidase activity | inferred from sequence model	-	melanogaster	CG30414
FBgn0050469	FBgn0050469	detection of chemical stimulus | inferred from sequence or structural similarity with Ir92a	ligand-gated ion channel activity | inferred from sequence model	Ionotropic receptor 52b	melanogaster	Ir52b
FBgn0051029	FBgn0051029	-	-	-	melanogaster	CG31029
FBgn0051100	FBgn0051100	monosaccharide transport | inferred from sequence or structural similarity with UniProtKB:Q9UGQ3 transmembrane transport | inferred from electronic annotation with InterPro:IPR005828, InterPro:IPR005829	monosaccharide transmembrane transporter activity | inferred from sequence or structural similarity with UniProtKB:Q9UGQ3	-	melanogaster	CG31100
FBgn0051205	FBgn0051205	proteolysis | inferred from electronic annotation with InterPro:IPR001254, InterPro:IPR001314, InterPro:IPR018114	serine-type endopeptidase activity | inferred from electronic annotation with InterPro:IPR001254, InterPro:IPR001314, InterPro:IPR018114	-	melanogaster	CG31205
FBgn0051288	FBgn0051288	-	transferase activity, transferring phosphorus-containing groups | inferred from electronic annotation with InterPro:IPR011009	-	melanogaster	CG31288
FBgn0051321	FBgn0051321	transmembrane transport | inferred from electronic annotation with InterPro:IPR011701	molecular_function | no biological data available	-	melanogaster	CG31321
FBgn0051427	FBgn0051427	proteolysis | inferred from electronic annotation with InterPro:IPR001930	metallopeptidase activity | inferred from electronic annotation with InterPro:IPR014782 zinc ion binding | inferred from electronic annotation with InterPro:IPR014782	-	melanogaster	CG31427
FBgn0051465	FBgn0051465	biological_process | no biological data available	molecular_function | no biological data available	-	melanogaster	CG31465
FBgn0051526	FBgn0051526	biological_process | no biological data available	molecular_function | no biological data available	-	melanogaster	CG31526
FBgn0051781	FBgn0051781	lateral inhibition | inferred from mutant phenotype	-	-	melanogaster	CR31781
FBgn0052024	FBgn0052024	chitin metabolic process | inferred from electronic annotation with InterPro:IPR002557	chitin binding | inferred from electronic annotation with InterPro:IPR002557	-	melanogaster	CG32024
FBgn0052088	FBgn0052088	meiotic sister chromatid cohesion, centromeric | inferred from mutant phenotype	-	sisters unbound	melanogaster	sunn
FBgn0052155
FBgn0052488	FBgn0052488	protein dephosphorylation | inferred from sequence or structural similarity with SGD_LOCUS:PHO13; SGD:S000002395	alkaline phosphatase activity | inferred from sequence or structural similarity with SGD_LOCUS:PHO13; SGD:S000002395 phosphoprotein phosphatase activity | inferred from sequence or structural similarity with SGD_LOCUS:PHO13; SGD:S000002395 phosphatase activity | inferred from sequence or structural similarity with UniProtKB:Q00472	-	melanogaster	CG32488
FBgn0052499	FBgn0052499	neurogenesis | inferred from mutant phenotype chitin metabolic process | inferred from electronic annotation with InterPro:IPR002557 carbohydrate metabolic process | inferred from electronic annotation with InterPro:IPR002509, InterPro:IPR011330	hydrolase activity, acting on carbon-nitrogen (but not peptide) bonds | inferred from electronic annotation with InterPro:IPR002509 chitin binding | inferred from electronic annotation with InterPro:IPR002557	Chitin deacetylase-like 4	melanogaster	Cda4
FBgn0052603	FBgn0052603	biological_process | no biological data available	molecular_function | no biological data available	-	melanogaster	CG32603
FBgn0052660	FBgn0052660	-	-	-	melanogaster	CR32660
FBgn0052687	FBgn0052687	-	-	-	melanogaster	CG32687
FBgn0053013	FBgn0053013	-	-	-	melanogaster	CR33013
FBgn0053192	FBgn0053192	response to copper ion | inferred from direct assay response to metal ion | inferred from direct assay metal ion homeostasis | inferred from mutant phenotype response to metal ion | inferred from sequence or structural similarity with MtnE	metal ion binding | inferred from direct assay	Metallothionein D	melanogaster	MtnD
FBgn0053225	FBgn0053225	proteolysis | inferred from electronic annotation with InterPro:IPR001254, InterPro:IPR001314	serine-type endopeptidase activity | inferred from electronic annotation with InterPro:IPR001254, InterPro:IPR001314	-	melanogaster	CG33225
FBgn0053494	FBgn0053494	-	-	-	melanogaster	CG33494
FBgn0058178	FBgn0058178	cell redox homeostasis | inferred from electronic annotation with InterPro:IPR013766	-	-	melanogaster	CG40178
FBgn0063494	FBgn0063494	glutathione metabolic process | inferred from direct assay	glutathione transferase activity | inferred from sequence or structural similarity with UniProtKB:P46430 glutathione transferase activity | inferred from direct assay	Glutathione S transferase E6	melanogaster	GstE6
FBgn0085256	FBgn0085256	-	-	-	melanogaster	CG34227
FBgn0085354	FBgn0085354	-	zinc ion binding | inferred from electronic annotation with InterPro:IPR001781	-	melanogaster	CG34325
FBgn0087002	FBgn0087002	transport | traceable author statement Wnt signaling pathway | inferred from mutant phenotype smoothened signaling pathway | inferred from mutant phenotype lipid transport | inferred from direct assay lipid transport | inferred from mutant phenotype	fatty acid binding | non-traceable author statement retinoid binding | non-traceable author statement microtubule binding | inferred from direct assay heme binding | inferred from direct assay retinol binding | inferred from direct assay structural molecule activity | inferred from sequence or structural similarity with UniProtKB:Q25490 lipid transporter activity | inferred from direct assay rece…	Retinoid- and fatty acid-binding glycoprotein	melanogaster	Rfabg
FBgn0087011	FBgn0087011	-	-	-	melanogaster	CG41520
FBgn0259174	FBgn0259174	axon midline choice point recognition | NOT inferred from mutant phenotype protein ubiquitination | inferred from mutant phenotype positive regulation of endocytosis | inferred from mutant phenotype positive regulation of synapse assembly | inferred from mutant phenotype positive regulation of receptor internalization | inferred from mutant phenotype negative regulation of Notch signaling pathway…	ubiquitin protein ligase activity | inferred from direct assay protein domain specific binding | inferred from physical interaction with N ubiquitin-protein transferase activity | inferred from sequence or structural similarity with MGD:Nedd4; MGI:MGI:97297 protein domain specific binding | inferred from physical interaction with comm protein domain specific binding | inferred from direct assay p…	Nedd4	melanogaster	Nedd4
FBgn0259201	FBgn0259201	-	-	-	melanogaster	CG42305
FBgn0259209	FBgn0259209	regulation of striated muscle tissue development | non-traceable author statement muscle tissue development | inferred from expression pattern	zinc ion binding | non-traceable author statement zinc ion binding | inferred from electronic annotation with InterPro:IPR001781	Muscle LIM protein at 60A	melanogaster	Mlp60A
FBgn0259716	FBgn0259716	proteolysis | inferred from electronic annotation with InterPro:IPR000718, InterPro:IPR008753, InterPro:IPR018497	metalloendopeptidase activity | inferred from electronic annotation with InterPro:IPR000718, InterPro:IPR018497	-	melanogaster	CG42370
FBgn0259986	FBgn0259986	locomotory behavior | inferred from mutant phenotype negative regulation of transcription, DNA-templated | inferred from sequence or structural similarity with UniProtKB:Q62722 wing disc pattern formation | inferred from mutant phenotype neuron development | inferred from mutant phenotype neuroblast development | inferred from mutant phenotype cell proliferation | inferred from mutant phenotype	transcription cofactor activity | inferred from mutant phenotype inferred from physical interaction with sqz inferred from genetic interaction with sqz inferred from physical interaction with rn inferred from genetic interaction with rn transcription factor binding | inferred from sequence or structural similarity with EMBL:U47543	nab	melanogaster	nab
FBgn0259993	FBgn0259993	-	-	-	melanogaster	CR42491
FBgn0261560	FBgn0261560	determination of adult lifespan | inferred from direct assay regulation of mitochondrial translation | inferred from direct assay response to starvation | inferred from direct assay immune response | inferred from expression pattern AND inferred from mutant phenotype immune response | non-traceable author statement defense response | non-traceable author statement regulation of cell growth | infe…	eukaryotic initiation factor 4E binding | inferred from sequence or structural similarity eukaryotic initiation factor 4E binding | inferred from sequence or structural similarity with HGNC_gene:EIF4EBP1; HGNC:3288; OMIM:602223 eukaryotic initiation factor 4E binding | non-traceable author statement eukaryotic initiation factor 4E binding | inferred from direct assay eukaryotic initiation factor …	Thor	melanogaster	Thor
FBgn0261613	FBgn0261613	spiracle morphogenesis, open tracheal system | inferred from mutant phenotype negative regulation of transcription, DNA-templated | inferred from sequence or structural similarity with UniProtKB:Q2M1K9 positive regulation of transcription, DNA-templated | inferred from sequence or structural similarity with UniProtKB:Q2M1K9	nucleic acid binding | inferred from electronic annotation with InterPro:IPR013087 metal ion binding | inferred from electronic annotation with InterPro:IPR007087	O/E-associated zinc finger protein	melanogaster	Oaz
FBgn0261873	FBgn0261873	zonula adherens assembly | inferred from mutant phenotype morphogenesis of an epithelium | traceable author statement zonula adherens assembly | traceable author statement cell-cell junction assembly | non-traceable author statement morphogenesis of an epithelium | non-traceable author statement establishment or maintenance of cell polarity | non-traceable author statement morphogenesis of a pola…	guanylate kinase activity | inferred from sequence or structural similarity with MGD:Mpp5; MGI:MGI:1927339 guanylate kinase activity | non-traceable author statement guanylate kinase activity | inferred from sequence or structural similarity with EMBL:AF079366 protein binding | inferred from physical interaction with par-6	stardust	melanogaster	sdt
FBgn0262003	FBgn0262003	-	-	-	melanogaster	CG42821
FBgn0262009	FBgn0262009	-	serine-type endopeptidase inhibitor activity | inferred from electronic annotation with InterPro:IPR002223	-	melanogaster	CG42827
FBgn0262146	FBgn0262146	response to silver ion | inferred from direct assay response to copper ion | inferred from direct assay response to mercury ion | inferred from direct assay response to zinc ion | inferred from direct assay detoxification of cadmium ion | inferred from direct assay	metal ion binding | inferred from direct assay	Metallothionein E	melanogaster	MtnE
FBgn0262150	FBgn0262150	biological_process | no biological data available	molecular_function | no biological data available	-	melanogaster	CG42876
FBgn0262524	FBgn0262524	telomere capping | inferred from mutant phenotype neurogenesis | inferred from mutant phenotype telomere maintenance | inferred from mutant phenotype	-	verrocchio	melanogaster	ver
FBgn0263391	FBgn0263391	axon guidance | inferred from mutant phenotype photoreceptor cell axon guidance | inferred from genetic interaction with gogo inferred from mutant phenotype inferred from physical interaction with gogo female germline ring canal formation, actin assembly | inferred from mutant phenotype fusome organization | traceable author statement female germ-line cyst formation | traceable author statement g…	actin binding | inferred from sequence or structural similarity with EMBL:Z49082; protein_id:CAA88907	hu li tai shao	melanogaster	hts
FBgn0263512	FBgn0263512	regulation of transcription, DNA-templated | inferred from sequence or structural similarity with InterPro:IPR001356 optic lobe placode development | inferred from expression pattern negative regulation of transcription from RNA polymerase II promoter | inferred from sequence or structural similarity with HGNC_gene:VSX2; HGNC:1975	sequence-specific DNA binding | inferred from sequence or structural similarity with InterPro:IPR001356 sequence-specific DNA binding transcription factor activity | inferred from sequence or structural similarity with InterPro:IPR001356 sequence-specific DNA binding transcription factor activity | inferred from sequence or structural similarity with HGNC_gene:VSX2; HGNC:1975	Visual system homeobox 2 ortholog	melanogaster	Vsx2
FBgn0264391	FBgn0264391	-	-	-	melanogaster	CR43839
FBgn0264562	FBgn0264562	regulation of transcription, DNA-templated | inferred from electronic annotation with InterPro:IPR000536, InterPro:IPR001628, InterPro:IPR001723, InterPro:IPR008946, InterPro:IPR013088 steroid hormone mediated signaling pathway | inferred from electronic annotation with InterPro:IPR000536, InterPro:IPR008946 cellular response to hypoxia | inferred from mutant phenotype metamorphosis | non-traceab…	sequence-specific DNA binding | inferred from electronic annotation with InterPro:IPR001628 zinc ion binding | inferred from electronic annotation with InterPro:IPR001628, InterPro:IPR013088 steroid hormone receptor activity | inferred from electronic annotation with InterPro:IPR000536, InterPro:IPR001723, InterPro:IPR008946 ligand-activated sequence-specific DNA binding RNA polymerase II transcr…	Hr4	melanogaster	Hr4
FBgn0264606	FBgn0264606	positive regulation of synaptic vesicle clustering | inferred from mutant phenotype positive regulation of neurotransmitter secretion | inferred from mutant phenotype	molecular_function | no biological data available	Fife	melanogaster	Fife

## Sheet: Sheet7
		1	2	3	4	5	6	7	8	9
		Court1-0	Court1-24	Court2-24	150(SU)-1hr	150(SU)-4hr	Visual	194-LA	194-SU	194-SO
FBgn0000047	3			✓					✓	✓
FBgn0000079	3							✓	✓	✓
FBgn0000276	3					✓			✓	✓
FBgn0000277	3				✓	✓			✓
FBgn0000395	2	✓		✓
FBgn0000459	2	✓					✓
FBgn0000592	2					✓			✓
FBgn0000594	2	✓	✓
FBgn0000625	2		✓	✓
FBgn0001120	2	✓				✓
FBgn0001149	2						✓	✓
FBgn0001208	2								✓	✓
FBgn0001257	4					✓		✓	✓	✓
FBgn0001332	2								✓	✓
FBgn0002526	2								✓	✓
FBgn0002563	2								✓	✓
FBgn0002565	4	✓		✓				✓	✓
FBgn0002862	2	✓	✓
FBgn0003015	2		✓			✓
FBgn0003062	2					✓			✓
FBgn0003067	3			✓	✓	✓
FBgn0003137	2								✓	✓
FBgn0003189	3			✓					✓	✓
FBgn0003261	4	✓				✓			✓	✓
FBgn0003372	2	✓					✓
FBgn0003390	3					✓			✓	✓
FBgn0003965	2					✓		✓
FBgn0003979	2				✓	✓
FBgn0003983	2				✓	✓
FBgn0004045	2		✓	✓
FBgn0004240	4					✓		✓	✓	✓
FBgn0004414	2	✓	✓
FBgn0004926	3							✓	✓	✓
FBgn0005391	3		✓	✓					✓
FBgn0005585	2								✓	✓
FBgn0005630	2	✓	✓
FBgn0005655	3			✓				✓	✓
FBgn0005664	3	✓			✓	✓
FBgn0010038	2	✓						✓
FBgn0010039	2			✓				✓
FBgn0010041	2	✓						✓
FBgn0010241	2								✓	✓
FBgn0010381	3							✓	✓	✓
FBgn0010388	2							✓		✓
FBgn0010425	2	✓				✓
FBgn0011016	2	✓							✓
FBgn0011283	3	✓						✓		✓
FBgn0011296	2	✓		✓
FBgn0011703	2		✓					✓
FBgn0011705	2				✓	✓
FBgn0011722	2								✓	✓
FBgn0011774	2		✓	✓
FBgn0012042	5		✓		✓	✓		✓	✓
FBgn0013269	2	✓							✓
FBgn0013300	2	✓	✓
FBgn0013307	2					✓			✓
FBgn0013469	2	✓	✓
FBgn0013771	2								✓	✓
FBgn0013773	2					✓			✓
FBgn0014135	2	✓	✓
FBgn0014396	2	✓	✓
FBgn0014427	2								✓	✓
FBgn0014454	3				✓	✓			✓
FBgn0014455	3							✓	✓	✓
FBgn0014865	4	✓			✓			✓	✓
FBgn0015035	5		✓		✓	✓		✓	✓
FBgn0015039	2							✓		✓
FBgn0015393	2								✓	✓
FBgn0015570	4	✓	✓						✓	✓
FBgn0015714	2								✓	✓
FBgn0015801	3							✓	✓	✓
FBgn0016013	3					✓			✓	✓
FBgn0016076	2	✓		✓
FBgn0016122	2								✓	✓
FBgn0016715	3					✓	✓		✓
FBgn0016797	2	✓	✓
FBgn0019938	2						✓		✓
FBgn0019952	2								✓	✓
FBgn0020385	2					✓			✓
FBgn0020513	3					✓			✓	✓
FBgn0020545	2				✓	✓
FBgn0020633	2	✓								✓
FBgn0021795	2								✓	✓
FBgn0023479	2								✓	✓
FBgn0024289	2					✓				✓
FBgn0024836	2	✓	✓
FBgn0024957	2	✓						✓
FBgn0025620	2					✓			✓
FBgn0025678	2	✓							✓
FBgn0025700	2			✓					✓
FBgn0025814	4	✓		✓		✓	✓
FBgn0025878	3							✓	✓	✓
FBgn0026196	3	✓							✓	✓
FBgn0026268	2			✓				✓
FBgn0026403	2			✓					✓
FBgn0026563	2	✓					✓
FBgn0026593	2							✓		✓
FBgn0026718	3			✓		✓			✓
FBgn0027074	2								✓	✓
FBgn0027094	2								✓	✓
FBgn0027565	2								✓	✓
FBgn0027929	4	✓	✓					✓		✓
FBgn0027945	2								✓	✓
FBgn0028396	4	✓		✓					✓	✓
FBgn0028519	2	✓				✓
FBgn0028855	5	✓				✓		✓	✓	✓
FBgn0028978	3				✓				✓	✓
FBgn0029148	2								✓	✓
FBgn0029167	3	✓							✓	✓
FBgn0029507	3						✓		✓	✓
FBgn0029573	2	✓							✓
FBgn0029639	3	✓							✓	✓
FBgn0029765	3	✓							✓	✓
FBgn0029766	2				✓			✓
FBgn0029831	4			✓	✓	✓			✓
FBgn0030006	2								✓	✓
FBgn0030013	2								✓	✓
FBgn0030014	3							✓	✓	✓
FBgn0030015	2								✓	✓
FBgn0030016	2								✓	✓
FBgn0030050	3	✓							✓	✓
FBgn0030060	2				✓				✓
FBgn0030073	3				✓				✓	✓
FBgn0030218	2	✓			✓
FBgn0030245	3							✓	✓	✓
FBgn0030432	2								✓	✓
FBgn0030482	3						✓		✓	✓
FBgn0030484	2								✓	✓
FBgn0030558	2					✓				✓
FBgn0030562	2								✓	✓
FBgn0030578	2	✓	✓
FBgn0030596	2	✓	✓
FBgn0030611	2	✓		✓
FBgn0030737	2					✓				✓
FBgn0030763	2		✓						✓
FBgn0030830	2		✓			✓
FBgn0030850	4				✓			✓	✓	✓
FBgn0030895	3	✓							✓	✓
FBgn0030905	2	✓	✓
FBgn0030968	2			✓						✓
FBgn0031034	2	✓	✓
FBgn0031049	2								✓	✓
FBgn0031155	2	✓	✓
FBgn0031169	4				✓			✓	✓	✓
FBgn0031182	3	✓							✓	✓
FBgn0031256	2	✓							✓
FBgn0031417	2							✓		✓
FBgn0031432	3							✓	✓	✓
FBgn0031549	2	✓	✓
FBgn0031558	2					✓			✓
FBgn0031560	3							✓	✓	✓
FBgn0031629	2								✓	✓
FBgn0031645	3					✓			✓	✓
FBgn0031701	4	✓		✓					✓	✓
FBgn0031737	3							✓	✓	✓
FBgn0031800	2								✓	✓
FBgn0031801	3							✓	✓	✓
FBgn0031805	6	✓			✓	✓		✓	✓	✓
FBgn0031860	2								✓	✓
FBgn0031925	2								✓	✓
FBgn0031937	2					✓			✓
FBgn0031939	3			✓					✓	✓
FBgn0031940	2				✓	✓
FBgn0032048	2	✓	✓
FBgn0032136	2	✓							✓
FBgn0032219	2								✓	✓
FBgn0032253	2	✓				✓
FBgn0032283	2								✓	✓
FBgn0032286	2								✓	✓
FBgn0032358	3						✓		✓	✓
FBgn0032415	2								✓	✓
FBgn0032494	2								✓	✓
FBgn0032507	2	✓		✓
FBgn0032535	2	✓	✓
FBgn0032577	2		✓				✓
FBgn0032685	2								✓	✓
FBgn0032726	3	✓			✓	✓
FBgn0032753	2								✓	✓
FBgn0032803	2	✓							✓
FBgn0032835	2				✓	✓
FBgn0032934	2								✓	✓
FBgn0032935	3						✓		✓	✓
FBgn0032945	4				✓	✓		✓	✓
FBgn0033101	3	✓							✓	✓
FBgn0033153	4	✓			✓				✓	✓
FBgn0033215	2				✓	✓
FBgn0033308	3				✓	✓			✓
FBgn0033355	2								✓	✓
FBgn0033501	2	✓	✓
FBgn0033518	2							✓	✓
FBgn0033593	2								✓	✓
FBgn0033663	2								✓	✓
FBgn0033728	2					✓			✓
FBgn0033735	2	✓							✓
FBgn0033782	5				✓	✓		✓	✓	✓
FBgn0033830	3				✓			✓		✓
FBgn0033904	2	✓							✓
FBgn0033906	2								✓	✓
FBgn0033926	3	✓		✓				✓
FBgn0033949	3	✓							✓	✓
FBgn0033979	2	✓				✓
FBgn0033981	2		✓			✓
FBgn0033982	2	✓		✓
FBgn0034045	2					✓	✓
FBgn0034076	4			✓		✓		✓		✓
FBgn0034140	2	✓		✓
FBgn0034162	3					✓			✓	✓
FBgn0034276	3			✓		✓			✓
FBgn0034277	2								✓	✓
FBgn0034290	2								✓	✓
FBgn0034328	2							✓		✓
FBgn0034329	2							✓		✓
FBgn0034356	2					✓			✓
FBgn0034394	2								✓	✓
FBgn0034407	6	✓	✓	✓		✓		✓	✓
FBgn0034468	2								✓	✓
FBgn0034480	2		✓					✓
FBgn0034484	2								✓	✓
FBgn0034511	2				✓	✓
FBgn0034548	2	✓	✓
FBgn0034628	2	✓							✓
FBgn0034629	2								✓	✓
FBgn0034706	2								✓	✓
FBgn0034710	2	✓	✓
FBgn0034724	2								✓	✓
FBgn0034741	2				✓			✓
FBgn0034756	2		✓					✓
FBgn0034909	2								✓	✓
FBgn0035049	2	✓					✓
FBgn0035076	3	✓							✓	✓
FBgn0035090	2								✓	✓
FBgn0035121	2								✓	✓
FBgn0035189	2					✓			✓
FBgn0035255	2								✓	✓
FBgn0035280	2			✓					✓
FBgn0035281	3							✓	✓	✓
FBgn0035290	5		✓		✓			✓	✓	✓
FBgn0035298	3							✓	✓	✓
FBgn0035348	3					✓			✓	✓
FBgn0035358	4				✓			✓	✓	✓
FBgn0035398	3				✓	✓			✓
FBgn0035410	2			✓			✓
FBgn0035434	2							✓		✓
FBgn0035449	2		✓				✓
FBgn0035476	2							✓	✓
FBgn0035575	2								✓	✓
FBgn0035581	2	✓	✓
FBgn0035620	2	✓	✓
FBgn0035856	2	✓	✓
FBgn0035985	3	✓							✓	✓
FBgn0036072	2	✓	✓
FBgn0036125	2						✓			✓
FBgn0036195	2		✓					✓
FBgn0036196	2								✓	✓
FBgn0036208	2	✓							✓
FBgn0036262	2								✓	✓
FBgn0036289	3	✓							✓	✓
FBgn0036343	2	✓	✓
FBgn0036380	2	✓	✓
FBgn0036381	2								✓	✓
FBgn0036422	2	✓	✓
FBgn0036428	2								✓	✓
FBgn0036449	4	✓					✓		✓	✓
FBgn0036549	2								✓	✓
FBgn0036593	2	✓	✓
FBgn0036595	2	✓							✓
FBgn0036597	3							✓	✓	✓
FBgn0036599	2					✓			✓
FBgn0036600	2	✓							✓
FBgn0036622	2								✓	✓
FBgn0036627	3	✓			✓	✓
FBgn0036765	2	✓	✓
FBgn0036824	2					✓			✓
FBgn0036836	2						✓		✓
FBgn0036876	2				✓	✓
FBgn0036880	2			✓					✓
FBgn0036910	3			✓					✓	✓
FBgn0036975	3	✓							✓	✓
FBgn0036995	5	✓					✓	✓	✓	✓
FBgn0036996	5				✓	✓		✓	✓	✓
FBgn0036997	5					✓	✓	✓	✓	✓
FBgn0037090	3					✓		✓		✓
FBgn0037126	3			✓					✓	✓
FBgn0037144	2								✓	✓
FBgn0037167	4					✓		✓	✓	✓
FBgn0037347	2	✓					✓
FBgn0037388	2	✓	✓
FBgn0037396	2	✓							✓
FBgn0037421	2	✓	✓
FBgn0037534	2	✓							✓
FBgn0037727	2			✓			✓
FBgn0037773	2	✓	✓
FBgn0037801	3					✓	✓		✓
FBgn0037819	3							✓	✓	✓
FBgn0037835	2								✓	✓
FBgn0037936	3					✓		✓		✓
FBgn0037973	2					✓			✓
FBgn0037975	3		✓			✓		✓
FBgn0038045	2		✓							✓
FBgn0038074	3					✓		✓		✓
FBgn0038082	2	✓	✓
FBgn0038083	4	✓	✓					✓	✓
FBgn0038095	2		✓					✓
FBgn0038100	2								✓	✓
FBgn0038115	2					✓	✓
FBgn0038127	2		✓				✓
FBgn0038144	2	✓					✓
FBgn0038236	2								✓	✓
FBgn0038252	2		✓			✓
FBgn0038257	2	✓							✓
FBgn0038299	4	✓						✓	✓	✓
FBgn0038327	2	✓	✓
FBgn0038347	3							✓	✓	✓
FBgn0038354	2								✓	✓
FBgn0038407	3							✓	✓	✓
FBgn0038412	2								✓	✓
FBgn0038463	2	✓								✓
FBgn0038481	2		✓		✓
FBgn0038516	3				✓	✓				✓
FBgn0038642	2	✓	✓
FBgn0038654	2								✓	✓
FBgn0038799	2		✓						✓
FBgn0038819	3				✓	✓			✓
FBgn0038874	2								✓	✓
FBgn0038914	6	✓		✓	✓	✓			✓	✓
FBgn0038964	2								✓	✓
FBgn0039027	2				✓	✓
FBgn0039043	2								✓	✓
FBgn0039086	2	✓	✓
FBgn0039102	2	✓								✓
FBgn0039157	2		✓				✓
FBgn0039239	2	✓						✓
FBgn0039324	2					✓			✓
FBgn0039325	3		✓						✓	✓
FBgn0039326	3		✓						✓	✓
FBgn0039386	2								✓	✓
FBgn0039479	3							✓	✓	✓
FBgn0039480	2					✓			✓
FBgn0039483	2								✓	✓
FBgn0039485	2	✓		✓
FBgn0039593	2							✓		✓
FBgn0039666	2	✓								✓
FBgn0039678	4			✓				✓	✓	✓
FBgn0039682	2								✓	✓
FBgn0039684	2					✓			✓
FBgn0039685	3					✓			✓	✓
FBgn0039703	2		✓	✓
FBgn0039711	3						✓		✓	✓
FBgn0039735	2								✓	✓
FBgn0039754	2								✓	✓
FBgn0039788	2	✓	✓
FBgn0039800	2								✓	✓
FBgn0039801	2								✓	✓
FBgn0039828	2	✓							✓
FBgn0039881	2	✓		✓
FBgn0040064	2					✓			✓
FBgn0040211	4					✓	✓		✓	✓
FBgn0040256	3	✓				✓		✓
FBgn0040257	2						✓		✓
FBgn0040309	2							✓		✓
FBgn0040349	3			✓		✓				✓
FBgn0040366	2		✓				✓
FBgn0040398	2								✓	✓
FBgn0040503	2	✓					✓
FBgn0040531	3			✓					✓	✓
FBgn0040551	4	✓		✓			✓		✓
FBgn0040609	2					✓			✓
FBgn0040637	2			✓		✓
FBgn0040648	2	✓	✓
FBgn0040653	2	✓		✓
FBgn0040687	2	✓	✓
FBgn0040734	2	✓		✓
FBgn0040735	2	✓		✓
FBgn0040813	2								✓	✓
FBgn0040827	2	✓		✓
FBgn0040972	3	✓				✓			✓
FBgn0041160	2	✓								✓
FBgn0041194	3						✓		✓	✓
FBgn0041337	2								✓	✓
FBgn0041579	4			✓		✓		✓	✓
FBgn0041581	4					✓		✓	✓	✓
FBgn0041711	3			✓		✓			✓
FBgn0042131	2	✓	✓
FBgn0042175	3							✓	✓	✓
FBgn0043364	2	✓				✓
FBgn0043578	2								✓	✓
FBgn0043791	3	✓				✓			✓
FBgn0043854	2							✓		✓
FBgn0044812	4	✓		✓					✓	✓
FBgn0046302	2		✓	✓
FBgn0046323	2	✓	✓
FBgn0046880	2	✓	✓
FBgn0047095	2			✓					✓
FBgn0050007	3		✓	✓			✓
FBgn0050026	2	✓								✓
FBgn0050222	2		✓				✓
FBgn0050413	2	✓	✓
FBgn0050414	2	✓	✓
FBgn0050431	3	✓							✓	✓
FBgn0050469	2	✓	✓
FBgn0051029	2	✓	✓
FBgn0051075	3					✓		✓		✓
FBgn0051100	2								✓	✓
FBgn0051205	2					✓				✓
FBgn0051288	2							✓		✓
FBgn0051321	2								✓	✓
FBgn0051427	2							✓	✓
FBgn0051465	2					✓			✓
FBgn0051526	2	✓	✓
FBgn0051683	3							✓	✓	✓
FBgn0051781	2	✓	✓
FBgn0051809	3		✓						✓	✓
FBgn0052024	2		✓			✓
FBgn0052088	2	✓	✓
FBgn0052155	2								✓	✓
FBgn0052282	3			✓					✓	✓
FBgn0052368	3			✓				✓		✓
FBgn0052488	2	✓	✓
FBgn0052499	2	✓							✓
FBgn0052572	3							✓	✓	✓
FBgn0052603	2								✓	✓
FBgn0052660	2								✓	✓
FBgn0052667	3							✓	✓	✓
FBgn0052687	2								✓	✓
FBgn0053013	2	✓						✓
FBgn0053192	2								✓	✓
FBgn0053225	2								✓	✓
FBgn0053494	2			✓						✓
FBgn0054054	3							✓	✓	✓
FBgn0058178	2	✓					✓
FBgn0063494	2			✓				✓
FBgn0063497	3					✓		✓		✓
FBgn0067905	3			✓		✓		✓
FBgn0083972	3	✓							✓	✓
FBgn0085194	4			✓				✓	✓	✓
FBgn0085195	3	✓		✓		✓
FBgn0085256	2			✓		✓
FBgn0085354	2								✓	✓
FBgn0087002	2								✓	✓
FBgn0087011	2		✓	✓
FBgn0259174	2	✓					✓
FBgn0259201	2					✓		✓
FBgn0259209	2								✓	✓
FBgn0259229	3	✓				✓			✓
FBgn0259716	2		✓						✓
FBgn0259937	4					✓		✓	✓	✓
FBgn0259986	2	✓	✓
FBgn0259993	2								✓	✓
FBgn0260455	3							✓	✓	✓
FBgn0261560	2								✓	✓
FBgn0261575	3	✓	✓	✓
FBgn0261613	2	✓	✓
FBgn0261873	2	✓	✓
FBgn0262003	2								✓	✓
FBgn0262009	2	✓	✓
FBgn0262146	2								✓	✓
FBgn0262150	2								✓	✓
FBgn0262524	2		✓					✓
FBgn0263391	2	✓	✓
FBgn0263512	2	✓	✓
FBgn0264391	2	✓	✓
FBgn0264562	2		✓				✓
FBgn0264606	2	✓					✓
FlyBase Gene	Prev.

## Sheet: Sheet6
			FBgn0000047	✓
			FBgn0000079	✓
			FBgn0000276	✓
			FBgn0000277
			FBgn0000395
			FBgn0000459
			FBgn0000592
			FBgn0000594
			FBgn0000625
			FBgn0001120
			FBgn0001149
			FBgn0001208	✓
			FBgn0001257	✓
			FBgn0001332	✓
			FBgn0002526	✓
			FBgn0002563	✓
			FBgn0002565
			FBgn0002862
			FBgn0003015
			FBgn0003062
			FBgn0003067
			FBgn0003137	✓
			FBgn0003189	✓
			FBgn0003261	✓
			FBgn0003372
			FBgn0003390	✓
			FBgn0003965
			FBgn0003979
			FBgn0003983
			FBgn0004045
			FBgn0004240	✓
			FBgn0004414
			FBgn0004926	✓
			FBgn0005391
			FBgn0005585	✓
			FBgn0005630
			FBgn0005655
			FBgn0005664
			FBgn0010038
			FBgn0010039
			FBgn0010041
			FBgn0010241	✓
			FBgn0010381	✓
			FBgn0010388	✓
			FBgn0010425
			FBgn0011016
			FBgn0011283	✓
			FBgn0011296
			FBgn0011703
			FBgn0011705
			FBgn0011722	✓
			FBgn0011774
			FBgn0012042
			FBgn0013269
			FBgn0013300
			FBgn0013307
			FBgn0013469
			FBgn0013771	✓
			FBgn0013773
			FBgn0014135
			FBgn0014396
			FBgn0014427	✓
			FBgn0014454
			FBgn0014455	✓
			FBgn0014865
			FBgn0015035
			FBgn0015039	✓
			FBgn0015393	✓
			FBgn0015570	✓
			FBgn0015714	✓
			FBgn0015801	✓
			FBgn0016013	✓
			FBgn0016076
			FBgn0016122	✓
			FBgn0016715
			FBgn0016797
			FBgn0019938
			FBgn0019952	✓
			FBgn0020385
			FBgn0020513	✓
			FBgn0020545
			FBgn0020633	✓
			FBgn0021795	✓
			FBgn0023479	✓
			FBgn0024289	✓
			FBgn0024836
			FBgn0024957
			FBgn0025620
			FBgn0025678
			FBgn0025700
			FBgn0025814
			FBgn0025878	✓
			FBgn0026196	✓
			FBgn0026268
			FBgn0026403
			FBgn0026563
			FBgn0026593	✓
			FBgn0026718
			FBgn0027074	✓
			FBgn0027094	✓
			FBgn0027565	✓
			FBgn0027929	✓
			FBgn0027945	✓
			FBgn0028396	✓
			FBgn0028519
			FBgn0028855	✓
			FBgn0028978	✓
			FBgn0029148	✓
			FBgn0029167	✓
			FBgn0029507	✓
			FBgn0029573
			FBgn0029639	✓
			FBgn0029765	✓
			FBgn0029766
			FBgn0029831
			FBgn0030006	✓
			FBgn0030013	✓
			FBgn0030014	✓
			FBgn0030015	✓
			FBgn0030016	✓
			FBgn0030050	✓
			FBgn0030060
			FBgn0030073	✓
			FBgn0030218
			FBgn0030245	✓
			FBgn0030432	✓
			FBgn0030482	✓
			FBgn0030484	✓
			FBgn0030558	✓
			FBgn0030562	✓
			FBgn0030578
			FBgn0030596
			FBgn0030611
			FBgn0030737	✓
			FBgn0030763
			FBgn0030830
			FBgn0030850	✓
			FBgn0030895	✓
			FBgn0030905
			FBgn0030968	✓
			FBgn0031034
			FBgn0031049	✓
			FBgn0031155
			FBgn0031169	✓
			FBgn0031182	✓
			FBgn0031256
			FBgn0031417	✓
			FBgn0031432	✓
			FBgn0031549
			FBgn0031558
			FBgn0031560	✓
			FBgn0031629	✓
			FBgn0031645	✓
			FBgn0031701	✓
			FBgn0031737	✓
			FBgn0031800	✓
			FBgn0031801	✓
			FBgn0031805	✓
			FBgn0031860	✓
			FBgn0031925	✓
			FBgn0031937
			FBgn0031939	✓
			FBgn0031940
			FBgn0032048
			FBgn0032136
			FBgn0032219	✓
			FBgn0032253
			FBgn0032283	✓
			FBgn0032286	✓
			FBgn0032358	✓
			FBgn0032415	✓
			FBgn0032494	✓
			FBgn0032507
			FBgn0032535
			FBgn0032577
			FBgn0032685	✓
			FBgn0032726
			FBgn0032753	✓
			FBgn0032803
			FBgn0032835
			FBgn0032934	✓
			FBgn0032935	✓
			FBgn0032945
			FBgn0033101	✓
			FBgn0033153	✓
			FBgn0033215
			FBgn0033308
			FBgn0033355	✓
			FBgn0033501
			FBgn0033518
			FBgn0033593	✓
			FBgn0033663	✓
			FBgn0033728
			FBgn0033735
			FBgn0033782	✓
			FBgn0033830	✓
			FBgn0033904
			FBgn0033906	✓
			FBgn0033926
			FBgn0033949	✓
			FBgn0033979
			FBgn0033981
			FBgn0033982
			FBgn0034045
			FBgn0034076	✓
			FBgn0034140
			FBgn0034162	✓
			FBgn0034276
			FBgn0034277	✓
			FBgn0034290	✓
			FBgn0034328	✓
			FBgn0034329	✓
			FBgn0034356
			FBgn0034394	✓
			FBgn0034407
			FBgn0034468	✓
			FBgn0034480
			FBgn0034484	✓
			FBgn0034511
			FBgn0034548
			FBgn0034628
			FBgn0034629	✓
			FBgn0034706	✓
			FBgn0034710
			FBgn0034724	✓
			FBgn0034741
			FBgn0034756
			FBgn0034909	✓
			FBgn0035049
			FBgn0035076	✓
			FBgn0035090	✓
			FBgn0035121	✓
			FBgn0035189
			FBgn0035255	✓
			FBgn0035280
			FBgn0035281	✓
			FBgn0035290	✓
			FBgn0035298	✓
			FBgn0035348	✓
			FBgn0035358	✓
			FBgn0035398
			FBgn0035410
			FBgn0035434	✓
			FBgn0035449
			FBgn0035476
			FBgn0035575	✓
			FBgn0035581
			FBgn0035620
			FBgn0035856
			FBgn0035985	✓
			FBgn0036072
			FBgn0036125	✓
			FBgn0036195
			FBgn0036196	✓
			FBgn0036208
			FBgn0036262	✓
			FBgn0036289	✓
			FBgn0036343
			FBgn0036380
			FBgn0036381	✓
			FBgn0036422
			FBgn0036428	✓
			FBgn0036449	✓
			FBgn0036549	✓
			FBgn0036593
			FBgn0036595
			FBgn0036597	✓
			FBgn0036599
			FBgn0036600
			FBgn0036622	✓
			FBgn0036627
			FBgn0036765
			FBgn0036824
			FBgn0036836
			FBgn0036876
			FBgn0036880
			FBgn0036910	✓
			FBgn0036975	✓
			FBgn0036995	✓
			FBgn0036996	✓
			FBgn0036997	✓
			FBgn0037090	✓
			FBgn0037126	✓
			FBgn0037144	✓
			FBgn0037167	✓
			FBgn0037347
			FBgn0037388
			FBgn0037396
			FBgn0037421
			FBgn0037534
			FBgn0037727
			FBgn0037773
			FBgn0037801
			FBgn0037819	✓
			FBgn0037835	✓
			FBgn0037936	✓
			FBgn0037973
			FBgn0037975
			FBgn0038045	✓
			FBgn0038074	✓
			FBgn0038082
			FBgn0038083
			FBgn0038095
			FBgn0038100	✓
			FBgn0038115
			FBgn0038127
			FBgn0038144
			FBgn0038236	✓
			FBgn0038252
			FBgn0038257
			FBgn0038299	✓
			FBgn0038327
			FBgn0038347	✓
			FBgn0038354	✓
			FBgn0038407	✓
			FBgn0038412	✓
			FBgn0038463	✓
			FBgn0038481
			FBgn0038516	✓
			FBgn0038642
			FBgn0038654	✓
			FBgn0038799
			FBgn0038819
			FBgn0038874	✓
			FBgn0038914	✓
			FBgn0038964	✓
			FBgn0039027
			FBgn0039043	✓
			FBgn0039086
			FBgn0039102	✓
			FBgn0039157
			FBgn0039239
			FBgn0039324
			FBgn0039325	✓
			FBgn0039326	✓
			FBgn0039386	✓
			FBgn0039479	✓
			FBgn0039480
			FBgn0039483	✓
			FBgn0039485
			FBgn0039593	✓
			FBgn0039666	✓
			FBgn0039678	✓
			FBgn0039682	✓
			FBgn0039684
			FBgn0039685	✓
			FBgn0039703
			FBgn0039711	✓
			FBgn0039735	✓
			FBgn0039754	✓
			FBgn0039788
			FBgn0039800	✓
			FBgn0039801	✓
			FBgn0039828
			FBgn0039881
			FBgn0040064
			FBgn0040211	✓
			FBgn0040256
			FBgn0040257
			FBgn0040309	✓
			FBgn0040349	✓
			FBgn0040366
			FBgn0040398	✓
			FBgn0040503
			FBgn0040531	✓
			FBgn0040551
			FBgn0040609
			FBgn0040637
			FBgn0040648
			FBgn0040653
			FBgn0040687
			FBgn0040734
			FBgn0040735
			FBgn0040813	✓
			FBgn0040827
			FBgn0040972
			FBgn0041160	✓
			FBgn0041194	✓
			FBgn0041337	✓
			FBgn0041579
			FBgn0041581	✓
			FBgn0041711
			FBgn0042131
			FBgn0042175	✓
			FBgn0043364
			FBgn0043578	✓
			FBgn0043791
			FBgn0043854	✓
			FBgn0044812	✓
			FBgn0046302
			FBgn0046323
			FBgn0046880
			FBgn0047095
			FBgn0050007
			FBgn0050026	✓
			FBgn0050222
			FBgn0050413
			FBgn0050414
			FBgn0050431	✓
			FBgn0050469
			FBgn0051029
			FBgn0051075	✓
			FBgn0051100	✓
			FBgn0051205	✓
			FBgn0051288	✓
			FBgn0051321	✓
			FBgn0051427
			FBgn0051465
			FBgn0051526
			FBgn0051683	✓
			FBgn0051781
			FBgn0051809	✓
			FBgn0052024
			FBgn0052088
			FBgn0052155	✓
			FBgn0052282	✓
			FBgn0052368	✓
			FBgn0052488
			FBgn0052499
			FBgn0052572	✓
			FBgn0052603	✓
			FBgn0052660	✓
			FBgn0052667	✓
			FBgn0052687	✓
			FBgn0053013
			FBgn0053192	✓
			FBgn0053225	✓
			FBgn0053494	✓
			FBgn0054054	✓
			FBgn0058178
			FBgn0063494
			FBgn0063497	✓
			FBgn0067905
			FBgn0083972	✓
			FBgn0085194	✓
			FBgn0085195
			FBgn0085256
			FBgn0085354	✓
			FBgn0087002	✓
			FBgn0087011
			FBgn0259174
			FBgn0259201
			FBgn0259209	✓
			FBgn0259229
			FBgn0259716
			FBgn0259937	✓
			FBgn0259986
			FBgn0259993	✓
			FBgn0260455	✓
			FBgn0261560	✓
			FBgn0261575
			FBgn0261613
			FBgn0261873
			FBgn0262003	✓
			FBgn0262009
			FBgn0262146	✓
			FBgn0262150	✓
			FBgn0262524
			FBgn0263391
			FBgn0263512
			FBgn0264391
			FBgn0264562
			FBgn0264606

## Sheet: Sheet5
FBgn0034407	6
FBgn0028855	5
FBgn0031805	5
FBgn0035290	5
FBgn0036995	5				453
FBgn0036997	5
FBgn0038914	5
FBgn0001257	4
FBgn0002565	4
FBgn0003261	4
FBgn0004240	4
FBgn0012042	4
FBgn0014865	4
FBgn0015035	4
FBgn0015570	4
FBgn0025814	4
FBgn0027929	4
FBgn0028396	4
FBgn0030850	4
FBgn0031169	4
FBgn0031701	4
FBgn0033153	4
FBgn0033782	4
FBgn0034076	4
FBgn0035358	4
FBgn0036449	4
FBgn0036996	4
FBgn0037167	4
FBgn0038083	4
FBgn0038299	4
FBgn0039678	4
FBgn0040211	4
FBgn0040551	4
FBgn0041579	4
FBgn0041581	4
FBgn0042175	4
FBgn0044812	4
FBgn0051683	4
FBgn0054054	4
FBgn0085194	4
FBgn0259937	4
FBgn0260455	4
FBgn0000047	3
FBgn0000079	3
FBgn0000276	3
FBgn0003189	3
FBgn0003390	3
FBgn0004926	3
FBgn0005391	3
FBgn0005655	3
FBgn0010381	3
FBgn0011283	3
FBgn0014455	3
FBgn0015801	3
FBgn0016013	3
FBgn0016715	3
FBgn0020513	3
FBgn0025878	3
FBgn0026196	3
FBgn0026718	3
FBgn0028978	3
FBgn0029167	3
FBgn0029507	3
FBgn0029639	3
FBgn0029765	3
FBgn0029831	3
FBgn0030014	3
FBgn0030050	3
FBgn0030073	3
FBgn0030245	3
FBgn0030482	3
FBgn0030895	3
FBgn0031182	3
FBgn0031432	3
FBgn0031560	3
FBgn0031645	3
FBgn0031737	3
FBgn0031801	3
FBgn0031939	3
FBgn0032358	3
FBgn0032935	3
FBgn0032945	3
FBgn0033101	3
FBgn0033830	3
FBgn0033926	3
FBgn0033949	3
FBgn0034162	3
FBgn0034276	3
FBgn0035076	3
FBgn0035281	3
FBgn0035298	3
FBgn0035348	3
FBgn0035985	3
FBgn0036289	3
FBgn0036597	3
FBgn0036910	3
FBgn0036975	3
FBgn0037090	3
FBgn0037126	3
FBgn0037801	3
FBgn0037819	3
FBgn0037936	3
FBgn0037975	3
FBgn0038074	3
FBgn0038347	3
FBgn0038407	3
FBgn0039325	3
FBgn0039326	3
FBgn0039479	3
FBgn0039685	3
FBgn0039711	3
FBgn0040256	3
FBgn0040349	3
FBgn0040531	3
FBgn0040972	3
FBgn0041194	3
FBgn0041711	3
FBgn0043791	3
FBgn0050007	3
FBgn0050026	3
FBgn0050431	3
FBgn0051075	3
FBgn0051809	3
FBgn0052282	3
FBgn0052368	3
FBgn0052572	3
FBgn0052667	3
FBgn0053192	3
FBgn0063497	3
FBgn0067905	3
FBgn0083972	3
FBgn0085195	3
FBgn0259229	3
FBgn0261575	3
FBgn0262146	3
FBgn0000277	2
FBgn0000395	2
FBgn0000459	2
FBgn0000592	2
FBgn0000594	2
FBgn0000625	2
FBgn0001120	2
FBgn0001149	2
FBgn0001208	2
FBgn0001332	2
FBgn0002526	2
FBgn0002563	2
FBgn0002862	2
FBgn0003015	2
FBgn0003062	2
FBgn0003067	2
FBgn0003137	2
FBgn0003372	2
FBgn0003965	2
FBgn0004045	2
FBgn0004414	2
FBgn0005585	2
FBgn0005630	2
FBgn0005664	2
FBgn0010038	2
FBgn0010039	2
FBgn0010041	2
FBgn0010241	2
FBgn0010388	2
FBgn0010425	2
FBgn0011016	2
FBgn0011296	2
FBgn0011703	2
FBgn0011722	2
FBgn0011774	2
FBgn0013269	2
FBgn0013300	2
FBgn0013307	2
FBgn0013469	2
FBgn0013771	2
FBgn0013773	2
FBgn0014135	2
FBgn0014396	2
FBgn0014427	2
FBgn0014454	2
FBgn0015039	2
FBgn0015393	2
FBgn0015714	2
FBgn0016076	2
FBgn0016122	2
FBgn0016797	2
FBgn0019938	2
FBgn0019952	2
FBgn0020385	2
FBgn0020633	2
FBgn0021795	2
FBgn0023479	2
FBgn0024289	2
FBgn0024836	2
FBgn0024957	2
FBgn0025620	2
FBgn0025678	2
FBgn0025700	2
FBgn0026268	2
FBgn0026403	2
FBgn0026563	2
FBgn0026593	2
FBgn0027074	2
FBgn0027094	2
FBgn0027565	2
FBgn0027945	2
FBgn0028519	2
FBgn0029148	2
FBgn0029573	2
FBgn0029766	2
FBgn0030006	2
FBgn0030013	2
FBgn0030015	2
FBgn0030016	2
FBgn0030060	2
FBgn0030218	2
FBgn0030432	2
FBgn0030484	2
FBgn0030558	2
FBgn0030562	2
FBgn0030578	2
FBgn0030596	2
FBgn0030611	2
FBgn0030737	2
FBgn0030763	2
FBgn0030830	2
FBgn0030905	2
FBgn0030968	2
FBgn0031034	2
FBgn0031049	2
FBgn0031155	2
FBgn0031256	2
FBgn0031417	2
FBgn0031549	2
FBgn0031558	2
FBgn0031629	2
FBgn0031800	2
FBgn0031860	2
FBgn0031925	2
FBgn0031937	2
FBgn0032048	2
FBgn0032136	2
FBgn0032219	2
FBgn0032253	2
FBgn0032283	2
FBgn0032286	2
FBgn0032415	2
FBgn0032494	2
FBgn0032507	2
FBgn0032535	2
FBgn0032577	2
FBgn0032685	2
FBgn0032726	2
FBgn0032753	2
FBgn0032803	2
FBgn0032934	2
FBgn0033308	2
FBgn0033355	2
FBgn0033501	2
FBgn0033518	2
FBgn0033593	2
FBgn0033663	2
FBgn0033728	2
FBgn0033735	2
FBgn0033904	2
FBgn0033906	2
FBgn0033979	2
FBgn0033981	2
FBgn0033982	2
FBgn0034045	2
FBgn0034140	2
FBgn0034277	2
FBgn0034290	2
FBgn0034328	2
FBgn0034329	2
FBgn0034356	2
FBgn0034394	2
FBgn0034468	2
FBgn0034480	2
FBgn0034484	2
FBgn0034548	2
FBgn0034628	2
FBgn0034629	2
FBgn0034706	2
FBgn0034710	2
FBgn0034724	2
FBgn0034741	2
FBgn0034756	2
FBgn0034909	2
FBgn0035049	2
FBgn0035090	2
FBgn0035121	2
FBgn0035189	2
FBgn0035255	2
FBgn0035280	2
FBgn0035398	2
FBgn0035410	2
FBgn0035434	2
FBgn0035449	2
FBgn0035476	2
FBgn0035575	2
FBgn0035581	2
FBgn0035620	2
FBgn0035856	2
FBgn0036072	2
FBgn0036125	2
FBgn0036195	2
FBgn0036196	2
FBgn0036208	2
FBgn0036262	2
FBgn0036343	2
FBgn0036380	2
FBgn0036381	2
FBgn0036422	2
FBgn0036428	2
FBgn0036549	2
FBgn0036593	2
FBgn0036595	2
FBgn0036599	2
FBgn0036600	2
FBgn0036622	2
FBgn0036627	2
FBgn0036765	2
FBgn0036824	2
FBgn0036836	2
FBgn0036880	2
FBgn0037144	2
FBgn0037347	2
FBgn0037388	2
FBgn0037396	2
FBgn0037421	2
FBgn0037534	2
FBgn0037727	2
FBgn0037773	2
FBgn0037835	2
FBgn0037973	2
FBgn0038045	2
FBgn0038082	2
FBgn0038095	2
FBgn0038100	2
FBgn0038115	2
FBgn0038127	2
FBgn0038144	2
FBgn0038236	2
FBgn0038252	2
FBgn0038257	2
FBgn0038327	2
FBgn0038354	2
FBgn0038412	2
FBgn0038463	2
FBgn0038481	2
FBgn0038516	2
FBgn0038642	2
FBgn0038654	2
FBgn0038799	2
FBgn0038819	2
FBgn0038874	2
FBgn0038964	2
FBgn0039043	2
FBgn0039086	2
FBgn0039102	2
FBgn0039157	2
FBgn0039239	2
FBgn0039324	2
FBgn0039386	2
FBgn0039480	2
FBgn0039483	2
FBgn0039485	2
FBgn0039593	2
FBgn0039666	2
FBgn0039682	2
FBgn0039684	2
FBgn0039703	2
FBgn0039735	2
FBgn0039754	2
FBgn0039788	2
FBgn0039800	2
FBgn0039801	2
FBgn0039828	2
FBgn0039881	2
FBgn0040064	2
FBgn0040257	2
FBgn0040309	2
FBgn0040366	2
FBgn0040398	2
FBgn0040503	2
FBgn0040609	2
FBgn0040637	2
FBgn0040648	2
FBgn0040653	2
FBgn0040687	2
FBgn0040734	2
FBgn0040735	2
FBgn0040813	2
FBgn0040827	2
FBgn0041160	2
FBgn0041337	2
FBgn0042131	2
FBgn0043364	2
FBgn0043578	2
FBgn0043854	2
FBgn0046302	2
FBgn0046323	2
FBgn0046880	2
FBgn0047095	2
FBgn0050222	2
FBgn0050413	2
FBgn0050414	2
FBgn0050469	2
FBgn0051029	2
FBgn0051100	2
FBgn0051205	2
FBgn0051288	2
FBgn0051321	2
FBgn0051427	2
FBgn0051465	2
FBgn0051526	2
FBgn0051781	2
FBgn0052024	2
FBgn0052088	2
FBgn0052155	2
FBgn0052488	2
FBgn0052499	2
FBgn0052603	2
FBgn0052660	2
FBgn0052687	2
FBgn0053013	2
FBgn0053225	2
FBgn0053494	2
FBgn0058178	2
FBgn0063494	2
FBgn0085256	2
FBgn0085354	2
FBgn0087002	2
FBgn0087011	2
FBgn0259174	2
FBgn0259201	2
FBgn0259209	2
FBgn0259716	2
FBgn0259986	2
FBgn0259993	2
FBgn0261560	2
FBgn0261613	2
FBgn0261873	2
FBgn0262003	2
FBgn0262009	2
FBgn0262150	2
FBgn0262524	2
FBgn0263391	2
FBgn0263512	2
FBgn0264391	2
FBgn0264562	2
FBgn0264606	2

## Sheet: Sheet1
3X training UP	Gene name	1X training up	gene name	1X training p<0.05	3X training p<0.05
FBgn0000566	Eip55E	FBgn0010052	Jhe	CG9498	CG5527
FBgn0004240	Dpt	FBgn0011722	Tig	su(r)	CG8358
FBgn0010052	Jhe	FBgn0011824	CG4038	CG9664	Eip55E
FBgn0011722	Tig	FBgn0014865	Mtk	out	Gnmt
FBgn0011824	CG4038	FBgn0026196	nop5	Jhe	CG43630
FBgn0012042	AttA	FBgn0029148	NHP2	LKR	CG15093
FBgn0014455	Ahcy13	FBgn0031801	CG9498	AkhR	CR43964
FBgn0014865	Mtk	FBgn0031913	CG5958	CG32103	CG5958
FBgn0014903	CG14630	FBgn0032322	CG16743	Pect	AttB
FBgn0015393	hoip	FBgn0033548	CG7637	Nop17l	sut1
FBgn0026196	nop5	FBgn0037151	CG7130	LanB2	CG32276
FBgn0028563	sut1	FBgn0037248	srl	CG5527	CG10650
FBgn0028855	CG15282	FBgn0038074	Gnmt	CG5853	Lip2
FBgn0029148	NHP2	FBgn0038746	Surf6	Cyp18a1	Ahcy13
FBgn0030217	CG2124	FBgn0039564	CG5527	CG16743	AttA
FBgn0030218	CG1628	FBgn0041581	AttB	CG3270	CG11459
FBgn0030270	CG15199	FBgn0041607	asparagine-synthetase	CG9837	CG6415
FBgn0031042	CG14221	FBgn0051259	CG31259	CG4619	CG15282
FBgn0031494	CG17219	FBgn0263510	nclb	CG4288	CG9436
FBgn0031701	TotM	FBgn0263621	CG43630	alpha-Est2	CR45053
FBgn0031801	CG9498	FBgn0000052	ade2	Rim2	Rrp4
FBgn0031913	CG5958	FBgn0000279	CecC	CG31777	CG17029
FBgn0032116	Mco1	FBgn0000565	Eip71CD	bbg	CG10516
FBgn0032322	CG16743	FBgn0005278	Sam-S	l(3)07882	beta4GalNAcTA
FBgn0033548	CG7637	FBgn0010038	GstD2	CG2065	SpdS
FBgn0033593	Listericin	FBgn0010041	GstD5	CR43417	CG1628
FBgn0034390	CG15093	FBgn0010388	Dro	P5cr-2	Mst87F
FBgn0035266	Gk	FBgn0011279	Obp69a	CG8468	PGRP-LB
FBgn0035290	dsb	FBgn0011589	Elk	Sod3	CG3760
FBgn0035348	CG16758	FBgn0020416	Idgf1	CG10924	CG33056
FBgn0036549	CG10516	FBgn0024957	Irp-1B	slow	Sod3
FBgn0037151	CG7130	FBgn0025687	LKR	spin	Ela
FBgn0037248	srl	FBgn0026576	CG5991	ade2	hoip
FBgn0037396	CG11459	FBgn0027579	mino	CG5955	TotM
FBgn0038074	Gnmt	FBgn0029507	Tsp42Ed	Idgf1	CG15199
FBgn0038530	AttD	FBgn0030041	CG12116	CG31810	CG13796
FBgn0038746	Surf6	FBgn0030262	Vago	CG5789	CG11334
FBgn0039094	CG10184	FBgn0030425	CG3775	Jabba	CG2124
FBgn0039564	CG5527	FBgn0030662	CG9220	Dr	loopin-1
FBgn0039759	CG9733	FBgn0031359	Rim2	atk	Eip78C
FBgn0041581	AttB	FBgn0031548	CG8852	CG33223	Kaz1-ORFB
FBgn0041607	asparagine-synthetase	FBgn0031805	CG9505	CG12116	CG3213
FBgn0050431	CG30431	FBgn0032166	CG4619	CG5991	asparagine-synthetase
FBgn0051259	CG31259	FBgn0032167	CG5853	CG3775	CG9498
FBgn0053082	CG33082	FBgn0032482	Pect	CG18302	CG13516
FBgn0053192	MtnD	FBgn0032483	CG15482	PGRP-SB1	v
FBgn0063493	GstE7	FBgn0032638	SPH93	jvl	CG16743
FBgn0259937	Nop60B	FBgn0032699	CG10383	smp-30	CG33340
FBgn0259977	Tdc1	FBgn0032773	fon	CG12177	Mdr65
FBgn0263510	nclb	FBgn0032785	CG10026	Mtk	GstE7
FBgn0263621	CG43630	FBgn0032945	CG8665	CG15482	CG12699
FBgn0264679	CR43964	FBgn0033079	Fmo-2	yellow-f2	GstE8
		FBgn0033204	CG2065	Gpdh	Su(z)2
3X training Down		FBgn0033215	CG1942	CG13314	SamDC
FBgn0002862	Mst87F	FBgn0033453	CG1667	CG3829	Mst84Dc
FBgn0002865	Mst98Ca	FBgn0034360	CG10927	fon	nop5
FBgn0004172	Mst84Da	FBgn0034407	DptB	Fmo-2	CG33054
FBgn0004173	Mst84Db	FBgn0034741	CG4269	CG31974	CG4019
FBgn0004174	Mst84Dc	FBgn0034909	CG4797	rost	CG17664
FBgn0004175	Mst84Dd	FBgn0035186	CG13912	Blimp-1	CG4836
FBgn0013301	Mst35Bb	FBgn0035623	mthl2	CG8852	CG18136
FBgn0015770	MstProx	FBgn0036023	CG18179	mib1	CG15717
FBgn0027376	rha	FBgn0036121	CG6310	Pdxk	MFS10
FBgn0028870	CG4691	FBgn0036262	CG6910	CG1441	CG31226
FBgn0030277	CG1394	FBgn0036622	CG4753	CG16898	rha
FBgn0031129	CG1324	FBgn0036876	CG9451	CG8129	CG14221
FBgn0031295	CG4375	FBgn0036995	atk	Galk	Tig
FBgn0031545	CG3213	FBgn0036997	CG5955	CG10341	nclb
FBgn0031728	Hsp60C	FBgn0037167	CG11425	CR43883	Nop60B
FBgn0031853	TTLL3B	FBgn0037635	CG9837	CG7328	CG6145
FBgn0031859	CG17377	FBgn0038095	Cyp304a1	mino	Mst84Db
FBgn0031939	CG13796	FBgn0038455	CG14907	CG5958	Mst98Ca
FBgn0032888	CheB38c	FBgn0038470	CG18213	CG6084	CG30430
FBgn0033020	CG10396	FBgn0038799	CG4288	Art4	CG31639
FBgn0033287	CG8701	FBgn0038888	CheB93a	nclb	CG11951
FBgn0033953	CG12861	FBgn0038903	RpI12	Gnmt	CG32267
FBgn0033954	CG12860	FBgn0038964	Nop56	CR44986	Pen
FBgn0034144	CG5089	FBgn0039233	CG7006	Pepck	CG7997
FBgn0034515	CG13428	FBgn0039239	CG13641	asparagine-synthetase	Pa1
FBgn0034840	CG3124	FBgn0039325	CG10560	CG45087	CR45184
FBgn0035197	CG9130	FBgn0041194	Prat2	CG15019	MtnD
FBgn0035198	CG9133	FBgn0041709	yellow-g	Mekk1	CG7886
FBgn0035557	CG11353	FBgn0043578	PGRP-SB1	Stat92E	TTLL3B
FBgn0035915	S-Lap1	FBgn0046687	Tre1	CG2444	Mtk
FBgn0035988	CG3982	FBgn0050269	CG30269	Keap1	NHP2
FBgn0036783	CheA75a	FBgn0050273	CG30273	Sam-S	TRAM
FBgn0036839	CG18136	FBgn0051438	CheB93b	CG43630	CG15219
FBgn0037727	CG8358	FBgn0051677	CG31677	Drice	CG31948
FBgn0037975	CG3397	FBgn0051777	CG31777	UGP	CG11158
FBgn0038200	CG9920	FBgn0051809	CG31809	CG17029	CG42526
FBgn0038247	Cad88C	FBgn0051810	CG31810	CG11791	CG9253
FBgn0038248	CG7886	FBgn0052368	CG32368	CG12050	CG31468
FBgn0038762	CG4836	FBgn0053223	CG33223	Cpr	CG17219
FBgn0039104	CG10252	FBgn0053348	CheB42a	CG31248	Cad88C
FBgn0040099	lectin-28C	FBgn0063497	GstE3	Tre1	CG10512
FBgn0040519	CG15219	FBgn0067311	CheB38b	CG42553	Apoltp
FBgn0041102	ocn	FBgn0067312	CheB38a	CG14880	Traf-like
FBgn0042189	CG17376	FBgn0086450	su(r)	Df31	CR9284
FBgn0046294	CG12699	FBgn0086676	spin	CG7130	ocn
FBgn0046297	CR9284	FBgn0087021	Spc25	GstE1	Hsp60C
FBgn0046302	CG10650	FBgn0259834	out	CG34451	CG5089
FBgn0047351	CG31468	FBgn0261291	CheA86a	lectin-28C	CG33786
FBgn0050430	CG30430	FBgn0261362	PPO1	krz	CG33785
FBgn0051226	CG31226	FBgn0262142	CR42868	CG17124	CG31709
FBgn0051639	CG31639	FBgn0262146	MtnE	CG7530	CG12861
FBgn0051709	CG31709	FBgn0262366	CG43064	CG11425	CG1236
FBgn0051788	CG31788	FBgn0262823	CG43194	CG11686	CG14630
FBgn0051948	CG31948	FBgn0262846	CG43210	CG45075	bbg
FBgn0051988	CG31988	FBgn0262881	CG43236	CG4797	CG9527
FBgn0052371	CG32371	FBgn0264475	CR43883	Cyp6g1	Hph
FBgn0052690	CR32690	FBgn0265661	CR44468	Mmp1	CG33082
FBgn0053340	CG33340	FBgn0266042	CR44807	CG7637	Mst84Dd
FBgn0085197	CG34168	FBgn0266162	CR44868	CG6310	CG4038
FBgn0259795	loopin-1	FBgn0266405	CR45045	Kr-h1	CG9920
FBgn0261575	tobi	FBgn0266807	CR45269	CG1942	CG4691
FBgn0266445	CG45075	FBgn0267348	LanB2	CG13641	Fmo-2
FBgn0266450	Kr-h1	FBgn0034515	CG13428	RpLP0-like	CG7637
FBgn0267727	Pen			stas	Zip89B
		1X Down regulated		rtet	CG31211
		FBgn0000492	Dr	Myo31DF	CheA75a
		FBgn0001128	Gpdh	CR44052	Trx-2
		FBgn0003067	Pepck	TpnC4	CG42554
		FBgn0010383	Cyp18a1	CG12343	CG1324
		FBgn0010926	l(3)07882	CG11594	Mst84Da
		FBgn0011705	rost	CR44807	eIF6
		FBgn0011706	rpr	CG18179	AnxB11
		FBgn0015336	CG15865	gcl	MstProx
		FBgn0015522	olf186-M	RIOK2	CG10576
		FBgn0015570	alpha-Est2	CG7135	CR32690
		FBgn0016917	Stat92E	CG9505	CR44054
		FBgn0025454	Cyp6g1	CG34253	Chrac-14
		FBgn0025595	AkhR	gukh	Tdc1
		FBgn0026563	CG1979	sxe2	l(3)72Dp
		FBgn0027521	CG3679	Mat89Ba	dsb
		FBgn0030105	CG15369	CheB38b	tobi
		FBgn0030326	CG2444	Apoltp	CG33217
		FBgn0030737	CG9914	CG32368	AOX3
		FBgn0031515	CG9664	CG2260	CG6495
		FBgn0031645	CG3036	Mul1	Rrp46
		FBgn0031690	CG7742	CG17834	CG12128
		FBgn0031957	TwdlE	Paip2	CR44832
		FBgn0032266	CG18302	PGRP-LB	CG6867
		FBgn0032399	CG6785	CG43165	Samuel
		FBgn0032615	CG6012	Galphai	l(2)09851
		FBgn0033027	TpnC4	dbe	CG10226
		FBgn0033093	CG3270	CG15096	CG10962
		FBgn0033224	Nop17l	fus	CG17360
		FBgn0033696	Cyp6g2	CG9507	CG11180
		FBgn0033913	CG8468	lama	CG15019
		FBgn0034151	CG15617	Spn42Dd	LanB2
		FBgn0034160	CG5550	CG9436	Fmo-1
		FBgn0034166	CG6472	CR44897	Rbm13
		FBgn0034356	CG10924	Sply	CG15445
		FBgn0034394	CG15096	CG9451	CG12811
		FBgn0034438	CG9416	Sema-5c	CG6638
		FBgn0034454	CG15120	CG43236	CG3476
		FBgn0034480	CG16898	CG9416	Cyt-b5
		FBgn0035484	CG11594	Drat	CG10286
		FBgn0035949	CG13314	GstE3	Gk
		FBgn0036264	CG11529	Mhcl	Sec61beta
		FBgn0036449	bmm	CG15120	Mst35Bb
		FBgn0036837	CG18135	CG31259	CG4375
		FBgn0036942	CG7328	TwdlE	Ir62a
		FBgn0037607	CG8036	Tina-1	Eap
		FBgn0037684	CG8129	Pde9	CG17377
		FBgn0038257	smp-30	chb	CG31788
		FBgn0038398	sxe2	CG18178	Dph5
		FBgn0038422	CG14880	CG6472	CG1307
		FBgn0038516	P5cr-2	CG9008	Cyp6v1
		FBgn0039207	CG5789	CG32032	Roe1
		FBgn0040257	Ugt86Dc	CG10026	dsx
		FBgn0040349	CG3699	CG31643	CG15068
		FBgn0050083	CG30083	CG4753	AttD
		FBgn0050098	CG30098	CG4269	Jhe
		FBgn0051075	CG31075	CG31414	CG10184
		FBgn0051414	CG31414	CG9246	CG17376
		FBgn0052040	CG32040	CG6426	CheB38c
		FBgn0052103	CG32103	CG16704	chb
		FBgn0085480	CG34451	CG5888	CG13900
		FBgn0086254	CG6084	CG6770	Toll-7
		FBgn0259682	Jabba	Atg13	Surf6
		FBgn0262423	mir-281-2	CheB93b	CG9630
		FBgn0262721	CG43165	DptB	CG32371
		FBgn0263199	Galk	GstD2	wapl
		FBgn0263336	CR43417	yellow-g	CG10252
		FBgn0263929	jvl	Exn	CG30431
		FBgn0264272	mwh	ome	Nelf-A
		FBgn0264844	CR44052	Fdh	alpha-Est2
		FBgn0266202	CR44897	CG6012	CG45075
		FBgn0266321	CR44986	CG15617	CG3397
		FBgn0266488	CG45087	CG13428	Tapdelta
		FBgn0266733	CR45206	CR32194	Apc
		FBgn0266859	CR45320	CG5828	srl
		FBgn0267041	CR45485	CG13856	CG3124
		FBgn0040099	lectin-28C	Ela	CG12860
		FBgn0266445	CG45075	Oscillin	CG8010
		FBgn0266450	Kr-h1	Cyp6g2	unc80
				CG32040	CG32103
				Uhg4	loj
				mri	CG9130
				CG16756	CG9133
				Vago	CG10396
				Tig	jeb
				Sirup	CG9733
				CheA86a	CG7048
				CG5869	nAChRbeta2
				CG15445	RpL11
				Dro	Arl1
				CG3679	htt
				CG14907	Lgr1
				Eip71CD	Listericin
				CG10361	CG7369
				CG6910	ZnT77C
				CG11737	CG13428
				CG7006	MsR1
				CG3036	x16
				CG34136	GstE3
				shf	mlt
				Cyp304a1	CG8701
				NimB5	CG7911
				CheB93a	orb2
				CG43064	CG33229
				Rbm13	CG4288
				Trp1	Kr-h1
				CG9914	CG9220
				CG7275	CR43051
				CG33110	CG16758
				CG2121	mago
				CG4901	Orct
				CR45485	CG5323
				NT5E-2	mtSSB
				CG31075	PGRP-LF
				Sip1	Cbs
				CG5033	CG7130
				Cyp6v1	CG13012
				CG10550	S-Lap1
				Ptpmeg	mtRNApol
				DhpD	Mekk1
				Akap200	CG31988
				CG5800	Nmd3
				CG6724	lectin-28C
				Samuel	RpII18
				Mocs2	CG11444
				CG42503	CG34200
				l(2)34Fd	CG34168
				CG8449	CG31549
				foxo	AdenoK
				CG7675	et
				CG1516	CG1394
				CG5065	CG5885
				AOX3	CG7979
				CG31633	RpLP0-like
				CG10178	CG43783
				l(2)09851	CG11353
				CG9220	CG13408
				CG30269	CG14687
				CG30273	Dpt
				mthl2	CG6836
				Nup133	foxo
				CG11920	imd
				Cpsf73	Rrp40
				Eip74EF	CG3420
				CG15046	CG6712
				Irp-1B	CG5114
				kraken	Paip2
				Est-Q	eEF1delta
				Ugt86Dc	PHGPx
				CG3476	Mco1
				RpI135	CG3982
				CG3534	CG8837
				CR45269	Uhg3
				pinta	CG31259
				CG5009
				CG31809
				CG30083
				adp
				nkd
				CG13784
				ATPCL
				Surf6
				Gip
				CG13912
				CG32068
				CR45195
				mod
				Prm
				Nipsnap
				CG12935
				CR44868
				AGBE
				CG6785
				CG7888
				CG31523
				Cct2
				PhKgamma
				CG18213
				SPH93
				Sodh-2
				olf186-M
				mir-281-2
				GstE8
				GstD5
				CheB42a
				rpr
				Timp
				Rab9
				l(3)72Dn
				NHP2
				HmgZ
				CG7742
				CG3638
				Ance-3
				Tsp42Eg
				Act42A
				CG1667
				Fpps
				eIF6
				Pex2
				CG10927
				tim
				CG5550
				CR12628
				CG10383
				l(3)mbt
				Nop56
				CG4038
				CG1542
				Unc-13-4B
				ORMDL
				CG8665
				CG3301
				CG15865
				CR46058
				CG9293
				Bmcp
				Prestin
				CG5390
				Elk
				CG4537
				CG32147
				mwh
				CR44431
				CG17544
				ppan
				CG4928
				AttB
				HDAC6
				CG2199
				CG15107
				CG5613
				srl
				Glg1
				yin
				mbc
				CG7322
				CecC
				CG5849
				CG34232
				disco
				Cad99C
				AnxB9
				CG1572
				Nopp140
				HmgD
				CG10562
				Pex11
				CG15369
				CG7966
				CG13086
				nop5
				nmd
				Myd88
				CG10560
				fok
				Mgstl
				CG16713
				Spn42Dc
				Elp2
				CG14985
				Opbp
				nero
				Kah
				Spc25
				CR45320
				oys
				CG11529
				CG18135
				CG9780
				Tsp42El
				CG17574
				Eip75B
				CG4554
				bys
				Bka
				CG5080
				sws
				bmm
				hgo
				CG9626
				wrapper
				CG3168
				CG3386
				neb
				PPO1
				CG31677
				CG30098
				CG4884
				CG42487
				CG6125
				Ace
				CG11655
				CR42868
				CG16926
				CG10283
				CG11777
				MtnE
				SerT
				CG42370
				dsx
				CG32698
				SP1029
				Obp69a
				kon
				l(2)k09022
				CG1979
				CG7720
				Mtp
				CR44468
				Tsp42Ed
				Ns3
				CR45206
				CG7149
				CG31922
				CG10425
				mtg
				SmD3
				CG30344
				CG33120
				CG8036
				angel
				Mtap
				CG32695
				CG32708
				CG3165
				CG1827
				CG1299
				drk
				CG12081
				CG5322
				RpI12
				CG7997
				CG5645
				ana
				GILT2
				Prat2
				CR45885
				CG3630
				CG43194
				CG43210
				CG3008
				CG8539
				CG12868
				CG42488
				CG7536
				CG7338
				Hmgs
				Mvl
				CG3699
				RhoGAP68F
				CG4407
				CR45045
				Syx17
				spri
				CG3394
				Acox57D-p
				Pld
				LM408
				Notum
				CG7668
				AnxB11
				CG9886
				Cdk4
				alphaTub84B
				CheB38a

## Sheet: Sheet2
GeneID	GeneName
FBgn0000566	Eip55E
FBgn0004240	Dpt
FBgn0010052	Jhe
FBgn0011722	Tig
FBgn0011824	CG4038
FBgn0012042	AttA
FBgn0014455	Ahcy13
FBgn0014865	Mtk
FBgn0014903	CG14630
FBgn0015393	hoip
FBgn0026196	nop5
FBgn0028563	sut1
FBgn0028855	CG15282
FBgn0029148	NHP2
FBgn0030217	CG2124
FBgn0030218	CG1628
FBgn0030270	CG15199
FBgn0031042	CG14221
FBgn0031494	CG17219
FBgn0031701	TotM
FBgn0031801	CG9498
FBgn0031913	CG5958
FBgn0032116	Mco1
FBgn0032322	CG16743
FBgn0033548	CG7637
FBgn0033593	Listericin
FBgn0034390	CG15093
FBgn0035266	Gk
FBgn0035290	dsb
FBgn0035348	CG16758
FBgn0036549	CG10516
FBgn0037151	CG7130
FBgn0037248	srl
FBgn0037396	CG11459
FBgn0038074	Gnmt
FBgn0038530	AttD
FBgn0038746	Surf6
FBgn0039094	CG10184
FBgn0039564	CG5527
FBgn0039759	CG9733
FBgn0041581	AttB
FBgn0041607	asparagine-synthetase
FBgn0050431	CG30431
FBgn0051259	CG31259
FBgn0053082	CG33082
FBgn0053192	MtnD
FBgn0063493	GstE7
FBgn0259937	Nop60B
FBgn0259977	Tdc1
FBgn0263510	nclb
FBgn0263621	CG43630
FBgn0264679	CR43964
FBgn0002862	Mst87F
FBgn0002865	Mst98Ca
FBgn0004172	Mst84Da
FBgn0004173	Mst84Db
FBgn0004174	Mst84Dc
FBgn0004175	Mst84Dd
FBgn0013301	Mst35Bb
FBgn0015770	MstProx
FBgn0027376	rha
FBgn0028870	CG4691
FBgn0030277	CG1394
FBgn0031129	CG1324
FBgn0031295	CG4375
FBgn0031545	CG3213
FBgn0031728	Hsp60C
FBgn0031853	TTLL3B
FBgn0031859	CG17377
FBgn0031939	CG13796
FBgn0032888	CheB38c
FBgn0033020	CG10396
FBgn0033287	CG8701
FBgn0033953	CG12861
FBgn0033954	CG12860
FBgn0034144	CG5089
FBgn0034515	CG13428
FBgn0034840	CG3124
FBgn0035197	CG9130
FBgn0035198	CG9133
FBgn0035557	CG11353
FBgn0035915	S-Lap1
FBgn0035988	CG3982
FBgn0036783	CheA75a
FBgn0036839	CG18136
FBgn0037727	CG8358
FBgn0037975	CG3397
FBgn0038200	CG9920
FBgn0038247	Cad88C
FBgn0038248	CG7886
FBgn0038762	CG4836
FBgn0039104	CG10252
FBgn0040099	lectin-28C
FBgn0040519	CG15219
FBgn0041102	ocn
FBgn0042189	CG17376
FBgn0046294	CG12699
FBgn0046297	CR9284
FBgn0046302	CG10650
FBgn0047351	CG31468
FBgn0050430	CG30430
FBgn0051226	CG31226
FBgn0051639	CG31639
FBgn0051709	CG31709
FBgn0051788	CG31788
FBgn0051948	CG31948
FBgn0051988	CG31988
FBgn0052371	CG32371
FBgn0052690	CR32690
FBgn0053340	CG33340
FBgn0085197	CG34168
FBgn0259795	loopin-1
FBgn0261575	tobi
FBgn0266445	CG45075
FBgn0266450	Kr-h1
FBgn0267727	Pen
FBgn0010052	Jhe
FBgn0011722	Tig
FBgn0011824	CG4038
FBgn0014865	Mtk
FBgn0026196	nop5
FBgn0029148	NHP2
FBgn0031801	CG9498
FBgn0031913	CG5958
FBgn0032322	CG16743
FBgn0033548	CG7637
FBgn0037151	CG7130
FBgn0037248	srl
FBgn0038074	Gnmt
FBgn0038746	Surf6
FBgn0039564	CG5527
FBgn0041581	AttB
FBgn0041607	asparagine-synthetase
FBgn0051259	CG31259
FBgn0263510	nclb
FBgn0263621	CG43630
FBgn0000052	ade2
FBgn0000279	CecC
FBgn0000565	Eip71CD
FBgn0005278	Sam-S
FBgn0010038	GstD2
FBgn0010041	GstD5
FBgn0010388	Dro
FBgn0011279	Obp69a
FBgn0011589	Elk
FBgn0020416	Idgf1
FBgn0024957	Irp-1B
FBgn0025687	LKR
FBgn0026576	CG5991
FBgn0027579	mino
FBgn0029507	Tsp42Ed
FBgn0030041	CG12116
FBgn0030262	Vago
FBgn0030425	CG3775
FBgn0030662	CG9220
FBgn0031359	Rim2
FBgn0031548	CG8852
FBgn0031805	CG9505
FBgn0032166	CG4619
FBgn0032167	CG5853
FBgn0032482	Pect
FBgn0032483	CG15482
FBgn0032638	SPH93
FBgn0032699	CG10383
FBgn0032773	fon
FBgn0032785	CG10026
FBgn0032945	CG8665
FBgn0033079	Fmo-2
FBgn0033204	CG2065
FBgn0033215	CG1942
FBgn0033453	CG1667
FBgn0034360	CG10927
FBgn0034407	DptB
FBgn0034741	CG4269
FBgn0034909	CG4797
FBgn0035186	CG13912
FBgn0035623	mthl2
FBgn0036023	CG18179
FBgn0036121	CG6310
FBgn0036262	CG6910
FBgn0036622	CG4753
FBgn0036876	CG9451
FBgn0036995	atk
FBgn0036997	CG5955
FBgn0037167	CG11425
FBgn0037635	CG9837
FBgn0038095	Cyp304a1
FBgn0038455	CG14907
FBgn0038470	CG18213
FBgn0038799	CG4288
FBgn0038888	CheB93a
FBgn0038903	RpI12
FBgn0038964	Nop56
FBgn0039233	CG7006
FBgn0039239	CG13641
FBgn0039325	CG10560
FBgn0041194	Prat2
FBgn0041709	yellow-g
FBgn0043578	PGRP-SB1
FBgn0046687	Tre1
FBgn0050269	CG30269
FBgn0050273	CG30273
FBgn0051438	CheB93b
FBgn0051677	CG31677
FBgn0051777	CG31777
FBgn0051809	CG31809
FBgn0051810	CG31810
FBgn0052368	CG32368
FBgn0053223	CG33223
FBgn0053348	CheB42a
FBgn0063497	GstE3
FBgn0067311	CheB38b
FBgn0067312	CheB38a
FBgn0086450	su(r)
FBgn0086676	spin
FBgn0087021	Spc25
FBgn0259834	out
FBgn0261291	CheA86a
FBgn0261362	PPO1
FBgn0262142	CR42868
FBgn0262146	MtnE
FBgn0262366	CG43064
FBgn0262823	CG43194
FBgn0262846	CG43210
FBgn0262881	CG43236
FBgn0264475	CR43883
FBgn0265661	CR44468
FBgn0266042	CR44807
FBgn0266162	CR44868
FBgn0266405	CR45045
FBgn0266807	CR45269
FBgn0267348	LanB2
FBgn0034515	CG13428
FBgn0000492	Dr
FBgn0001128	Gpdh
FBgn0003067	Pepck
FBgn0010383	Cyp18a1
FBgn0010926	l(3)07882
FBgn0011705	rost
FBgn0011706	rpr
FBgn0015336	CG15865
FBgn0015522	olf186-M
FBgn0015570	alpha-Est2
FBgn0016917	Stat92E
FBgn0025454	Cyp6g1
FBgn0025595	AkhR
FBgn0026563	CG1979
FBgn0027521	CG3679
FBgn0030105	CG15369
FBgn0030326	CG2444
FBgn0030737	CG9914
FBgn0031515	CG9664
FBgn0031645	CG3036
FBgn0031690	CG7742
FBgn0031957	TwdlE
FBgn0032266	CG18302
FBgn0032399	CG6785
FBgn0032615	CG6012
FBgn0033027	TpnC4
FBgn0033093	CG3270
FBgn0033224	Nop17l
FBgn0033696	Cyp6g2
FBgn0033913	CG8468
FBgn0034151	CG15617
FBgn0034160	CG5550
FBgn0034166	CG6472
FBgn0034356	CG10924
FBgn0034394	CG15096
FBgn0034438	CG9416
FBgn0034454	CG15120
FBgn0034480	CG16898
FBgn0035484	CG11594
FBgn0035949	CG13314
FBgn0036264	CG11529
FBgn0036449	bmm
FBgn0036837	CG18135
FBgn0036942	CG7328
FBgn0037607	CG8036
FBgn0037684	CG8129
FBgn0038257	smp-30
FBgn0038398	sxe2
FBgn0038422	CG14880
FBgn0038516	P5cr-2
FBgn0039207	CG5789
FBgn0040257	Ugt86Dc
FBgn0040349	CG3699
FBgn0050083	CG30083
FBgn0050098	CG30098
FBgn0051075	CG31075
FBgn0051414	CG31414
FBgn0052040	CG32040
FBgn0052103	CG32103
FBgn0085480	CG34451
FBgn0086254	CG6084
FBgn0259682	Jabba
FBgn0262423	mir-281-2
FBgn0262721	CG43165
FBgn0263199	Galk
FBgn0263336	CR43417
FBgn0263929	jvl
FBgn0264272	mwh
FBgn0264844	CR44052
FBgn0266202	CR44897
FBgn0266321	CR44986
FBgn0266488	CG45087
FBgn0266733	CR45206
FBgn0266859	CR45320
FBgn0267041	CR45485
FBgn0040099	lectin-28C
FBgn0266445	CG45075
FBgn0266450	Kr-h1
