# Supplementary material for: Antimicrobial peptides modulate long-term memory
Source: PLoS Genet. 2018 Oct 12;14(10):e1007440. doi: 10.1371/journal.pgen.1007440 (PMC6224176; doi:10.1371/journal.pgen.1007440)
Supplement: S5 Table — Proteins that were detected at least two samples are included in the list. Mb stands for synaptic membrane fraction and sol stands for soluble fraction. Please see the synaptosome from adult fly head in methods section for detail information. (XLSX) [file pgen.1007440.s005.xlsx]

## Sheet: Synaptsome deatiled results
Header	Description
P	Peptide Count
S	Spectral Count
uS	Unique Spectral Count
uDP	Unique Detected Peptides
sS	Shared Spectral Count
dS	Distributed Spectral Count
SC	Sequence Coverage (%)
dNSAF	Normalized Distributed Spectral Abundance Factor
SPC	Spectra Count average
AVG	Average
Proteins that were detected in at least 2/3 replicates were reported, proteins that were detected only once in the three replicates are not reported
							Synaptic membrane samples																													Synaptic soluble samples
							Replicate 1								Replicate 2								Replicate 3											Ratio SPC	Ratio dNSAF				Soluble rep1								Soluble rep2
dNSAF_Rank	Total Proteins In Group	Proteins In Group	Contrast_Rank	Locus	Description	Gene	Dm_Synaptic-Density_adult-brain_Mb_Ti_L6_1_P	Dm_Synaptic-Density_adult-brain_Mb_Ti_L6_1_S	Dm_Synaptic-Density_adult-brain_Mb_Ti_L6_1_uS	Dm_Synaptic-Density_adult-brain_Mb_Ti_L6_1_uDP	Dm_Synaptic-Density_adult-brain_Mb_Ti_L6_1_sS	Dm_Synaptic-Density_adult-brain_Mb_Ti_L6_1_dS	Dm_Synaptic-Density_adult-brain_Mb_Ti_L6_1_SC	Dm_Synaptic-Density_adult-brain_Mb_Ti_L6_1_dNSAF	Dm_Synaptic-Density_adult-brain_Mb_Ti_L1_2_P	Dm_Synaptic-Density_adult-brain_Mb_Ti_L1_2_S	Dm_Synaptic-Density_adult-brain_Mb_Ti_L1_2_uS	Dm_Synaptic-Density_adult-brain_Mb_Ti_L1_2_uDP	Dm_Synaptic-Density_adult-brain_Mb_Ti_L1_2_sS	Dm_Synaptic-Density_adult-brain_Mb_Ti_L1_2_dS	Dm_Synaptic-Density_adult-brain_Mb_Ti_L1_2_SC	Dm_Synaptic-Density_adult-brain_Mb_Ti_L1_2_dNSAF	Dm_Synaptic-Density_adult-brain_Mb_Ti_L1_3_P	Dm_Synaptic-Density_adult-brain_Mb_Ti_L1_3_S	Dm_Synaptic-Density_adult-brain_Mb_Ti_L1_3_uS	Dm_Synaptic-Density_adult-brain_Mb_Ti_L1_3_uDP	Dm_Synaptic-Density_adult-brain_Mb_Ti_L1_3_sS	Dm_Synaptic-Density_adult-brain_Mb_Ti_L1_3_dS	Dm_Synaptic-Density_adult-brain_Mb_Ti_L1_3_SC	Dm_Synaptic-Density_adult-brain_Mb_Ti_L1_3_dNSAF	dNSAF AVG	SPC AVG	Detected out of 3	Membrane:Soluble	Membrane:Soluble	dNSAF AVG	SPC AVG	Detected out of 3	Dm_Synaptic-Density_adult-brain_Sol_Ti_L6_1_P	Dm_Synaptic-Density_adult-brain_Sol_Ti_L6_1_S	Dm_Synaptic-Density_adult-brain_Sol_Ti_L6_1_uS	Dm_Synaptic-Density_adult-brain_Sol_Ti_L6_1_uDP	Dm_Synaptic-Density_adult-brain_Sol_Ti_L6_1_sS	Dm_Synaptic-Density_adult-brain_Sol_Ti_L6_1_dS	Dm_Synaptic-Density_adult-brain_Sol_Ti_L6_1_SC	Dm_Synaptic-Density_adult-brain_Sol_Ti_L6_1_dNSAF	Dm_Synaptic-Density_adult-brain_Sol_Ti_L2_2_P	Dm_Synaptic-Density_adult-brain_Sol_Ti_L2_2_S	Dm_Synaptic-Density_adult-brain_Sol_Ti_L2_2_uS
2340	1	AAF57465.1	2359	AAF57465.1	GNBP-like 3 [Drosophila melanogaster]	GNBP-like3	1	2	2	1	0	2	13.82	0.00020119	1	1	1	1	0	1	13.82	0.00013844	0	0	0	0	0	0	0	0	0.00017	1	2	infinity	infinity	0	0	0	0	0	0	0	0	0	0	0	0	0	0
7	1	AAF52617.1	7	AAF52617.1	CG8419 [Drosophila melanogaster]	CG8419	1	2	2	1	0	2	1.41	3.32e-05	0	0	0	0	0	0	0	0	1	1	1	1	0	1	1.95	3.793e-05	3.6e-05	1	2	infinity	infinity	0	0	0	0	0	0	0	0	0	0	0	0	0	0
57	14	AAO41273.1;AAO41274.2;ACZ94627.1;ACZ94628.1;ACZ94629.1;ACZ94630.1;ACZ94632.1;ACZ94633.2;ACZ94634.1;ACZ94635.1;AFH04322.1;AHN57985.1;AHN57986.1;AHN57987.1	57	AAO41273.1	0 genes:. 14 proteins in this group did not match any genes. AAO41273.1:multiplexin, isoform E [Drosophila melanogaster] ;AAO41274.2:multiplexin, isoform N [Drosophila melanogaster] ;ACZ94627.1:multiplexin, isoform B [Drosophila melanogaster] ;ACZ94628.1:multiplexin, isoform F [Drosophila melanogaster] ;ACZ94629.1:multiplexin, isoform G [Drosophila melanogaster] ;ACZ94630.1:multiplexin, isoform H…	Mp	3	5	5	3	0	5	4.11	9.827e-05	1	1	1	1	0	1	2.7	2.705e-05	0	0	0	0	0	0	0	0	6.3e-05	2	2	infinity	infinity	0	0	0	0	0	0	0	0	0	0	0	0	0	0
60	1	AAZ66583.1	60	AAZ66583.1	histone H3 [Drosophila melanogaster]	His3:CG31613	0	0	0	0	0	0	0	0	1	9	9	1	0	9	23.53	0.00139256	1	1	0	0	1	0.5	6.62	0.00012844	0.000761	3.33333	2	infinity	infinity	0	0	0	0	0	0	0	0	0	0	0	0	0	0
62	1	AFH03620.1	62	AFH03620.1	glutactin, isoform D [Drosophila melanogaster]	Glt	2	3	3	2	0	3	2.34	4.471e-05	0	0	0	0	0	0	0	0	1	1	1	1	0	1	2.44	3.405e-05	3.9e-05	1.33333	2	infinity	infinity	0	0	0	0	0	0	0	0	0	0	0	0	0	0
71	1	AAF53386.1	71	AAF53386.1	mitochondrial transcription termination factor [Drosophila melanogaster]	mTTF	3	10	10	3	0	10	10	0.00037294	1	2	2	1	0	2	2.44	0.00010265	0	0	0	0	0	0	0	0	0.000238	4	2	infinity	infinity	0	0	0	0	0	0	0	0	0	0	0	0	0	0
95	1	AAF50652.2	95	AAF50652.2	glutamate receptor IA [Drosophila melanogaster]	GluRIA	1	2	2	1	0	2	1.92	3.086e-05	1	1	1	1	0	1	1.31	2.123e-05	0	0	0	0	0	0	0	0	2.6e-05	1	2	infinity	infinity	0	0	0	0	0	0	0	0	0	0	0	0	0	0
116	1	AAF57163.3	116	AAF57163.3	CG1635 [Drosophila melanogaster]	CG1635	0	0	0	0	0	0	0	0	5	16	16	5	0	16	13.84	0.00075154	1	2	2	1	0	2	6.7	0.00015596	0.000454	6	2	infinity	infinity	0	0	0	0	0	0	0	0	0	0	0	0	0	0
129	2	AAN06581.2;AAN06582.3	129	AAN06581.2	0 genes:. 2 proteins in this group did not match any genes. AAN06581.2:uncharacterized protein Dmel_CG11155, isoform B [Drosophila melanogaster] ;AAN06582.3:uncharacterized protein Dmel_CG11155, isoform D [Drosophila melanogaster] ;	CG11155	0	0	0	0	0	0	0	0	1	2	2	1	0	2	1.75	4.922e-05	1	3	3	1	0	3	1.99	0.00012258	8.6e-05	1.66667	2	infinity	infinity	0	0	0	0	0	0	0	0	0	0	0	0	0	0
158	1	AHN54144.1	158	AHN54144.1	lamin, isoform D [Drosophila melanogaster]	Lam	9	31	31	9	0	31	21.06	0.00076207	0	0	0	0	0	0	0	0	3	4	4	3	0	4	8.36	0.00022467	0.000493	11.6667	2	infinity	infinity	0	0	0	0	0	0	0	0	0	0	0	0	0	0
176	4	AAN09133.1;ACZ95208.2;ACZ95209.1;AHN59346.1	176	AAN09133.1	0 genes:. 4 proteins in this group did not match any genes. AAN09133.1:protein tyrosine phosphatase 4E, isoform B [Drosophila melanogaster] ;ACZ95208.2:protein tyrosine phosphatase 4E, isoform G [Drosophila melanogaster] ;ACZ95209.1:protein tyrosine phosphatase 4E, isoform F [Drosophila melanogaster] ;AHN59346.1:protein tyrosine phosphatase 4E, isoform H [Drosophila melanogaster] ;	Ptp4E	2	6	6	2	0	6	1.87	5.709e-05	0	0	0	0	0	0	0	0	1	1	1	1	0	1	0.68	2.174e-05	3.9e-05	2.33333	2	infinity	infinity	0	0	0	0	0	0	0	0	0	0	0	0	0	0
192	1	AAF50080.2	192	AAF50080.2	uncharacterized protein Dmel_CG14141 [Drosophila melanogaster]	CG14141	1	6	6	1	0	6	6.17	0.00056632	1	2	2	1	0	2	9.88	0.00025979	0	0	0	0	0	0	0	0	0.000413	2.66667	2	infinity	infinity	0	0	0	0	0	0	0	0	0	0	0	0	0	0
271	1	AGB92910.1	271	AGB92910.1	Ca2+-channel-protein-beta-subunit, isoform L [Drosophila melanogaster]	Ca-beta	6	10	10	6	0	10	10.43	0.00018117	0	0	0	0	0	0	0	0	2	3	3	2	0	3	4.62	0.00012418	0.000153	4.33333	2	infinity	infinity	0	0	0	0	0	0	0	0	0	0	0	0	0	0
303	2	AAF47371.5;AGB93897.1	303	AAF47371.5	0 genes:. 2 proteins in this group did not match any genes. AAF47371.5:Rho guanine nucleotide exchange factor 3, isoform L [Drosophila melanogaster] ;AGB93897.1:Rho guanine nucleotide exchange factor 3, isoform M [Drosophila melanogaster] ;	RhoGEF3	3	5	5	3	0	5	1.36	2.173e-05	2	11	11	2	0	11	0.6	6.578e-05	3	5	5	3	0	5	1.71	4.964e-05	4.6e-05	7	3	infinity	infinity	0	0	0	0	0	0	0	0	0	0	0	0	0	0
321	2	AAF51450.2;AGB92382.1	321	AAF51450.2	0 genes:. 2 proteins in this group did not match any genes. AAF51450.2:dreadlocks, isoform A [Drosophila melanogaster] ;AGB92382.1:dreadlocks, isoform D [Drosophila melanogaster] ;	dock	2	2	2	2	0	2	6.34	7.459e-05	1	1	1	1	0	1	2.68	5.132e-05	0	0	0	0	0	0	0	0	6.3e-05	1	2	infinity	infinity	0	0	0	0	0	0	0	0	0	0	0	0	0	0
343	1	AHN56622.1	343	AHN56622.1	tamo, isoform C [Drosophila melanogaster]	tamo	0	0	0	0	0	0	0	0	3	5	5	3	0	5	6.02	0.00013201	5	11	11	5	0	11	10.16	0.00048217	0.000307	5.33333	2	infinity	infinity	0	0	0	0	0	0	0	0	0	0	0	0	0	0
353	1	AAF56304.1	353	AAF56304.1	nicotinic acetylcholine receptor beta2, isoform A [Drosophila melanogaster]	nAChRbeta2	6	12	12	6	0	12	15.22	0.00035354	2	4	1	1	3	1.375	3.66	5.575e-05	4	15	4	2	11	5.91304	7.9	0.00039803	0.000269	10.3333	3	infinity	infinity	0	0	0	0	0	0	0	0	0	0	0	0	0	0
356	3	ABV53736.1;AFH07977.1;AGB93353.1	356	ABV53736.1	0 genes:. 3 proteins in this group did not match any genes. ABV53736.1:DNA fragmentation factor-related protein 2, isoform B [Drosophila melanogaster] ;AFH07977.1:DNA fragmentation factor-related protein 2, isoform C [Drosophila melanogaster] ;AGB93353.1:DNA fragmentation factor-related protein 2, isoform D [Drosophila melanogaster] ;	Drep2	6	35	35	6	0	35	14.03	0.00097481	10	120	120	10	0	120	21.86	0.0045996	13	68	68	13	0	68	32.97	0.00432719	0.003301	74.3333	3	infinity	infinity	0	0	0	0	0	0	0	0	0	0	0	0	0	0
393	1	AGB93700.1	393	AGB93700.1	Mid1, isoform B [Drosophila melanogaster]	Mid1	2	4	4	2	0	4	2.01	4.928e-05	0	0	0	0	0	0	0	0	2	3	3	2	0	3	2.98	8.445e-05	6.7e-05	2.33333	2	infinity	infinity	0	0	0	0	0	0	0	0	0	0	0	0	0	0
395	1	AAN10739.1	395	AAN10739.1	cylindromatosis, isoform E [Drosophila melanogaster]	CYLD	1	4	4	1	0	4	2.82	9.572e-05	2	3	3	2	0	3	5.01	9.879e-05	1	5	5	1	0	5	2.82	0.00027336	0.000156	4	3	infinity	infinity	0	0	0	0	0	0	0	0	0	0	0	0	0	0
431	1	ABC65833.1	433	ABC65833.1	phosphatidylinositol 5-phosphate 4-kinase, isoform B [Drosophila melanogaster]	PIP4K	1	2	2	1	0	2	4.46	7.57e-05	2	4	4	2	0	4	6.19	0.00020835	0	0	0	0	0	0	0	0	0.000142	2	2	infinity	infinity	0	0	0	0	0	0	0	0	0	0	0	0	0	0
439	1	ACZ95329.1	441	ACZ95329.1	nicotinic acetylcholine receptor alpha7, isoform E [Drosophila melanogaster]	nAChRalpha7	3	16	1	1	15	6	8.16	0.00016267	2	4	2	1	2	2.33333	4.43	8.706e-05	5	21	4	3	17	8.6	12.59	0.00053271	0.000261	13.6667	3	infinity	infinity	0	0	0	0	0	0	0	0	0	0	0	0	0	0
454	1	AAF55287.2	456	AAF55287.2	mitochondrial single stranded DNA-binding protein [Drosophila melanogaster]	mtSSB	3	8	8	3	0	8	26.03	0.00083784	1	1	1	1	0	1	9.59	0.00014413	1	2	2	1	0	2	9.59	0.00047857	0.000487	3.66667	3	infinity	infinity	0	0	0	0	0	0	0	0	0	0	0	0	0	0
473	1	AAF57214.1	476	AAF57214.1	Microtubule-associated protein 205, isoform A [Drosophila melanogaster]	Map205	0	0	0	0	0	0	0	0	2	2	2	2	0	2	2.92	3.619e-05	1	1	1	1	0	1	1.81	3.004e-05	3.3e-05	1	2	infinity	infinity	0	0	0	0	0	0	0	0	0	0	0	0	0	0
505	6	ABW08665.2;ABW08668.1;AGB95930.1;AGB95931.1;AGB95932.1;AGB95933.1	508	ABW08665.2	0 genes:. 6 proteins in this group did not match any genes. ABW08665.2:uncharacterized protein Dmel_CG34383, isoform I [Drosophila melanogaster] ;ABW08668.1:uncharacterized protein Dmel_CG34383, isoform E [Drosophila melanogaster] ;AGB95930.1:uncharacterized protein Dmel_CG34383, isoform G [Drosophila melanogaster] ;AGB95931.1:uncharacterized protein Dmel_CG34383, isoform H [Drosophila melanogast…	CG34383	7	8	8	7	0	8	3.79	3.959e-05	2	5	5	2	0	5	0.97	3.405e-05	4	6	6	4	0	6	2.94	6.784e-05	4.7e-05	6.33333	3	infinity	infinity	0	0	0	0	0	0	0	0	0	0	0	0	0	0
571	1	AAF58237.1	576	AAF58237.1	lamin C, isoform A [Drosophila melanogaster]	LamC	5	10	10	5	0	10	12.4	0.00024623	1	2	2	1	0	2	2.25	6.777e-05	2	2	2	2	0	2	4.03	0.00011251	0.000142	4.66667	3	infinity	infinity	0	0	0	0	0	0	0	0	0	0	0	0	0	0
578	6	AAF50644.1;AGB94178.1;AGB94179.1;AGB94180.1;AGB94181.1;AGB94182.1	583	AAF50644.1	0 genes:. 6 proteins in this group did not match any genes. AAF50644.1:uncharacterized protein Dmel_CG10103, isoform A [Drosophila melanogaster] ;AGB94178.1:uncharacterized protein Dmel_CG10103, isoform B [Drosophila melanogaster] ;AGB94179.1:uncharacterized protein Dmel_CG10103, isoform C [Drosophila melanogaster] ;AGB94180.1:uncharacterized protein Dmel_CG10103, isoform D [Drosophila melanogast…	CG10103	1	3	3	1	0	3	4.56	0.00011	1	4	4	1	0	4	2.88	0.00020185	0	0	0	0	0	0	0	0	0.000156	2.33333	2	infinity	infinity	0	0	0	0	0	0	0	0	0	0	0	0	0	0
582	1	AAF52043.1	587	AAF52043.1	uncharacterized protein Dmel_CG11999 [Drosophila melanogaster]	CG11999	2	4	4	2	0	4	9.72	0.00028316	1	4	4	1	0	4	6.02	0.00038969	0	0	0	0	0	0	0	0	0.000336	2.66667	2	infinity	infinity	0	0	0	0	0	0	0	0	0	0	0	0	0	0
612	1	AAF53293.1	617	AAF53293.1	CG9302 [Drosophila melanogaster]	CG9302	4	6	6	4	0	6	9.61	0.00017989	0	0	0	0	0	0	0	0	1	1	1	1	0	1	3.73	6.85e-05	0.000124	2.33333	2	infinity	infinity	0	0	0	0	0	0	0	0	0	0	0	0	0	0
619	1	AAF57395.3	624	AAF57395.3	exchange protein directly activated by cAMP, isoform E [Drosophila melanogaster]	Epac	0	0	0	0	0	0	0	0	2	2	2	2	0	2	2.98	4.184e-05	1	1	1	1	0	1	1.99	3.473e-05	3.8e-05	1	2	infinity	infinity	0	0	0	0	0	0	0	0	0	0	0	0	0	0
645	1	AHN59486.1	650	AHN59486.1	nicotinic acetylcholine receptor alpha3, isoform C [Drosophila melanogaster]	nAChRalpha3	0	0	0	0	0	0	0	0	3	8	6	2	2	7.71429	4.65	0.00020419	4	11	3	2	8	5.66667	7.55	0.00024902	0.000227	6.33333	2	infinity	infinity	0	0	0	0	0	0	0	0	0	0	0	0	0	0
647	2	AAN10937.1;AGB93031.1	652	AAN10937.1	0 genes:. 2 proteins in this group did not match any genes. AAN10937.1:cactus, isoform C [Drosophila melanogaster] ;AGB93031.1:cactus, isoform E [Drosophila melanogaster] ;	cact	1	2	2	1	0	2	2.49	6.345e-05	1	1	1	1	0	1	3.94	4.366e-05	0	0	0	0	0	0	0	0	5.4e-05	1	2	infinity	infinity	0	0	0	0	0	0	0	0	0	0	0	0	0	0
659	1	AAF53359.1	664	AAF53359.1	uncharacterized protein Dmel_CG16884 [Drosophila melanogaster]	CG16884	1	2	2	1	0	2	4.69	0.0001104	1	2	2	1	0	2	3.61	0.00015194	0	0	0	0	0	0	0	0	0.000131	1.33333	2	infinity	infinity	0	0	0	0	0	0	0	0	0	0	0	0	0	0
728	1	AFH07452.1	733	AFH07452.1	CG6123, isoform B [Drosophila melanogaster]	CG6123	1	2	2	1	0	2	2.77	4.981e-05	1	1	1	1	0	1	2.77	3.427e-05	0	0	0	0	0	0	0	0	4.2e-05	1	2	infinity	infinity	0	0	0	0	0	0	0	0	0	0	0	0	0	0
736	1	AAF56303.1	741	AAF56303.1	nicotinic acetylcholine receptor alpha2, isoform B [Drosophila melanogaster]	nAChRalpha2	3	6	6	3	0	6	6.77	0.00015928	3	9	6	2	3	8.25	6.42	0.0003014	4	16	5	2	11	7.3913	7.47	0.0004483	0.000303	10.3333	3	infinity	infinity	0	0	0	0	0	0	0	0	0	0	0	0	0	0
793	4	AAN11904.2;ABW08523.1;ABW08524.2;AHN58052.1	799	AAN11904.2	0 genes:. 4 proteins in this group did not match any genes. AAN11904.2:IRSp53, isoform A [Drosophila melanogaster] ;ABW08523.1:IRSp53, isoform B [Drosophila melanogaster] ;ABW08524.2:IRSp53, isoform D [Drosophila melanogaster] ;AHN58052.1:IRSp53, isoform E [Drosophila melanogaster] ;	IRSp53	2	4	4	2	0	4	3.62	5.684e-05	1	4	4	1	0	4	2.32	7.823e-05	1	1	1	1	0	1	1.49	3.247e-05	5.6e-05	3	3	infinity	infinity	0	0	0	0	0	0	0	0	0	0	0	0	0	0
816	2	AAF53659.5;AHN54546.1	822	AAF53659.5	0 genes:. 2 proteins in this group did not match any genes. AAF53659.5:uncharacterized protein Dmel_CG42750, isoform B [Drosophila melanogaster] ;AHN54546.1:uncharacterized protein Dmel_CG42750, isoform C [Drosophila melanogaster] ;	CG42750	3	4	4	3	0	4	3.46	5.727e-05	3	7	7	3	0	7	4.68	0.00013792	2	3	3	2	0	3	4.49	9.813e-05	9.8e-05	4.66667	3	infinity	infinity	0	0	0	0	0	0	0	0	0	0	0	0	0	0
838	3	AGB94281.1;AGB94282.1;AGB94283.1	845	AGB94281.1	0 genes:. 3 proteins in this group did not match any genes. AGB94281.1:rhea, isoform E [Drosophila melanogaster] ;AGB94282.1:rhea, isoform G [Drosophila melanogaster] ;AGB94283.1:rhea, isoform H [Drosophila melanogaster] ;	rhea	3	3	3	3	0	3	1.48	1.617e-05	1	4	4	1	0	4	0.63	2.968e-05	6	16	16	6	0	16	4.62	0.0001971	8.1e-05	7.66667	3	infinity	infinity	0	0	0	0	0	0	0	0	0	0	0	0	0	0
872	3	AAF48906.2;ABW09453.1;AHN59891.1	879	AAF48906.2	0 genes:. 3 proteins in this group did not match any genes. AAF48906.2:CG7378, isoform A [Drosophila melanogaster] ;ABW09453.1:CG7378, isoform B [Drosophila melanogaster] ;AHN59891.1:CG7378, isoform C [Drosophila melanogaster] ;	CG7378	1	2	2	1	0	2	7.77	0.00014845	0	0	0	0	0	0	0	0	1	1	1	1	0	1	7.28	0.00016959	0.000159	1	2	infinity	infinity	0	0	0	0	0	0	0	0	0	0	0	0	0	0
875	3	AAS65205.1;AAZ52539.1;AAZ52540.2	882	AAS65205.1	0 genes:. 3 proteins in this group did not match any genes. AAS65205.1:myosin 95E, isoform D [Drosophila melanogaster] ;AAZ52539.1:myosin 95E, isoform E [Drosophila melanogaster] ;AAZ52540.2:myosin 95E, isoform J [Drosophila melanogaster] ;	Myo95E	0	0	0	0	0	0	0	0	3	6	6	3	0	6	3.29	9.879e-05	3	7	7	3	0	7	3.05	0.00019135	0.000145	4.33333	2	infinity	infinity	0	0	0	0	0	0	0	0	0	0	0	0	0	0
902	1	AFH03701.1	909	AFH03701.1	nicotinic acetylcholine receptor alpha5, isoform H [Drosophila melanogaster]	nAChRalpha5	3	17	2	1	15	12	5.45	0.00022709	3	4	2	2	2	2.33333	4.46	6.077e-05	3	21	4	1	17	8.6	5.45	0.00037184	0.00022	14	3	infinity	infinity	0	0	0	0	0	0	0	0	0	0	0	0	0	0
906	1	AGB93933.1	913	AGB93933.1	glucose transporter 1, isoform X [Drosophila melanogaster]	Glut1	0	0	0	0	0	0	0	0	3	8	4	1	4	5.23077	4.34	0.0001404	6	11	8	4	3	10.4	13.14	0.00046343	0.000302	6.33333	2	infinity	infinity	0	0	0	0	0	0	0	0	0	0	0	0	0	0
914	1	AGB95217.1	921	AGB95217.1	histone H3.3B, isoform E [Drosophila melanogaster]	His3.3B	0	0	0	0	0	0	0	0	1	3	3	1	0	3	23.53	0.00046419	1	1	0	0	1	0.5	6.62	0.00012844	0.000296	1.33333	2	infinity	infinity	0	0	0	0	0	0	0	0	0	0	0	0	0	0
921	1	AAF50219.2	928	AAF50219.2	SH3 and PX domain containing 1 [Drosophila melanogaster]	SH3PX1	0	0	0	0	0	0	0	0	1	2	2	1	0	2	2.83	7.449e-05	1	2	2	1	0	2	3.01	0.00012367	9.9e-05	1.33333	2	infinity	infinity	0	0	0	0	0	0	0	0	0	0	0	0	0	0
933	3	AGB94033.1;AGB94034.1;AGB94035.1	940	AGB94033.1	0 genes:. 3 proteins in this group did not match any genes. AGB94033.1:fife, isoform B [Drosophila melanogaster] ;AGB94034.1:fife, isoform F [Drosophila melanogaster] ;AGB94035.1:fife, isoform D [Drosophila melanogaster] ;	Fife	5	10	10	5	0	10	8.15	0.0001578	0	0	0	0	0	0	0	0	1	1	1	1	0	1	2.06	3.605e-05	9.7e-05	3.66667	2	infinity	infinity	0	0	0	0	0	0	0	0	0	0	0	0	0	0
972	6	AAF59067.4;ACZ94369.1;AFH07960.1;AGB93340.1;AGB93341.1;AGB93342.1	980	AAF59067.4	0 genes:. 6 proteins in this group did not match any genes. AAF59067.4:Calcium-independent receptor for alpha-latrotoxin, isoform G [Drosophila melanogaster] ;ACZ94369.1:Calcium-independent receptor for alpha-latrotoxin, isoform E [Drosophila melanogaster] ;AFH07960.1:Calcium-independent receptor for alpha-latrotoxin, isoform H [Drosophila melanogaster] ;AGB93340.1:Calcium-independent receptor fo…	Cirl	3	3	3	3	0	3	3.24	2.706e-05	0	0	0	0	0	0	0	0	1	1	1	1	0	1	1.06	2.061e-05	2.4e-05	1.33333	2	infinity	infinity	0	0	0	0	0	0	0	0	0	0	0	0	0	0
981	1	AAF54094.1	990	AAF54094.1	Ccp84Ae [Drosophila melanogaster]	Ccp84Ae	4	11	11	4	0	11	28.85	0.00080864	1	1	1	1	0	1	6.73	0.00010117	0	0	0	0	0	0	0	0	0.000455	4	2	infinity	infinity	0	0	0	0	0	0	0	0	0	0	0	0	0	0
993	1	API64977.1	1003	API64977.1	uncharacterized protein Dmel_CG13950, isoform B [Drosophila melanogaster]	CG13950	4	5	5	4	0	5	15.19	0.00024194	2	7	7	2	0	7	8.86	0.00046615	0	0	0	0	0	0	0	0	0.000354	4	2	infinity	infinity	0	0	0	0	0	0	0	0	0	0	0	0	0	0
1047	14	AAF48120.2;AAS65322.1;AAS65324.1;AAS65325.1;AAS65326.1;AAX52486.1;AAX52487.1;AAX52488.1;AAX52489.1;AFH07350.1;AFH07351.1;AFH07352.1;AFH07353.1;AGB95320.1	1057	AAF48120.2	0 genes:. 14 proteins in this group did not match any genes. AAF48120.2:cacophony, isoform A [Drosophila melanogaster] ;AAS65322.1:cacophony, isoform C [Drosophila melanogaster] ;AAS65324.1:cacophony, isoform D [Drosophila melanogaster] ;AAS65325.1:cacophony, isoform F [Drosophila melanogaster] ;AAS65326.1:cacophony, isoform B [Drosophila melanogaster] ;AAX52486.1:cacophony, isoform H [Drosophila…	cac	1	7	7	1	0	7	0.92	5.792e-05	1	2	2	1	0	2	1.3	2.277e-05	3	4	4	3	0	4	2.98	7.562e-05	5.2e-05	4.33333	3	infinity	infinity	0	0	0	0	0	0	0	0	0	0	0	0	0	0
1066	1	AHN59866.1	1076	AHN59866.1	vacuolar protein sorting 4, isoform B [Drosophila melanogaster]	Vps4	1	2	2	1	0	2	3.17	6.919e-05	3	8	8	3	0	8	9.05	0.00038087	0	0	0	0	0	0	0	0	0.000225	3.33333	2	infinity	infinity	0	0	0	0	0	0	0	0	0	0	0	0	0	0
1084	4	AAF51675.2;AAS65082.1;ABI31265.1;ACZ94758.1	1094	AAF51675.2	0 genes:. 4 proteins in this group did not match any genes. AAF51675.2:schizo, isoform B [Drosophila melanogaster] ;AAS65082.1:schizo, isoform A [Drosophila melanogaster] ;ABI31265.1:schizo, isoform C [Drosophila melanogaster] ;ACZ94758.1:schizo, isoform D [Drosophila melanogaster] ;	siz	0	0	0	0	0	0	0	0	1	5	5	1	0	5	1.28	7.941e-05	1	2	2	1	0	2	0.91	5.273e-05	6.6e-05	2.33333	2	infinity	infinity	0	0	0	0	0	0	0	0	0	0	0	0	0	0
1172	1	AAF58475.2	1184	AAF58475.2	CG8646 [Drosophila melanogaster]	CG8646	2	4	4	2	0	4	4.63	0.00010883	2	2	2	2	0	2	5.16	7.489e-05	0	0	0	0	0	0	0	0	9.2e-05	2	2	infinity	infinity	0	0	0	0	0	0	0	0	0	0	0	0	0	0
1197	2	AGB94159.1;AGB94160.1	1209	AGB94159.1	0 genes:. 2 proteins in this group did not match any genes. AGB94159.1:uncharacterized protein Dmel_CG13293, isoform D [Drosophila melanogaster] ;AGB94160.1:uncharacterized protein Dmel_CG13293, isoform E [Drosophila melanogaster] ;	CG13293	0	0	0	0	0	0	0	0	2	3	3	2	0	3	6.01	0.00010539	3	7	7	3	0	7	7.01	0.00040826	0.000257	3.33333	2	infinity	infinity	0	0	0	0	0	0	0	0	0	0	0	0	0	0
1201	1	AAF59333.2	1213	AAF59333.2	CG1909, isoform A [Drosophila melanogaster]	CG1909	0	0	0	0	0	0	0	0	3	5	5	3	0	5	5.28	0.00017362	8	21	21	8	0	21	19.14	0.00121064	0.000692	8.66667	2	infinity	infinity	0	0	0	0	0	0	0	0	0	0	0	0	0	0
1207	7	AAF58507.2;AAM68687.2;AAM68688.2;AAZ52815.1;AAZ52816.2;ABV53778.1;AFH08034.1	1219	AAF58507.2	0 genes:. 7 proteins in this group did not match any genes. AAF58507.2:dystrobrevin, isoform A [Drosophila melanogaster] ;AAM68687.2:dystrobrevin, isoform H [Drosophila melanogaster] ;AAM68688.2:dystrobrevin, isoform C [Drosophila melanogaster] ;AAZ52815.1:dystrobrevin, isoform D [Drosophila melanogaster] ;AAZ52816.2:dystrobrevin, isoform I [Drosophila melanogaster] ;ABV53778.1:dystrobrevin, isof…	Dyb	0	0	0	0	0	0	0	0	2	6	6	2	0	6	4.72	0.00020563	1	2	2	1	0	2	2.28	0.0001138	0.00016	2.66667	2	infinity	infinity	0	0	0	0	0	0	0	0	0	0	0	0	0	0
1215	3	AAF56821.5;AGB96428.1;AGB96429.1	1227	AAF56821.5	0 genes:. 3 proteins in this group did not match any genes. AAF56821.5:sponge, isoform E [Drosophila melanogaster] ;AGB96428.1:sponge, isoform G [Drosophila melanogaster] ;AGB96429.1:sponge, isoform H [Drosophila melanogaster] ;	spg	7	9	9	7	0	9	4.76	6.292e-05	4	20	20	4	0	20	2.97	0.00019244	10	16	16	10	0	16	6.4	0.00025559	0.00017	15	3	infinity	infinity	0	0	0	0	0	0	0	0	0	0	0	0	0	0
1304	1	AAF50241.1	1316	AAF50241.1	CG3088 [Drosophila melanogaster]	CG3088	1	2	2	1	0	2	5.56	0.00012135	1	2	2	1	0	2	4.37	0.00016701	0	0	0	0	0	0	0	0	0.000144	1.33333	2	infinity	infinity	0	0	0	0	0	0	0	0	0	0	0	0	0	0
1413	3	AAN11032.1;ACZ94299.1;AGB93105.1	1427	AAN11032.1	0 genes:. 3 proteins in this group did not match any genes. AAN11032.1:fondue, isoform A [Drosophila melanogaster] ;ACZ94299.1:fondue, isoform C [Drosophila melanogaster] ;AGB93105.1:fondue, isoform D [Drosophila melanogaster] ;	fon	1	4	4	1	0	4	3.19	0.00010825	1	1	1	1	0	1	3.89	3.724e-05	0	0	0	0	0	0	0	0	7.3e-05	1.66667	2	infinity	infinity	0	0	0	0	0	0	0	0	0	0	0	0	0	0
1415	1	AAF46386.3	1429	AAF46386.3	PIP82 [Drosophila melanogaster]	PIP82	5	8	8	5	0	8	7.11	0.00010236	1	1	1	1	0	1	0.92	1.761e-05	0	0	0	0	0	0	0	0	6e-05	3	2	infinity	infinity	0	0	0	0	0	0	0	0	0	0	0	0	0	0
1460	2	AAF47116.2;AAM68283.4	1474	AAF47116.2	0 genes:. 2 proteins in this group did not match any genes. AAF47116.2:alpha-catenin related, isoform A [Drosophila melanogaster] ;AAM68283.4:alpha-catenin related, isoform C [Drosophila melanogaster] ;	alpha-catenin-related	3	5	5	3	0	5	4.83	9.715e-05	4	13	13	4	0	13	7.88	0.0003476	3	11	11	3	0	11	7.37	0.0004883	0.000311	9.66667	3	infinity	infinity	0	0	0	0	0	0	0	0	0	0	0	0	0	0
1467	2	AFH06478.1;AFH06486.1	1481	AFH06478.1	0 genes:. 2 proteins in this group did not match any genes. AFH06478.1:Rab3 interacting molecule, isoform P [Drosophila melanogaster] ;AFH06486.1:Rab3 interacting molecule, isoform K [Drosophila melanogaster] ;	Rim	2	3	3	2	0	3	1.04	1.643e-05	1	1	1	1	0	1	0.9	7.54e-06	1	2	2	1	0	2	0.72	2.503e-05	1.6e-05	2	3	infinity	infinity	0	0	0	0	0	0	0	0	0	0	0	0	0	0
1474	1	AGB92538.1	1488	AGB92538.1	uncharacterized protein Dmel_CG10019, isoform C [Drosophila melanogaster]	CG10019	0	0	0	0	0	0	0	0	2	7	7	2	0	7	2.45	0.00013343	2	4	4	2	0	4	3.35	0.00012658	0.00013	3.66667	2	infinity	infinity	0	0	0	0	0	0	0	0	0	0	0	0	0	0
1477	1	AGB94080.1	1491	AGB94080.1	uncharacterized protein Dmel_CG14982, isoform C [Drosophila melanogaster]	CG14982	0	0	0	0	0	0	0	0	1	4	4	1	0	4	1.42	0.00010889	4	6	6	4	0	6	8.8	0.00027117	0.00019	3.33333	2	infinity	infinity	0	0	0	0	0	0	0	0	0	0	0	0	0	0
1482	1	AAF47434.2	1496	AAF47434.2	glucose transporter 1, isoform P [Drosophila melanogaster]	Glut1	0	0	0	0	0	0	0	0	4	13	9	2	4	11.7692	3.82	0.00017199	4	5	2	2	3	2.6	5.07	6.308e-05	0.000118	6	2	infinity	infinity	0	0	0	0	0	0	0	0	0	0	0	0	0	0
1499	1	AHN59782.1	1514	AHN59782.1	CG9170, isoform C [Drosophila melanogaster]	CG9170	0	0	0	0	0	0	0	0	1	2	2	1	0	2	0.64	3.378e-05	2	2	2	2	0	2	3.37	5.608e-05	4.5e-05	1.33333	2	infinity	infinity	0	0	0	0	0	0	0	0	0	0	0	0	0	0
1515	4	AAF58298.3;AFH08069.2;AHN56200.1;AHN56201.1	1530	AAF58298.3	0 genes:. 4 proteins in this group did not match any genes. AAF58298.3:prosap, isoform A [Drosophila melanogaster] ;AFH08069.2:prosap, isoform D [Drosophila melanogaster] ;AHN56200.1:prosap, isoform C [Drosophila melanogaster] ;AHN56201.1:prosap, isoform E [Drosophila melanogaster] ;	Prosap	2	2	2	2	0	2	1.66	1.634e-05	1	2	2	1	0	2	1.44	2.249e-05	0	0	0	0	0	0	0	0	1.9e-05	1.33333	2	infinity	infinity	0	0	0	0	0	0	0	0	0	0	0	0	0	0
1597	8	AAS64895.2;AAX52724.1;ACZ94362.1;AFH07954.1;AFH07955.1;AGB93327.1;AGB93328.1;ALI30168.1	1612	AAS64895.2	0 genes:. 8 proteins in this group did not match any genes. AAS64895.2:lingerer, isoform C [Drosophila melanogaster] ;AAX52724.1:lingerer, isoform D [Drosophila melanogaster] ;ACZ94362.1:lingerer, isoform G [Drosophila melanogaster] ;AFH07954.1:lingerer, isoform H [Drosophila melanogaster] ;AFH07955.1:lingerer, isoform I [Drosophila melanogaster] ;AGB93327.1:lingerer, isoform J [Drosophila melano…	lig	1	4	4	1	0	4	0.74	4.554e-05	1	1	1	1	0	1	0.74	1.567e-05	0	0	0	0	0	0	0	0	3.1e-05	1.66667	2	infinity	infinity	0	0	0	0	0	0	0	0	0	0	0	0	0	0
1599	7	AAF49791.3;ACL83301.1;ACL83302.1;AGB94503.1;AGB94504.1;AGB94505.1;AGB94506.1	1614	AAF49791.3	0 genes:. 7 proteins in this group did not match any genes. AAF49791.3:dyschronic, isoform C [Drosophila melanogaster] ;ACL83301.1:dyschronic, isoform F [Drosophila melanogaster] ;ACL83302.1:dyschronic, isoform E [Drosophila melanogaster] ;AGB94503.1:dyschronic, isoform G [Drosophila melanogaster] ;AGB94504.1:dyschronic, isoform H [Drosophila melanogaster] ;AGB94505.1:dyschronic, isoform I [Droso…	dysc	0	0	0	0	0	0	0	0	3	5	5	3	0	5	5.86	0.00010628	1	1	1	1	0	1	2.02	3.529e-05	7.1e-05	2	2	infinity	infinity	0	0	0	0	0	0	0	0	0	0	0	0	0	0
1619	6	AAF58815.2;AAM68778.1;ACL83094.1;AFH07994.2;AFH07995.1;AFH07996.1	1635	AAF58815.2	0 genes:. 6 proteins in this group did not match any genes. AAF58815.2:CAP, isoform F [Drosophila melanogaster] ;AAM68778.1:CAP, isoform C [Drosophila melanogaster] ;ACL83094.1:CAP, isoform O [Drosophila melanogaster] ;AFH07994.2:CAP, isoform X [Drosophila melanogaster] ;AFH07995.1:CAP, isoform U [Drosophila melanogaster] ;AFH07996.1:CAP, isoform V [Drosophila melanogaster] ;	CAP	2	3	3	2	0	3	3.58	5.656e-05	1	4	4	1	0	4	1.6	0.00010379	1	2	2	1	0	2	1.73	8.615e-05	8.2e-05	3	3	infinity	infinity	0	0	0	0	0	0	0	0	0	0	0	0	0	0
1654	17	AAF56324.1;AAS65211.1;AAX52978.1;AAX52979.1;AAX52981.1;AAX52983.1;AAX52984.1;AAX52985.1;AAX52986.1;AAX52987.1;AAX52988.1;AAX52989.1;AAX52990.1;AGB96304.1;AGB96305.1;AGB96306.1;AGB96308.1	1670	AAF56324.1	0 genes:. 17 proteins in this group did not match any genes. AAF56324.1:slowpoke, isoform A [Drosophila melanogaster] ;AAS65211.1:slowpoke, isoform C [Drosophila melanogaster] ;AAX52978.1:slowpoke, isoform N [Drosophila melanogaster] ;AAX52979.1:slowpoke, isoform M [Drosophila melanogaster] ;AAX52981.1:slowpoke, isoform K [Drosophila melanogaster] ;AAX52983.1:slowpoke, isoform I [Drosophila melan…	slo	4	5	5	4	0	5	5.79	6.507e-05	0	0	0	0	0	0	0	0	4	8	8	4	0	8	5.79	0.00023786	0.000151	4.33333	2	infinity	infinity	0	0	0	0	0	0	0	0	0	0	0	0	0	0
1656	5	AAF47051.3;AAS64764.1;AAS64765.1;AFH08236.1;AHN56572.1	1672	AAF47051.3	0 genes:. 5 proteins in this group did not match any genes. AAF47051.3:lethal (2) tumorous imaginal discs, isoform A [Drosophila melanogaster] ;AAS64764.1:lethal (2) tumorous imaginal discs, isoform B [Drosophila melanogaster] ;AAS64765.1:lethal (2) tumorous imaginal discs, isoform C [Drosophila melanogaster] ;AFH08236.1:lethal (2) tumorous imaginal discs, isoform D [Drosophila melanogaster] ;AHN…	l(2)tid	4	8	8	4	0	8	13.87	0.00027366	1	3	3	1	0	3	3.58	0.00014123	0	0	0	0	0	0	0	0	0.000207	3.66667	2	infinity	infinity	0	0	0	0	0	0	0	0	0	0	0	0	0	0
1677	1	AAF46338.1	1693	AAF46338.1	TNF-receptor-associated factor 6 [Drosophila melanogaster]	Traf6	1	2	2	1	0	2	5.26	6.438e-05	0	0	0	0	0	0	0	0	2	2	2	2	0	2	9.47	0.0001471	0.000106	1.33333	2	infinity	infinity	0	0	0	0	0	0	0	0	0	0	0	0	0	0
1708	1	AHN58034.1	1724	AHN58034.1	laminin B2, isoform B [Drosophila melanogaster]	LanB2	2	4	4	2	0	4	2.01	3.732e-05	0	0	0	0	0	0	0	0	1	2	2	1	0	2	1.28	4.263e-05	4e-05	2	2	infinity	infinity	0	0	0	0	0	0	0	0	0	0	0	0	0	0
1745	1	AGB95957.1	1761	AGB95957.1	histone H4 replacement, isoform D [Drosophila melanogaster]	His4r	6	31	31	6	0	31	43.69	0.00460203	4	16	16	4	0	16	35.92	0.00326884	1	11	11	1	0	11	11.65	0.00373099	0.003867	19.3333	3	infinity	infinity	0	0	0	0	0	0	0	0	0	0	0	0	0	0
1779	1	AHN54634.1	1795	AHN54634.1	burgundy, isoform C [Drosophila melanogaster]	bur	0	0	0	0	0	0	0	0	1	1	1	1	0	1	3.22	3.081e-05	1	1	1	1	0	1	2.78	5.115e-05	4.1e-05	0.666667	2	infinity	infinity	0	0	0	0	0	0	0	0	0	0	0	0	0	0
1782	1	ADV36941.1	1798	ADV36941.1	ribosomal protein L37A, isoform C [Drosophila melanogaster]	RpL37A	2	13	13	2	0	13	29.35	0.00216063	1	2	2	1	0	2	9.78	0.00045746	1	2	2	1	0	2	9.78	0.00075947	0.001126	5.66667	3	infinity	infinity	0	0	0	0	0	0	0	0	0	0	0	0	0	0
1819	1	AAF53164.1	1835	AAF53164.1	Ced-12 [Drosophila melanogaster]	Ced-12	2	4	4	2	0	4	3.45	8.448e-05	2	4	4	2	0	4	3.45	0.00011626	3	3	3	3	0	3	4.97	0.00014476	0.000115	3.66667	3	infinity	infinity	0	0	0	0	0	0	0	0	0	0	0	0	0	0
1838	1	AAF52376.1	1854	AAF52376.1	CG9507 [Drosophila melanogaster]	CG9507	8	21	21	8	0	21	10.09	0.00046945	1	2	2	1	0	2	2.92	6.153e-05	6	10	10	6	0	10	7.46	0.00051076	0.000347	11	3	infinity	infinity	0	0	0	0	0	0	0	0	0	0	0	0	0	0
1894	2	AHN56055.1;AHN56056.1	1911	AHN56055.1	0 genes:. 2 proteins in this group did not match any genes. AHN56055.1:secretory 24AB, isoform B [Drosophila melanogaster] ;AHN56056.1:secretory 24AB, isoform C [Drosophila melanogaster] ;	Sec24AB	0	0	0	0	0	0	0	0	3	11	11	3	0	11	3.29	0.0001955	1	1	1	1	0	1	1.27	2.951e-05	0.000113	4	2	infinity	infinity	0	0	0	0	0	0	0	0	0	0	0	0	0	0
1898	3	AAN13430.1;ABW08626.2;AGB95801.1	1915	AAN13430.1	0 genes:. 3 proteins in this group did not match any genes. AAN13430.1:CG8176, isoform A [Drosophila melanogaster] ;ABW08626.2:CG8176, isoform F [Drosophila melanogaster] ;AGB95801.1:CG8176, isoform G [Drosophila melanogaster] ;	CG8176	1	2	2	1	0	2	1.68	2.699e-05	0	0	0	0	0	0	0	0	1	2	2	1	0	2	2.65	6.167e-05	4.4e-05	1.33333	2	infinity	infinity	0	0	0	0	0	0	0	0	0	0	0	0	0	0
1929	3	AAF55271.3;AAN13695.2;ABI31171.1	1946	AAF55271.3	0 genes:. 3 proteins in this group did not match any genes. AAF55271.3:myosin heavy chain-like, isoform A [Drosophila melanogaster] ;AAN13695.2:myosin heavy chain-like, isoform B [Drosophila melanogaster] ;ABI31171.1:myosin heavy chain-like, isoform G [Drosophila melanogaster] ;	Mhcl	2	2	2	2	0	2	1.91	1.424e-05	0	0	0	0	0	0	0	0	4	5	5	4	0	5	2.98	8.132e-05	4.8e-05	2.33333	2	infinity	infinity	0	0	0	0	0	0	0	0	0	0	0	0	0	0
1944	5	AAN09591.1;AGB95498.1;AGB95499.1;AGB95500.1;AGB95501.1	1961	AAN09591.1	0 genes:. 5 proteins in this group did not match any genes. AAN09591.1:Rho GTPase activating protein p190, isoform C [Drosophila melanogaster] ;AGB95498.1:Rho GTPase activating protein p190, isoform D [Drosophila melanogaster] ;AGB95499.1:Rho GTPase activating protein p190, isoform E [Drosophila melanogaster] ;AGB95500.1:Rho GTPase activating protein p190, isoform F [Drosophila melanogaster] ;AGB…	RhoGAPp190	1	2	2	1	0	2	1.02	1.959e-05	1	1	1	1	0	1	1.6	1.348e-05	0	0	0	0	0	0	0	0	1.7e-05	1	2	infinity	infinity	0	0	0	0	0	0	0	0	0	0	0	0	0	0
1946	4	AAN09675.4;AGB95604.1;AGB95605.1;AGB95607.1	1963	AAN09675.4	0 genes:. 4 proteins in this group did not match any genes. AAN09675.4:tweety, isoform D [Drosophila melanogaster] ;AGB95604.1:tweety, isoform G [Drosophila melanogaster] ;AGB95605.1:tweety, isoform C [Drosophila melanogaster] ;AGB95607.1:tweety, isoform F [Drosophila melanogaster] ;	tty	0	0	0	0	0	0	0	0	2	7	7	2	0	7	1.96	0.00015186	1	1	1	1	0	1	1.24	3.602e-05	9.4e-05	2.66667	2	infinity	infinity	0	0	0	0	0	0	0	0	0	0	0	0	0	0
1997	1	AHN56432.1	2014	AHN56432.1	quasimodo, isoform B [Drosophila melanogaster]	qsm	3	11	11	3	0	11	13.04	0.00040627	0	0	0	0	0	0	0	0	1	2	2	1	0	2	5.07	0.00016877	0.000288	4.33333	2	infinity	infinity	0	0	0	0	0	0	0	0	0	0	0	0	0	0
2033	1	AAF52455.2	2050	AAF52455.2	nop5 [Drosophila melanogaster]	nop5	2	2	2	2	0	2	6.85	5.985e-05	0	0	0	0	0	0	0	0	1	2	2	1	0	2	2.94	0.00013673	9.8e-05	1.33333	2	infinity	infinity	0	0	0	0	0	0	0	0	0	0	0	0	0	0
2054	1	ALI30525.1	2071	ALI30525.1	vacuolar protein sorting 24, isoform B [Drosophila melanogaster]	Vps24	2	4	4	2	0	4	12.56	0.00027427	1	2	2	1	0	2	12.11	0.00018873	0	0	0	0	0	0	0	0	0.000231	2	2	infinity	infinity	0	0	0	0	0	0	0	0	0	0	0	0	0	0
2112	4	AAF57915.2;AAM68490.2;AFH08134.1;AHN56311.1	2130	AAF57915.2	0 genes:. 4 proteins in this group did not match any genes. AAF57915.2:Rho guanine nucleotide exchange factor 2, isoform E [Drosophila melanogaster] ;AAM68490.2:Rho guanine nucleotide exchange factor 2, isoform F [Drosophila melanogaster] ;AFH08134.1:Rho guanine nucleotide exchange factor 2, isoform G [Drosophila melanogaster] ;AHN56311.1:Rho guanine nucleotide exchange factor 2, isoform H [Droso…	RhoGEF2	0	0	0	0	0	0	0	0	1	1	1	1	0	1	0.59	9.54e-06	1	2	2	1	0	2	0.82	3.169e-05	2.1e-05	1	2	infinity	infinity	0	0	0	0	0	0	0	0	0	0	0	0	0	0
2161	1	AAN10520.1	2179	AAN10520.1	collagen type IV alpha 1, isoform C [Drosophila melanogaster]	Col4a1	5	13	13	5	0	13	4.5	0.00011174	0	0	0	0	0	0	0	0	4	11	11	4	0	11	3.37	0.00021602	0.000164	8	2	infinity	infinity	0	0	0	0	0	0	0	0	0	0	0	0	0	0
2163	4	AAX52976.2;AGB96285.1;AGB96286.1;AHN57500.1	2181	AAX52976.2	0 genes:. 4 proteins in this group did not match any genes. AAX52976.2:jaguar, isoform I [Drosophila melanogaster] ;AGB96285.1:jaguar, isoform L [Drosophila melanogaster] ;AGB96286.1:jaguar, isoform M [Drosophila melanogaster] ;AHN57500.1:jaguar, isoform N [Drosophila melanogaster] ;	jar	3	5	5	3	0	5	3.63	7.125e-05	0	0	0	0	0	0	0	0	1	2	2	1	0	2	1.03	6.512e-05	6.8e-05	2.33333	2	infinity	infinity	0	0	0	0	0	0	0	0	0	0	0	0	0	0
2182	4	AAF56800.2;AAN14141.1;AAN14142.1;AAN14144.1	2200	AAF56800.2	0 genes:. 4 proteins in this group did not match any genes. AAF56800.2:heterogeneous nuclear ribonucleoprotein at 98DE, isoform A [Drosophila melanogaster] ;AAN14141.1:heterogeneous nuclear ribonucleoprotein at 98DE, isoform E [Drosophila melanogaster] ;AAN14142.1:heterogeneous nuclear ribonucleoprotein at 98DE, isoform C [Drosophila melanogaster] ;AAN14144.1:heterogeneous nuclear ribonucleoprote…	Hrb98DE	3	8	8	3	0	8	9.62	0.00033606	1	1	1	1	0	1	2.75	5.781e-05	0	0	0	0	0	0	0	0	0.000197	3	2	infinity	infinity	0	0	0	0	0	0	0	0	0	0	0	0	0	0
2256	1	AHN56605.1	2274	AHN56605.1	haematopoietic stem/progenitor cell protein 300, isoform B [Drosophila melanogaster]	HSPC300	1	2	2	1	0	2	17.11	0.00040238	1	2	2	1	0	2	18.42	0.00055377	0	0	0	0	0	0	0	0	0.000478	1.33333	2	infinity	infinity	0	0	0	0	0	0	0	0	0	0	0	0	0	0
2297	1	AHN54464.1	2315	AHN54464.1	crinkled, isoform D [Drosophila melanogaster]	ck	0	0	0	0	0	0	0	0	2	2	2	2	0	2	1.15	1.942e-05	1	1	1	1	0	1	0.88	1.612e-05	1.8e-05	1	2	infinity	infinity	0	0	0	0	0	0	0	0	0	0	0	0	0	0
2302	4	AAF46134.2;ABW09343.1;AHN59405.1;AHN59406.1	2321	AAF46134.2	0 genes:. 4 proteins in this group did not match any genes. AAF46134.2:uncharacterized protein Dmel_CG14445, isoform A [Drosophila melanogaster] ;ABW09343.1:uncharacterized protein Dmel_CG14445, isoform B [Drosophila melanogaster] ;AHN59405.1:uncharacterized protein Dmel_CG14445, isoform C [Drosophila melanogaster] ;AHN59406.1:uncharacterized protein Dmel_CG14445, isoform D [Drosophila melanogast…	CG14445	2	4	4	2	0	4	4.46	0.00018203	0	0	0	0	0	0	0	0	1	1	1	1	0	1	4.46	0.00010398	0.000143	1.66667	2	infinity	infinity	0	0	0	0	0	0	0	0	0	0	0	0	0	0
2336	1	AAF55555.1	2355	AAF55555.1	uncharacterized protein Dmel_CG12333 [Drosophila melanogaster]	CG12333	1	3	3	1	0	3	3.7	9.419e-05	1	4	4	1	0	4	3.29	0.00017284	0	0	0	0	0	0	0	0	0.000134	2.33333	2	infinity	infinity	0	0	0	0	0	0	0	0	0	0	0	0	0	0
2337	1	AAF46241.4	2356	AAF46241.4	Sex lethal, isoform W [Drosophila melanogaster]	Sxl	5	9	0	0	9	0	20.06	0	3	7	2	1	5	7	16.28	0.0004282	4	6	1	1	5	6	22.09	0.00060934	0.000519	7.33333	2	infinity	infinity	0	0	0	0	0	0	0	0	0	0	0	0	0	0
2364	1	AGB96296.1	2383	AGB96296.1	nicotinic acetylcholine receptor alpha1, isoform B [Drosophila melanogaster]	nAChRalpha1	0	0	0	0	0	0	0	0	2	4	1	1	3	1.375	4.52	4.847e-05	5	25	14	3	11	20.6957	11.89	0.00121108	0.00063	9.66667	2	infinity	infinity	0	0	0	0	0	0	0	0	0	0	0	0	0	0
2369	4	AGB92539.1;AGB92541.1;AGB92542.1;AGB92543.1	2388	AGB92539.1	0 genes:. 4 proteins in this group did not match any genes. AGB92539.1:uncharacterized protein Dmel_CG43707, isoform I [Drosophila melanogaster] ;AGB92541.1:uncharacterized protein Dmel_CG43707, isoform E [Drosophila melanogaster] ;AGB92542.1:uncharacterized protein Dmel_CG43707, isoform F [Drosophila melanogaster] ;AGB92543.1:uncharacterized protein Dmel_CG43707, isoform G [Drosophila melanogast…	CG43707	2	2	2	2	0	2	1.64	1.524e-05	3	8	8	3	0	8	1.94	8.388e-05	8	17	17	8	0	17	8.27	0.00029592	0.000132	9	3	infinity	infinity	0	0	0	0	0	0	0	0	0	0	0	0	0	0
2388	1	AAF55845.2	2407	AAF55845.2	Rho GTPase activating protein at 93B [Drosophila melanogaster]	RhoGAP93B	2	2	2	2	0	2	2.93	2.299e-05	2	7	7	2	0	7	1.88	0.00011075	1	3	3	1	0	3	1.2	7.88e-05	7.1e-05	4	3	infinity	infinity	0	0	0	0	0	0	0	0	0	0	0	0	0	0
2405	1	AAF52817.3	2424	AAF52817.3	nicotinic acetylcholine receptor alpha6, isoform A [Drosophila melanogaster]	nAChRalpha6	1	11	0	0	11	0	2.83	0	3	10	8	2	2	9.33333	7.29	0.00039758	2	25	12	1	13	19.8	5.67	0.00140026	0.000899	15.3333	2	infinity	infinity	0	0	0	0	0	0	0	0	0	0	0	0	0	0
2418	1	AAF50880.2	2437	AAF50880.2	shaking B, isoform D [Drosophila melanogaster]	shakB	3	5	1	3	4	3	5.83	8.623e-05	2	8	8	2	0	8	4.89	0.00031644	1	1	1	1	0	1	4.7	6.567e-05	0.000156	4.66667	3	infinity	infinity	0	0	0	0	0	0	0	0	0	0	0	0	0	0
2420	3	AAF59340.3;AGB96545.1;AGB96546.1	2439	AAF59340.3	0 genes:. 3 proteins in this group did not match any genes. AAF59340.3:asator, isoform D [Drosophila melanogaster] ;AGB96545.1:asator, isoform H [Drosophila melanogaster] ;AGB96546.1:asator, isoform I [Drosophila melanogaster] ;	Asator	4	6	6	4	0	6	4.52	6.801e-05	1	1	1	1	0	1	1.19	1.56e-05	0	0	0	0	0	0	0	0	4.2e-05	2.33333	2	infinity	infinity	0	0	0	0	0	0	0	0	0	0	0	0	0	0
2423	1	ADV37238.1	2442	ADV37238.1	CG3800, isoform B [Drosophila melanogaster]	CG3800	1	2	2	1	0	2	15.15	0.00018534	0	0	0	0	0	0	0	0	1	1	1	1	0	1	15.15	0.00021173	0.000199	1	2	infinity	infinity	0	0	0	0	0	0	0	0	0	0	0	0	0	0
33	1	AGB92395.1	33	AGB92395.1	CG5080, isoform C [Drosophila melanogaster]	CG5080	3	5	5	3	0	5	7.4	0.000138	1	1	1	1	0	1	2.17	3.798e-05	0	0	0	0	0	0	0	0	8.8e-05	2	2	3	3.14286	0.666667	2.8e-05	1	0	0	0	0	0	0	0	0	0	0	0
39	2	AAF58120.1;AAF58121.1	39	AAF58120.1	0 genes:. 2 proteins in this group did not match any genes. AAF58120.1:flotillin 1, isoform A [Drosophila melanogaster] ;AAF58121.1:flotillin 1, isoform B [Drosophila melanogaster] ;	Flo1	19	57	57	19	0	57	33.57	0.00204593	7	51	51	7	0	51	19.25	0.00251925	5	8	8	5	0	8	19.48	0.00065607	0.00174	38.6667	3	1.27473	3.27684	30.3333	0.000531	3	2	2	2	2	0	2	6.81	4.049e-05	11	40	40
41	1	ABV53641.1	41	ABV53641.1	CG4495, isoform B [Drosophila melanogaster]	CG4495	3	6	6	3	0	6	5.33	0.00017475	1	3	3	1	0	3	1.52	0.00012025	0	0	0	0	0	0	0	0	0.000148	3	2	1.8	2.24242	1.66667	6.6e-05	1	0	0	0	0	0	0	0	0	4	5	5
45	1	AAN11065.1	45	AAN11065.1	purple [Drosophila melanogaster]	pr	3	9	9	3	0	9	14.88	0.00081914	3	13	13	3	0	13	22.02	0.00162834	0	0	0	0	0	0	0	0	0.001224	7.33333	2	2.44444	6.15075	3	0.000199	2	0	0	0	0	0	0	0	0	3	4	4
83	2	AAF49366.3;ABW08560.1	83	AAF49366.3	0 genes:. 2 proteins in this group did not match any genes. AAF49366.3:RNA-binding protein 6, isoform A [Drosophila melanogaster] ;ABW08560.1:RNA-binding protein 6, isoform C [Drosophila melanogaster] ;	Rbp6	2	4	4	2	0	4	9.21	0.00016575	1	2	2	1	0	2	4.61	0.00011406	0	0	0	0	0	0	0	0	0.00014	2	2	3	3.25581	0.666667	4.3e-05	1	0	0	0	0	0	0	0	0	0	0	0
84	1	AAN13646.1	84	AAN13646.1	tropomyosin 1, isoform J [Drosophila melanogaster]	Tm1	12	186	3	2	183	143.6	38.95	0.00770433	6	17	0	0	17	5	18.25	0.00036918	5	10	0	0	10	0.333333	21.75	4.086e-05	0.002705	71	3	14.2	47.4561	5	5.7e-05	3	2	5	0	0	5	1.66667	5.96	5.043e-05	3	7	0
88	1	ACL83207.1	88	ACL83207.1	prominin, isoform D [Drosophila melanogaster]	prom	9	21	21	9	0	21	10.61	0.00026	17	144	1	17	143	140	16.68	0.00238546	23	83	83	23	0	83	20.57	0.0023479	0.001664	82.6667	3	2.08403	6.79184	39.6667	0.000245	3	17	42	42	17	0	42	17.73	0.00029327	22	60	60
89	1	AFH07335.1	89	AFH07335.1	glucosidase 1, isoform C [Drosophila melanogaster]	GCS1	0	0	0	0	0	0	0	0	2	3	3	2	0	3	3.89	7.436e-05	2	3	3	2	0	3	3.89	0.00012345	9.9e-05	2	2	1.2	4.30435	1.66667	2.3e-05	2	2	3	3	2	0	3	3.3	3.047e-05	1	2	2
90	1	AHN57991.1	90	AHN57991.1	ribosomal protein L18, isoform C [Drosophila melanogaster]	RpL18	2	19	19	2	0	19	18.09	0.00154533	3	7	7	3	0	7	25	0.00078352	1	2	2	1	0	2	7.45	0.00037166	0.0009	9.33333	3	4	6.33803	2.33333	0.000142	2	2	3	3	2	0	3	14.36	0.00013761	2	4	4
98	1	AAF57592.1	98	AAF57592.1	coracle, isoform A [Drosophila melanogaster]	cora	14	44	44	14	0	44	15.02	0.00039622	18	79	79	18	0	79	15.19	0.00097904	35	77	77	35	0	77	35.22	0.00158424	0.000986	66.6667	3	1.14286	3.74905	58.3333	0.000263	3	18	36	36	18	0	36	19.91	0.00018283	31	69	69
110	3	AAF45640.2;ACZ95174.1;AHN59259.1	110	AAF45640.2	0 genes:. 3 proteins in this group did not match any genes. AAF45640.2:NMDA receptor 2, isoform C [Drosophila melanogaster] ;ACZ95174.1:NMDA receptor 2, isoform F [Drosophila melanogaster] ;AHN59259.1:NMDA receptor 2, isoform G [Drosophila melanogaster] ;	Nmdar2	3	6	6	3	0	6	4.62	8.471e-05	9	50	50	9	0	50	14.77	0.00097152	9	19	19	9	0	19	12.28	0.00061291	0.000556	25	3	8.33333	16.3529	3	3.4e-05	2	4	7	7	4	0	7	6.65	5.574e-05	1	2	2
115	5	AAF56734.5;AGB96402.1;AGB96403.1;AGB96404.1;AGB96405.1	115	AAF56734.5	0 genes:. 5 proteins in this group did not match any genes. AAF56734.5:uncoordinated 80, isoform C [Drosophila melanogaster] ;AGB96402.1:uncoordinated 80, isoform D [Drosophila melanogaster] ;AGB96403.1:uncoordinated 80, isoform E [Drosophila melanogaster] ;AGB96404.1:uncoordinated 80, isoform F [Drosophila melanogaster] ;AGB96405.1:uncoordinated 80, isoform G [Drosophila melanogaster] ;	unc80	0	0	0	0	0	0	0	0	2	6	6	2	0	6	0.64	3.823e-05	1	1	1	1	0	1	0.27	1.058e-05	2.4e-05	2.33333	2	3.5	6	0.666667	4e-06	1	0	0	0	0	0	0	0	0	2	2	2
117	1	AAF49013.1	117	AAF49013.1	adaptor protein complex 1/2, beta subunit [Drosophila melanogaster]	AP-1-2beta	23	67	67	23	0	67	26.93	0.00111235	18	92	92	18	0	92	27.69	0.00210203	15	37	37	15	0	37	29.64	0.0014035	0.001539	65.3333	3	1.12	3.16667	58.3333	0.000486	3	17	62	62	17	0	62	28.99	0.00058051	23	84	84
119	1	AFH06438.1	119	AFH06438.1	tropomyosin 1, isoform Q [Drosophila melanogaster]	Tm1	8	35	0	0	35	1	27.6	6.116e-05	1	5	0	0	5	1.66667	4.4	0.00014029	2	5	0	0	5	0	9.2	0	0.000101	15	2	5	2.58974	3	3.9e-05	2	0	0	0	0	0	0	0	0	2	3	0
122	1	ABV53857.2	122	ABV53857.2	uncharacterized protein Dmel_CG12484, isoform B [Drosophila melanogaster]	CG12484	2	9	9	2	0	9	2.91	0.00011458	3	6	6	3	0	6	4.58	0.00010513	11	19	19	11	0	19	15.9	0.00055269	0.000257	11.3333	3	3.4	12.2381	3.33333	2.1e-05	3	2	2	2	2	0	2	3.83	1.436e-05	2	6	6
125	1	AAF48802.2	125	AAF48802.2	wings up A, isoform G [Drosophila melanogaster]	wupA	4	33	32	3	1	32.8649	18.59	0.00186812	2	4	4	2	0	4	13.75	0.00031291	1	2	2	1	0	2	7.43	0.00025974	0.000814	13	3	7.8	6.35938	1.66667	0.000128	1	0	0	0	0	0	0	0	0	2	5	5
132	1	AAF46871.1	132	AAF46871.1	ribosomal protein S24 [Drosophila melanogaster]	RpS24	3	44	44	3	0	44	32.82	0.00513578	1	3	3	1	0	3	11.45	0.0004819	1	2	2	1	0	2	11.45	0.00053337	0.00205	16.3333	3	4.08333	8.54167	4	0.00024	3	2	5	5	2	0	5	20.61	0.00032914	3	4	4
133	4	AAN10596.1;AGB92689.1;AGB92690.1;AGB92691.1	133	AAN10596.1	0 genes:. 4 proteins in this group did not match any genes. AAN10596.1:Liprin-alpha, isoform B [Drosophila melanogaster] ;AGB92689.1:Liprin-alpha, isoform C [Drosophila melanogaster] ;AGB92690.1:Liprin-alpha, isoform D [Drosophila melanogaster] ;AGB92691.1:Liprin-alpha, isoform E [Drosophila melanogaster] ;	Liprin-alpha	4	10	10	4	0	10	5.33	0.00012732	10	36	36	10	0	36	10.32	0.00063077	6	18	18	6	0	18	9.16	0.0005236	0.000427	21.3333	3	9.14286	18.5652	2.33333	2.3e-05	2	4	4	4	4	0	4	4.83	2.872e-05	2	3	3
136	1	AAF46914.1	136	AAF46914.1	ribosomal protein L23 [Drosophila melanogaster]	RpL23	6	152	152	6	0	152	37.86	0.0166013	0	0	0	0	0	0	0	0	4	14	14	4	0	14	25	0.00349357	0.010047	55.3333	2	3.6087	11.6285	15.3333	0.000864	3	5	14	14	5	0	14	45.71	0.00086234	5	10	10
147	1	AAN09630.1	147	AAN09630.1	discs large 1, isoform F [Drosophila melanogaster]	dlg1	5	17	0	0	17	4	7.35	7.495e-05	4	24	0	0	24	6	8.46	0.00015473	13	39	0	0	39	12.4167	26.72	0.0005316	0.000254	26.6667	3	1.08108	7.25714	24.6667	3.5e-05	3	6	16	0	0	16	4.08333	10.91	4.315e-05	12	43	0
154	1	AGB95383.1	154	AGB95383.1	bendless, isoform E [Drosophila melanogaster]	ben	2	5	5	2	0	5	22.52	0.00050631	1	5	5	1	0	5	13.25	0.00069679	0	0	0	0	0	0	0	0	0.000602	3.33333	2	1.25	4.42647	2.66667	0.000136	3	2	2	2	2	0	2	25.83	0.00011422	1	3	3
155	5	AAF51792.1;AAS65095.1;AFH04547.1;AGB94891.1;ALI30491.1	155	AAF51792.1	0 genes:. 5 proteins in this group did not match any genes. AAF51792.1:mushroom-body expressed, isoform A [Drosophila melanogaster] ;AAS65095.1:mushroom-body expressed, isoform C [Drosophila melanogaster] ;AFH04547.1:mushroom-body expressed, isoform H [Drosophila melanogaster] ;AGB94891.1:mushroom-body expressed, isoform L [Drosophila melanogaster] ;ALI30491.1:mushroom-body expressed, isoform N […	mub	0	0	0	0	0	0	0	0	1	2	2	1	0	2	5.96	0.00010903	1	3	3	1	0	3	5.44	0.00027152	0.00019	1.66667	2	2.5	5.27778	0.666667	3.6e-05	1	0	0	0	0	0	0	0	0	2	2	2
181	1	AAF49015.2	181	AAF49015.2	cytochrome c oxidase subunit 6B, isoform A [Drosophila melanogaster]	COX6B	7	17	17	7	0	17	54.17	0.00270771	8	132	132	8	0	132	61.46	0.0289344	6	47	47	6	0	47	57.29	0.0171039	0.016249	65.3333	3	1.24841	3.90507	52.3333	0.004161	3	9	33	33	9	0	33	65.63	0.00296429	12	64	64
188	1	AGB93085.2	188	AGB93085.2	ribosomal protein L30, isoform E [Drosophila melanogaster]	RpL30	4	29	29	4	0	29	52.25	0.00399485	1	2	2	1	0	2	10.81	0.00037916	2	3	3	2	0	3	25.23	0.00094421	0.001773	11.3333	3	1.30769	2.92092	8.66667	0.000607	3	2	7	7	2	0	7	25.23	0.00054382	2	8	8
197	5	ADV36944.1;ADV36946.1;ADV36947.1;AGB92625.1;AGB92626.1	197	ADV36944.1	0 genes:. 5 proteins in this group did not match any genes. ADV36944.1:Muscle-specific protein 300 kDa, isoform D [Drosophila melanogaster] ;ADV36946.1:Muscle-specific protein 300 kDa, isoform H [Drosophila melanogaster] ;ADV36947.1:Muscle-specific protein 300 kDa, isoform I [Drosophila melanogaster] ;AGB92625.1:Muscle-specific protein 300 kDa, isoform K [Drosophila melanogaster] ;AGB92626.1:Musc…	Msp300	0	0	0	0	0	0	0	0	1	1	1	1	0	1	0.1	1.7e-06	3	3	3	3	0	3	0.69	8.49e-06	5e-06	1.33333	2	1.33333	2.5	1	2e-06	1	0	0	0	0	0	0	0	0	2	3	3
209	1	AAS65156.1	209	AAS65156.1	tropomyosin 1, isoform L [Drosophila melanogaster]	Tm1	11	77	12	2	65	66.4	37.32	0.00357499	3	13	0	0	13	3.66667	11.62	0.00027168	5	10	1	1	9	10	20.42	0.00123013	0.001692	33.3333	3	6.66667	34.5306	5	4.9e-05	2	0	0	0	0	0	0	0	0	4	8	0
210	1	AAF56103.2	210	AAF56103.2	adaptor protein complex 2, alpha subunit, isoform A [Drosophila melanogaster]	AP-2alpha	15	62	1	15	61	59	19.26	0.00095973	10	43	1	10	42	41	14.79	0.00091784	9	34	34	9	0	34	12.45	0.00126363	0.001047	46.3333	3	1.40404	3.75269	33	0.000279	3	15	45	45	15	0	45	23.3	0.00041282	14	27	27
219	1	AAF50002.2	219	AAF50002.2	ribosomal protein L10Ab, isoform A [Drosophila melanogaster]	RpL10Ab	6	40	40	6	0	40	26.27	0.00281855	4	18	18	4	0	18	26.27	0.00174552	1	1	1	1	0	1	9.22	0.00016099	0.001575	19.6667	3	1.07273	2.51196	18.3333	0.000627	3	3	9	9	3	0	9	18.89	0.00035765	8	32	32
246	1	AAN10967.1	246	AAN10967.1	myosin heavy chain, isoform B [Drosophila melanogaster]	Mhc	63	322	0	0	322	9	34.66	7.014e-05	23	110	0	0	110	27.5	12.95	0.00029495	76	258	0	0	258	70.0833	40.47	0.00124791	0.000538	230	3	138	269	1.66667	2e-06	2	2	2	0	0	2	0.5	1.73	2.2e-06	2	3	0
249	1	AAF57934.1	249	AAF57934.1	inactivation no afterpotential C [Drosophila melanogaster]	inaC	11	172	169	10	3	171.982	15.71	0.00375674	12	84	84	12	0	84	20.29	0.00252518	18	111	109	17	2	110.964	31.43	0.005538	0.00394	122.333	3	1.1021	3.14948	111	0.001251	3	14	165	165	14	0	165	26.29	0.00203266	21	120	118
261	1	AHN54368.1	261	AHN54368.1	crystallin, isoform B [Drosophila melanogaster]	Crys	4	12	12	4	0	12	12.79	0.00038467	2	5	5	2	0	5	10.27	0.00022058	0	0	0	0	0	0	0	0	0.000303	5.66667	2	8.5	10.4483	0.666667	2.9e-05	1	0	0	0	0	0	0	0	0	1	2	2
262	1	AAF48290.1	262	AAF48290.1	upheld, isoform A [Drosophila melanogaster]	up	10	101	0	0	101	19.8333	24.43	0.00076389	4	17	0	0	17	2.83333	10.83	0.00015018	5	12	0	0	12	2.33333	14.36	0.00020533	0.000373	43.3333	3	9.28571	20.7222	4.66667	1.8e-05	3	5	7	0	0	7	1.5	16.12	3.258e-05	2	5	0
300	1	AGB94141.1	300	AGB94141.1	still life, isoform J [Drosophila melanogaster]	sif	27	91	0	0	91	15.1786	12.58	8.489e-05	38	381	0	0	381	67.3071	18.25	0.00051805	69	282	4	1	278	282	32.11	0.00360346	0.001402	251.333	3	26	280.4	9.66667	5e-06	3	8	16	0	0	16	2.72143	5.96	8.58e-06	4	4	0
304	1	AHN58080.1	304	AHN58080.1	ribosomal protein S4, isoform C [Drosophila melanogaster]	RpS4	8	23	23	8	0	23	25.67	0.00134745	3	10	10	3	0	10	11.11	0.00080625	2	2	2	2	0	2	7.66	0.00026771	0.000807	11.6667	3	2.91667	4.61143	4	0.000175	2	2	5	5	2	0	5	7.66	0.0001652	4	7	7
351	1	AHN54083.1	351	AHN54083.1	synaptotagmin 1, isoform I [Drosophila melanogaster]	Syt1	14	71	1	1	70	71	31.36	0.00230007	17	226	6	1	220	226	40.89	0.0100758	15	58	1	1	57	21.3333	30.3	0.00157901	0.004652	118.333	3	1.04106	3.54573	113.667	0.001312	3	24	129	15	2	114	110	49.58	0.00200969	26	132	19
360	1	AHN56409.1	360	AHN56409.1	ribosomal protein L11, isoform B [Drosophila melanogaster]	RpL11	2	6	6	2	0	6	12.5	0.00049861	2	3	3	2	0	3	11.96	0.0003431	0	0	0	0	0	0	0	0	0.000421	3	2	1.28571	2.96479	2.33333	0.000142	2	0	0	0	0	0	0	0	0	2	3	3
369	1	AGB94311.1	369	AGB94311.1	resistant to dieldrin, isoform F [Drosophila melanogaster]	Rdl	6	19	19	6	0	19	14.36	0.00047941	4	15	15	4	0	15	11.88	0.00052087	9	24	24	9	0	24	19.8	0.00138359	0.000795	19.3333	3	14.5	13.9474	1.33333	5.7e-05	1	2	4	4	2	0	4	5.12	5.692e-05	0	0	0
372	2	AAF54511.3;ADV37299.1	372	AAF54511.3	0 genes:. 2 proteins in this group did not match any genes. AAF54511.3:uncharacterized protein Dmel_CG42795, isoform B [Drosophila melanogaster] ;ADV37299.1:uncharacterized protein Dmel_CG42795, isoform A [Drosophila melanogaster] ;	CG42795	12	21	21	12	0	21	5.77	0.00010466	18	81	81	18	0	81	7.89	0.00055557	47	149	149	47	0	149	20.6	0.00169668	0.000786	83.6667	3	12.55	46.2353	6.66667	1.7e-05	3	3	3	3	3	0	3	1.83	8.43e-06	4	6	6
375	1	AAF56721.1	375	AAF56721.1	partner of inscuteable [Drosophila melanogaster]	pins	3	8	8	3	0	8	5.93	0.0001859	4	13	13	4	0	13	9.42	0.00041575	1	1	1	1	0	1	2.28	5.309e-05	0.000218	7.33333	3	2.75	7.03226	2.66667	3.1e-05	3	2	2	2	2	0	2	4.56	2.621e-05	2	3	3
390	1	ABW08585.2	390	ABW08585.2	nicotinic acetylcholine receptor alpha4, isoform C [Drosophila melanogaster]	nAChRalpha4	1	4	4	1	0	4	3.71	0.00011347	2	3	1	1	2	1.28571	5.19	5.02e-05	6	14	6	4	8	11.3333	15.03	0.00073458	0.000299	7	3	5.25	11.0741	1.33333	2.7e-05	2	0	0	0	0	0	0	0	0	2	2	2
399	1	AGB92727.1	400	AGB92727.1	CG5177, isoform B [Drosophila melanogaster]	CG5177	1	2	2	1	0	2	3.62	0.0001108	1	12	12	1	0	12	3.26	0.00091492	0	0	0	0	0	0	0	0	0.000513	4.66667	2	1.4	3.74453	3.33333	0.000137	2	0	0	0	0	0	0	0	0	2	3	3
404	7	AAF53837.3;AAN11057.2;AFH03768.1;AGB93129.1;AGB93130.1;AGB93131.1;AGB93132.1	405	AAF53837.3	0 genes:. 7 proteins in this group did not match any genes. AAF53837.3:Leukocyte-antigen-related-like, isoform A [Drosophila melanogaster] ;AAN11057.2:Leukocyte-antigen-related-like, isoform B [Drosophila melanogaster] ;AFH03768.1:Leukocyte-antigen-related-like, isoform D [Drosophila melanogaster] ;AGB93129.1:Leukocyte-antigen-related-like, isoform F [Drosophila melanogaster] ;AGB93130.1:Leukocyt…	Lar	4	5	5	4	0	5	3.06	3.768e-05	3	9	9	3	0	9	1.18	9.334e-05	6	9	9	6	0	9	4.44	0.00015496	9.5e-05	7.66667	3	1.76923	3.8	4.33333	2.5e-05	2	4	7	7	4	0	7	3.5	2.975e-05	4	6	6
405	1	AAF57838.1	406	AAF57838.1	ribosomal protein L18A [Drosophila melanogaster]	RpL18A	2	4	4	2	0	4	12.99	0.00034555	2	2	2	2	0	2	11.86	0.00023778	0	0	0	0	0	0	0	0	0.000292	2	2	1	2.11594	2	0.000138	2	1	2	2	1	0	2	4.52	9.744e-05	0	0	0
409	1	AHN59466.1	411	AHN59466.1	ribosomal protein S14b, isoform B [Drosophila melanogaster]	RpS14a	5	13	13	5	0	13	35.76	0.00131641	2	6	6	2	0	6	13.91	0.00083615	2	3	3	2	0	3	15.23	0.00069409	0.000949	7.33333	3	2	3.55431	3.66667	0.000267	2	0	0	0	0	0	0	0	0	3	6	6
423	1	AGB92839.1	425	AGB92839.1	CG4598, isoform B [Drosophila melanogaster]	CG4598	1	2	2	1	0	2	6.05	0.00010883	2	5	5	2	0	5	13.17	0.00037443	0	0	0	0	0	0	0	0	0.000242	2.33333	2	1.4	3.72308	1.66667	6.5e-05	2	0	0	0	0	0	0	0	0	2	3	3
426	1	AAS64772.1	428	AAS64772.1	ribosomal protein L19, isoform B [Drosophila melanogaster]	RpL19	2	11	11	2	0	11	12.81	0.00082856	4	12	12	4	0	12	13.3	0.00124393	0	0	0	0	0	0	0	0	0.001036	7.66667	2	1.04545	3.66078	7.33333	0.000283	3	5	9	9	5	0	9	22.17	0.00038232	5	8	8
428	1	ABI31295.2	430	ABI31295.2	homer, isoform E [Drosophila melanogaster]	homer	13	52	52	13	0	52	25.61	0.00149739	3	5	5	3	0	5	7.34	0.00019815	11	23	23	11	0	23	22.98	0.00151322	0.00107	26.6667	3	5.71429	11.383	4.66667	9.4e-05	2	0	0	0	0	0	0	0	0	3	11	11
438	1	AAF54625.1	440	AAF54625.1	CG5214 [Drosophila melanogaster]	CG5214	9	248	248	9	0	248	23.72	0.00810272	7	43	43	7	0	43	21.15	0.00193345	4	37	37	4	0	37	14.32	0.00276201	0.004266	109.333	3	5.37705	12.5471	20.3333	0.00034	3	6	23	23	6	0	23	16.03	0.0004238	4	20	20
457	1	AAM68401.1	459	AAM68401.1	ribosomal protein S18, isoform B [Drosophila melanogaster]	RpS18	3	15	15	3	0	15	21.05	0.00150894	2	3	3	2	0	3	20.39	0.00041533	0	0	0	0	0	0	0	0	0.000962	6	2	4.5	5.31492	1.33333	0.000181	1	0	0	0	0	0	0	0	0	3	4	4
460	1	AGB95502.1	462	AGB95502.1	beta spectrin, isoform B [Drosophila melanogaster]	beta-Spec	52	226	0	0	226	113	28.55	0.00074863	59	353	0	0	353	176.5	32.28	0.00160924	105	496	3	1	493	496	53.86	0.00750784	0.003289	358.333	3	1.41634	4.90896	253	0.00067	3	68	251	4	1	247	201.6	40.77	0.00075324	79	250	2
462	1	AAF58459.1	464	AAF58459.1	oxen [Drosophila melanogaster]	ox	1	28	28	1	0	28	27.27	0.00778432	1	18	18	1	0	18	27.27	0.00688686	1	2	2	1	0	2	27.27	0.00127039	0.005314	16	3	1.45455	3.33584	11	0.001593	3	1	9	9	1	0	9	27.27	0.0014111	1	4	4
464	1	AGB95364.1	466	AGB95364.1	upheld, isoform O [Drosophila melanogaster]	up	10	116	0	0	116	27.5	23.68	0.00105917	4	17	0	0	17	2.83333	10.83	0.00015018	6	14	0	0	14	3.33333	18.64	0.00029333	0.000501	49	3	9.8	22.7727	5	2.2e-05	3	6	8	0	0	8	2	20.4	4.344e-05	2	5	0
479	1	AGB93990.1	482	AGB93990.1	Rap1 GTPase, isoform C [Drosophila melanogaster]	Rap1	3	13	13	3	0	13	15.22	0.00108032	4	23	23	4	0	23	34.78	0.0026304	4	9	9	4	0	9	29.35	0.00170881	0.001807	15	3	1	2.89583	15	0.000624	3	5	13	13	5	0	13	31.52	0.00060926	8	20	20
483	1	AGB92949.1	486	AGB92949.1	CG5446, isoform C [Drosophila melanogaster]	CG5446	0	0	0	0	0	0	0	0	1	1	1	1	0	1	22.09	0.00024469	1	3	3	1	0	3	22.09	0.00121869	0.000732	1.33333	2	2	4	0.666667	0.000183	1	0	0	0	0	0	0	0	0	0	0	0
500	2	AAF49942.1;AAN12254.1	503	AAF49942.1	0 genes:. 2 proteins in this group did not match any genes. AAF49942.1:adenylate kinase 1, isoform A [Drosophila melanogaster] ;AAN12254.1:adenylate kinase 1, isoform B [Drosophila melanogaster] ;	Adk1	0	0	0	0	0	0	0	0	1	6	6	1	0	6	6.47	0.00062815	1	1	1	1	0	1	13.43	0.00017381	0.000401	2.33333	2	1	1.45818	2.33333	0.000275	1	0	0	0	0	0	0	0	0	0	0	0
502	1	AAX52493.2	505	AAX52493.2	upheld, isoform K [Drosophila melanogaster]	up	10	105	0	0	105	23.8333	23.48	0.00092027	4	17	0	0	17	2.83333	10.86	0.00015056	5	12	0	0	12	2.66667	15.15	0.00023526	0.000435	44.6667	3	9.57143	22.8947	4.66667	1.9e-05	3	5	7	0	0	7	1.66667	16.92	3.629e-05	2	5	0
511	1	AGB96511.1	515	AGB96511.1	discs overgrown, isoform D [Drosophila melanogaster]	dco	1	2	2	1	0	2	2.73	6.95e-05	4	6	6	4	0	6	10	0.00028695	2	2	2	2	0	2	5.68	0.0001588	0.000172	3.33333	3	5	4.41026	0.666667	3.9e-05	1	1	2	2	1	0	2	2.95	3.92e-05	0	0	0
523	1	AAF55636.2	528	AAF55636.2	Cyp12a4 [Drosophila melanogaster]	Cyp12a4	2	3	3	2	0	3	4.85	8.558e-05	2	4	4	2	0	4	5.97	0.00015704	0	0	0	0	0	0	0	0	0.000121	2.33333	2	1.75	4.17241	1.33333	2.9e-05	2	1	2	2	1	0	2	4.1	3.218e-05	2	2	2
528	1	ADV37507.1	533	ADV37507.1	ankyrin 2, isoform U [Drosophila melanogaster]	Ank2	26	72	0	0	72	36	2.65	4.06e-05	35	144	1	1	143	129.366	3.53	0.00020077	44	130	1	1	129	124.115	4.51	0.00031979	0.000187	115.333	3	1.10191	4.34884	104.667	4.3e-05	2	33	72	0	0	72	35	3.64	2.226e-05	56	124	0
538	1	ACZ95088.1	543	ACZ95088.1	ankyrin, isoform E [Drosophila melanogaster]	Ank	5	8	8	5	0	8	5.42	7.897e-05	12	55	40	10	15	54.6341	10.2	0.00074221	14	57	51	12	6	56.8846	11.43	0.00128296	0.000701	40	3	1.37931	4.9021	29	0.000143	3	9	20	18	7	2	20	10.72	0.00011134	12	29	27
543	1	AAM68857.1	548	AAM68857.1	peanut, isoform A [Drosophila melanogaster]	pnut	8	27	27	8	0	27	24.49	0.00076595	7	17	17	7	0	17	15.03	0.0006637	10	26	26	10	0	26	29.87	0.00168521	0.001038	23.3333	3	1.89189	5.5508	12.3333	0.000187	3	9	23	23	9	0	23	24.86	0.00036797	4	7	7
546	1	AAG22158.1	551	AAG22158.1	CG5023 [Drosophila melanogaster]	CG5023	2	7	7	2	0	7	17.16	0.00063334	1	2	2	1	0	2	8.28	0.00024903	0	0	0	0	0	0	0	0	0.000441	3	2	1	2.03226	3	0.000217	2	2	3	3	2	0	3	20.12	0.00015308	0	0	0
560	1	AAF46659.1	565	AAF46659.1	shotgun [Drosophila melanogaster]	shg	8	20	20	8	0	20	9.02	0.00020293	0	0	0	0	0	0	0	0	1	1	1	1	0	1	1	2.318e-05	0.000113	7	2	2.625	5.65	2.66667	2e-05	2	0	0	0	0	0	0	0	0	2	4	4
564	1	AAF55920.3	569	AAF55920.3	CASK, isoform G [Drosophila melanogaster]	CASK	5	21	0	0	21	5.25	9.69	0.00013182	8	64	0	0	64	16.5	15.76	0.00057014	14	83	0	0	83	23.25	34.65	0.00133375	0.000679	56	3	14	52.2308	4	1.3e-05	3	3	8	0	0	8	2	9.03	2.832e-05	2	2	0
568	5	AAF48548.6;ACL82932.1;AGB95432.1;AGB95433.1;AHN59781.1	573	AAF48548.6	0 genes:. 5 proteins in this group did not match any genes. AAF48548.6:mind-meld, isoform F [Drosophila melanogaster] ;ACL82932.1:mind-meld, isoform D [Drosophila melanogaster] ;AGB95432.1:mind-meld, isoform H [Drosophila melanogaster] ;AGB95433.1:mind-meld, isoform I [Drosophila melanogaster] ;AHN59781.1:mind-meld, isoform J [Drosophila melanogaster] ;	mmd	12	47	47	12	0	47	11.34	0.00048493	12	46	46	12	0	46	14.98	0.00065316	26	83	83	26	0	83	25.78	0.00195659	0.001032	58.6667	3	14.6667	35.5862	4	2.9e-05	2	1	2	2	1	0	2	1.28	1.164e-05	5	10	10
570	1	AAN13765.1	575	AAN13765.1	14-3-3epsilon, isoform D [Drosophila melanogaster]	14-3-3epsilon	10	126	0	0	126	0	41.54	0	6	51	0	0	51	12.5	30	0.00101169	13	55	0	0	55	11.25	43.85	0.00151164	0.001262	77.3333	2	1.03111	2.07225	75	0.000609	2	17	40	0	0	40	0	43.08	0	25	114	6
593	1	AAF53288.1	598	AAF53288.1	CG6523 [Drosophila melanogaster]	CG6523	1	2	2	1	0	2	7.87	0.00014158	1	1	1	1	0	1	6.48	9.742e-05	0	0	0	0	0	0	0	0	0.00012	1	2	1.5	1.5	0.666667	8e-05	1	1	2	2	1	0	2	6.48	7.985e-05	0	0	0
594	6	AAN11925.1;AAN11929.1;AAN11930.1;AAS65045.1;AAS65046.1;AAS65047.1	599	AAN11925.1	0 genes:. 6 proteins in this group did not match any genes. AAN11925.1:CG8177, isoform G [Drosophila melanogaster] ;AAN11929.1:CG8177, isoform E [Drosophila melanogaster] ;AAN11930.1:CG8177, isoform D [Drosophila melanogaster] ;AAS65045.1:CG8177, isoform I [Drosophila melanogaster] ;AAS65046.1:CG8177, isoform K [Drosophila melanogaster] ;AAS65047.1:CG8177, isoform J [Drosophila melanogaster] ;	CG8177	0	0	0	0	0	0	0	0	1	1	1	1	0	1	1.66	1.66e-05	3	9	9	3	0	9	3.08	0.00024797	0.000132	3.33333	2	1	6.6	3.33333	2e-05	3	3	4	4	3	0	4	3.55	2.72e-05	3	4	4
604	11	AAF57066.2;AAF57067.2;ABW08810.1;ACZ95069.1;ACZ95071.1;ADV37410.1;AFH06688.1;AFH06689.1;AFH06690.1;AGB96490.1;AGB96491.1	609	AAF57066.2	0 genes:. 11 proteins in this group did not match any genes. AAF57066.2:tropomodulin, isoform A [Drosophila melanogaster] ;AAF57067.2:tropomodulin, isoform B [Drosophila melanogaster] ;ABW08810.1:tropomodulin, isoform G [Drosophila melanogaster] ;ACZ95069.1:tropomodulin, isoform H [Drosophila melanogaster] ;ACZ95071.1:tropomodulin, isoform J [Drosophila melanogaster] ;ADV37410.1:tropomodulin, iso…	tmod	6	12	12	6	0	12	25.89	0.00049997	1	2	2	1	0	2	3	0.00011468	0	0	0	0	0	0	0	0	0.000307	4.66667	2	2.8	5.38596	1.66667	5.7e-05	2	2	3	3	2	0	3	16.35	7.049e-05	0	0	0
605	1	AAN13654.2	610	AAN13654.2	tropomyosin 2, isoform C [Drosophila melanogaster]	Tm2	11	70	11	1	59	30.6667	40.49	0.0016511	3	20	0	0	20	10	9.86	0.00074096	1	2	2	1	0	2	5.63	0.00024603	0.000879	30.6667	3	18.4	15.4211	1.66667	5.7e-05	2	2	2	0	0	2	1	10.21	3.036e-05	0	0	0
615	1	AAF45466.1	620	AAF45466.1	alpha catenin, isoform A [Drosophila melanogaster]	alpha-Cat	9	20	20	9	0	20	14.83	0.00033349	8	39	39	8	0	39	16.68	0.00089497	12	25	25	12	0	25	24.75	0.00095244	0.000727	28	3	1.42373	4.43293	19.6667	0.000164	3	6	18	18	6	0	18	14.07	0.00016927	13	26	26
622	1	AGB93567.1	627	AGB93567.1	protein C kinase 53E, isoform F [Drosophila melanogaster]	Pkc53E	2	4	1	1	3	1.01765	3.58	2.322e-05	4	9	9	4	0	9	6.12	0.00028267	3	4	2	2	2	2.03604	7.76	0.00010616	0.000137	5.66667	3	1.41667	2.44643	4	5.6e-05	2	2	3	3	2	0	3	5.37	3.861e-05	5	9	7
639	1	AFH07985.1	644	AFH07985.1	bruchpilot, isoform L [Drosophila melanogaster]	brp	49	245	0	0	245	0	27.18	0	41	293	3	1	290	82.0909	24.82	0.00096993	89	416	6	1	410	117.818	42.62	0.00231109	0.001641	318	2	11.7778	32.1765	27	5.1e-05	3	16	40	1	1	39	14	10.22	6.779e-05	13	24	0
679	1	AAF57016.1	684	AAF57016.1	myosin light chain 2 [Drosophila melanogaster]	Mlc2	21	266	266	21	0	266	64.86	0.0183212	3	12	12	3	0	12	19.82	0.00113747	16	56	56	16	0	56	80.63	0.0088126	0.009424	111.333	3	22.2667	51.4973	5	0.000183	3	3	8	8	3	0	8	27.93	0.00031075	2	2	2
682	2	AAF49795.2;AGB94502.1	687	AAF49795.2	0 genes:. 2 proteins in this group did not match any genes. AAF49795.2:hemolectin, isoform A [Drosophila melanogaster] ;AGB94502.1:hemolectin, isoform B [Drosophila melanogaster] ;	Hml	2	2	2	2	0	2	0.75	7.96e-06	1	1	1	1	0	1	0.42	5.48e-06	3	5	5	3	0	5	1.38	4.545e-05	2e-05	2.66667	3	1.6	4	1.66667	5e-06	2	2	2	2	2	0	2	0.86	4.49e-06	2	3	3
686	1	ADV37071.1	691	ADV37071.1	uncharacterized protein Dmel_CG31808 [Drosophila melanogaster]	CG31808	1	2	2	1	0	2	28.57	0.00054609	1	4	4	1	0	4	12.5	0.00150308	1	1	1	1	0	1	28.57	0.00062385	0.000891	2.33333	3	1.16667	1.20896	2	0.000737	1	0	0	0	0	0	0	0	0	2	6	6
688	1	AGB93890.1	693	AGB93890.1	tudor staphylococcal nuclease, isoform B [Drosophila melanogaster]	Tudor-SN	0	0	0	0	0	0	0	0	4	11	11	4	0	11	7.02	0.00024997	2	4	4	2	0	4	4.75	0.00015091	0.0002	5	2	1.5	4.65116	3.33333	4.3e-05	2	4	6	6	4	0	6	7.67	5.588e-05	2	4	4
694	1	AHN54647.1	699	AHN54647.1	ribosomal protein L21, isoform C [Drosophila melanogaster]	RpL21	1	107	107	1	0	107	10.69	0.0102899	2	2	2	2	0	2	20.13	0.00026469	1	6	6	1	0	6	10.69	0.00131833	0.003958	38.3333	3	2.80488	5.88113	13.6667	0.000673	3	3	12	12	3	0	12	27.04	0.00065082	3	11	11
700	3	AAF55426.3;AAS65164.2;ABW08696.1	705	AAF55426.3	0 genes:. 3 proteins in this group did not match any genes. AAF55426.3:down syndrome cell adhesion molecule 3, isoform F [Drosophila melanogaster] ;AAS65164.2:down syndrome cell adhesion molecule 3, isoform E [Drosophila melanogaster] ;ABW08696.1:down syndrome cell adhesion molecule 3, isoform C [Drosophila melanogaster] ;	Dscam3	1	2	2	1	0	2	0.53	1.472e-05	0	0	0	0	0	0	0	0	4	7	7	4	0	7	3.8	0.00011774	6.6e-05	3	2	4.5	9.42857	0.666667	7e-06	1	0	0	0	0	0	0	0	0	2	2	2
703	5	AAF57207.2;ACZ95079.1;AFH06711.1;AFH06713.1;AHN57628.1	708	AAF57207.2	0 genes:. 5 proteins in this group did not match any genes. AAF57207.2:Rho GTPase activating protein at 100F, isoform C [Drosophila melanogaster] ;ACZ95079.1:Rho GTPase activating protein at 100F, isoform D [Drosophila melanogaster] ;AFH06711.1:Rho GTPase activating protein at 100F, isoform H [Drosophila melanogaster] ;AFH06713.1:Rho GTPase activating protein at 100F, isoform F [Drosophila melano…	RhoGAP100F	15	37	37	15	0	37	11.75	0.00030499	14	55	55	14	0	55	11	0.00062392	30	87	87	30	0	87	25.77	0.00163849	0.000856	59.6667	3	8.13636	27.6129	7.33333	3.1e-05	3	3	7	7	3	0	7	2.37	3.254e-05	4	8	8
707	1	AHN59471.1	712	AHN59471.1	CG2258, isoform D [Drosophila melanogaster]	CG2258	8	25	25	8	0	25	12.61	0.00047724	8	33	33	8	0	33	14.36	0.00086695	16	49	49	16	0	49	24.22	0.00213714	0.00116	35.6667	3	10.7	24.6809	3.33333	4.7e-05	2	2	4	4	2	0	4	5.87	4.306e-05	4	6	6
714	1	AGB92608.1	719	AGB92608.1	viking, isoform C [Drosophila melanogaster]	vkg	2	2	2	2	0	2	1.86	1.576e-05	0	0	0	0	0	0	0	0	2	3	3	2	0	3	1.34	5.402e-05	3.5e-05	1.66667	2	2.5	4.375	0.666667	8e-06	1	0	0	0	0	0	0	0	0	0	0	0
719	4	ABC67176.2;AGB95171.1;AHN59481.1;AHN59482.1	724	ABC67176.2	0 genes:. 4 proteins in this group did not match any genes. ABC67176.2:stardust, isoform G [Drosophila melanogaster] ;AGB95171.1:stardust, isoform M [Drosophila melanogaster] ;AHN59481.1:stardust, isoform O [Drosophila melanogaster] ;AHN59482.1:stardust, isoform P [Drosophila melanogaster] ;	sdt	2	3	1	2	2	2	1.34	1.514e-05	4	17	17	4	0	17	3.12	0.0001771	5	14	14	5	0	14	5.1	0.00024213	0.000145	11.3333	3	3.4	7.63158	3.33333	1.9e-05	2	4	5	5	4	0	5	3.12	2.135e-05	2	5	5
720	1	AHN59572.1	725	AHN59572.1	CG2145, isoform B [Drosophila melanogaster]	CG2145	8	24	24	8	0	24	15.2	0.00061989	3	10	10	3	0	10	7.6	0.00035546	5	16	16	5	0	16	11.15	0.00094421	0.00064	16.6667	3	1.06383	3.04762	15.6667	0.00021	3	6	20	20	6	0	20	15.03	0.00029133	5	13	13
733	2	AAS64637.2;ABC65871.1	738	AAS64637.2	0 genes:. 2 proteins in this group did not match any genes. AAS64637.2:CG3164, isoform C [Drosophila melanogaster] ;ABC65871.1:CG3164, isoform D [Drosophila melanogaster] ;	CG3164	0	0	0	0	0	0	0	0	1	1	1	1	0	1	3.29	3.01e-05	1	6	6	1	0	6	1.57	0.00029988	0.000165	2.33333	2	2.33333	5.5	1	3e-05	1	0	0	0	0	0	0	0	0	3	3	3
769	1	AAF55695.2	775	AAF55695.2	GluClalpha, isoform M [Drosophila melanogaster]	GluClalpha	5	10	0	0	10	5	9.65	0.00016766	8	24	1	1	23	24	21.49	0.00110754	11	52	16	1	36	48	28.07	0.00367744	0.001651	28.6667	3	14.3333	18.1429	2	9.1e-05	1	0	0	0	0	0	0	0	0	4	6	2
774	1	AFH04362.1	780	AFH04362.1	nervous wreck, isoform D [Drosophila melanogaster]	nwk	14	67	0	0	67	3.5	14.89	5.011e-05	8	37	0	0	37	9.25	8.8	0.00018226	6	16	0	0	16	4	7.68	0.00013085	0.000121	40	3	1.22449	0.852113	32.6667	0.000142	3	15	41	3	2	38	41	21.35	0.00033105	14	43	0
791	2	AGB96220.1;AHN57466.1	797	AGB96220.1	0 genes:. 2 proteins in this group did not match any genes. AGB96220.1:neurexin 1, isoform F [Drosophila melanogaster] ;AHN57466.1:neurexin 1, isoform I [Drosophila melanogaster] ;	Nrx-1	13	37	37	13	0	37	8.93	0.00030631	19	72	72	19	0	72	15.05	0.00082031	33	109	109	33	0	109	27.23	0.00206171	0.001063	72.6667	3	2.79487	9.57658	26	0.000111	3	15	37	37	15	0	37	13.26	0.00017275	12	27	27
797	1	AAN06541.1	803	AAN06541.1	ribosomal protein S3A, isoform B [Drosophila melanogaster]	RpS3A	4	16	16	4	0	16	16.97	0.00112225	2	10	0	2	10	9	10.09	0.00086876	2	3	3	2	0	3	9.63	0.00048077	0.000824	9.66667	3	2.63636	6.53968	3.66667	0.000126	3	1	2	2	1	0	2	5.05	7.911e-05	3	6	6
813	1	AAF50393.1	819	AAF50393.1	ribosomal protein L14 [Drosophila melanogaster]	RpL14	4	86	86	4	0	86	25.3	0.00792165	4	10	10	4	0	10	25.3	0.00126766	3	6	6	3	0	6	20.48	0.00126273	0.003484	34	3	1.78947	3.91461	19	0.00089	3	3	16	16	3	0	16	20.48	0.00083117	4	18	18
815	1	AHN54410.1	821	AHN54410.1	ribosomal protein L24, isoform C [Drosophila melanogaster]	RpL24	3	33	33	3	0	33	20	0.00325542	3	15	15	3	0	15	19.35	0.00203644	2	5	5	2	0	5	14.19	0.00112696	0.00214	17.6667	3	3.11765	7.67025	5.66667	0.000279	3	2	5	5	2	0	5	14.19	0.00027817	3	8	8
817	1	AHN57318.1	823	AHN57318.1	N-ethylmaleimide-sensitive factor 2, isoform C [Drosophila melanogaster]	Nsf2	10	32	4	2	28	5.21739	16.36	0.00010609	10	39	3	2	36	3.85714	17.02	0.00010793	12	35	3	2	32	4.24675	14.89	0.00019729	0.000137	35.3333	3	1.7377	1.75641	20.3333	7.8e-05	1	14	30	6	4	24	6.82759	23.14	7.829e-05	9	22	0
826	1	AAF48751.1	832	AAF48751.1	beta spectrin, isoform A [Drosophila melanogaster]	beta-Spec	52	226	0	0	226	113	28.76	0.00075419	59	353	0	0	353	176.5	32.52	0.00162118	104	493	0	0	493	0	53.21	0	0.001188	357.333	2	1.41987	4.1831	251.667	0.000284	2	68	248	1	1	247	50.4	41.03	0.00018971	79	250	2
830	1	ACZ94349.1	836	ACZ94349.1	uncharacterized protein Dmel_CG30159, isoform C [Drosophila melanogaster]	CG30159	3	6	6	3	0	6	15.06	0.00038387	2	6	6	2	0	6	12.97	0.00052828	0	0	0	0	0	0	0	0	0.000456	4	2	1.33333	3.16667	3	0.000144	2	3	4	4	3	0	4	14.64	0.00014432	3	5	5
833	1	AAF47900.1	840	AAF47900.1	nicotinic acetylcholine receptor beta1, isoform A [Drosophila melanogaster]	nAChRbeta1	1	2	2	1	0	2	1.92	5.87e-05	5	22	22	5	0	22	13.24	0.00088858	6	33	33	6	0	33	16.31	0.00221282	0.001053	19	3	28.5	40.5	0.666667	2.6e-05	1	0	0	0	0	0	0	0	0	2	2	2
834	1	AGB92582.1	841	AGB92582.1	C-type lectin 27kD, isoform B [Drosophila melanogaster]	Clect27	5	11	11	5	0	11	20.78	0.00072812	1	1	1	1	0	1	3.9	9.11e-05	0	0	0	0	0	0	0	0	0.00041	4	2	6	6.83333	0.666667	6e-05	1	0	0	0	0	0	0	0	0	2	2	2
836	1	AAM68585.1	843	AAM68585.1	downstream of receptor kinase, isoform F [Drosophila melanogaster]	drk	2	7	7	2	0	7	11.85	0.00050727	0	0	0	0	0	0	0	0	1	1	1	1	0	1	13.27	0.00016557	0.000336	2.66667	2	4	4.48	0.666667	7.5e-05	1	0	0	0	0	0	0	0	0	0	0	0
853	1	AAF56323.1	860	AAF56323.1	protoporphyrinogen oxidase [Drosophila melanogaster]	Ppox	6	8	8	6	0	8	17.26	0.00025753	2	2	2	2	0	2	4.84	8.86e-05	1	1	1	1	0	1	2.74	7.355e-05	0.00014	3.66667	3	1.375	3.11111	2.66667	4.5e-05	3	2	4	4	2	0	4	9.05	7.262e-05	2	2	2
854	1	AHN54316.1	861	AHN54316.1	CG5390, isoform B [Drosophila melanogaster]	CG5390	7	20	20	7	0	20	17.24	0.00075323	2	9	9	2	0	9	11.08	0.00046647	0	0	0	0	0	0	0	0	0.00061	9.66667	2	5.8	5.75472	1.66667	0.000106	1	1	5	5	1	0	5	5.42	0.0001062	0	0	0
868	1	AGB94824.1	875	AGB94824.1	uncharacterized protein Dmel_CG32432, isoform B [Drosophila melanogaster]	CG32432	4	14	14	4	0	14	3.62	0.00016505	6	36	36	6	0	36	5.78	0.00058408	11	37	37	11	0	37	9.1	0.00099662	0.000582	29	3	7.90909	26.4545	3.66667	2.2e-05	3	4	4	4	4	0	4	5.01	2.659e-05	2	4	4
898	4	AAF46154.1;ABW09344.1;AHN59411.1;AHN59412.1	905	AAF46154.1	0 genes:. 4 proteins in this group did not match any genes. AAF46154.1:uncharacterized protein Dmel_CG15894, isoform A [Drosophila melanogaster] ;ABW09344.1:uncharacterized protein Dmel_CG15894, isoform B [Drosophila melanogaster] ;AHN59411.1:uncharacterized protein Dmel_CG15894, isoform C [Drosophila melanogaster] ;AHN59412.1:uncharacterized protein Dmel_CG15894, isoform D [Drosophila melanogast…	CG15894	9	15	15	9	0	15	8.43	0.00014865	11	35	35	11	0	35	11.8	0.00047732	7	15	15	7	0	15	7.84	0.00033962	0.000322	21.6667	3	1.27451	3.87952	17	8.3e-05	3	5	8	8	5	0	8	6.55	4.471e-05	7	24	24
920	1	AHN54556.1	927	AHN54556.1	ribosomal protein S26, isoform E [Drosophila melanogaster]	RpS26	2	6	6	2	0	6	21.05	0.00080477	1	1	1	1	0	1	13.16	0.00018459	0	0	0	0	0	0	0	0	0.000495	2.33333	2	3.5	4.09091	0.666667	0.000121	1	0	0	0	0	0	0	0	0	1	2	2
963	3	AAF53896.5;AGB93159.1;AGB93160.1	971	AAF53896.5	0 genes:. 3 proteins in this group did not match any genes. AAF53896.5:uncharacterized protein Dmel_CG31688, isoform F [Drosophila melanogaster] ;AGB93159.1:uncharacterized protein Dmel_CG31688, isoform E [Drosophila melanogaster] ;AGB93160.1:uncharacterized protein Dmel_CG31688, isoform G [Drosophila melanogaster] ;	CG31688	1	2	2	1	0	2	2.24	4.283e-05	1	10	10	1	0	10	1.54	0.00029472	0	0	0	0	0	0	0	0	0.000169	4	2	4	5.12121	1	3.3e-05	1	0	0	0	0	0	0	0	0	0	0	0
965	4	AAF56276.1;ABI31202.1;AFH06602.1;AGB96289.1	973	AAF56276.1	0 genes:. 4 proteins in this group did not match any genes. AAF56276.1:crumbs, isoform A [Drosophila melanogaster] ;ABI31202.1:crumbs, isoform B [Drosophila melanogaster] ;AFH06602.1:crumbs, isoform C [Drosophila melanogaster] ;AGB96289.1:crumbs, isoform D [Drosophila melanogaster] ;	crb	2	2	2	2	0	2	1.26	1.425e-05	0	0	0	0	0	0	0	0	1	3	3	1	0	3	0.79	4.884e-05	3.2e-05	1.66667	2	1.25	2.46154	1.33333	1.3e-05	1	0	0	0	0	0	0	0	0	2	4	4
982	1	AAM68175.1	991	AAM68175.1	poly(A) binding protein, isoform A [Drosophila melanogaster]	pAbp	3	5	5	3	0	5	6.47	0.00012059	3	8	8	3	0	8	7.73	0.00026553	1	1	1	1	0	1	2.52	5.51e-05	0.000147	4.66667	3	1.75	4.59375	2.66667	3.2e-05	3	1	2	2	1	0	2	2.37	2.72e-05	2	3	3
1003	3	AFH03640.1;AGB92903.1;AHN54338.1	1013	AFH03640.1	0 genes:. 3 proteins in this group did not match any genes. AFH03640.1:SCAR, isoform B [Drosophila melanogaster] ;AGB92903.1:SCAR, isoform D [Drosophila melanogaster] ;AHN54338.1:SCAR, isoform F [Drosophila melanogaster] ;	SCAR	3	9	9	3	0	9	6.24	0.00021469	2	4	4	2	0	4	6.55	0.00013131	2	3	3	2	0	3	6.55	0.00016351	0.00017	5.33333	3	1.06667	2.78689	5	6.1e-05	3	3	5	5	3	0	5	6.55	6.727e-05	2	4	4
1017	1	AAM70792.1	1027	AAM70792.1	epidermal growth factor receptor pathway substrate clone 15, isoform C [Drosophila melanogaster]	Eps-15	14	76	76	14	0	76	17.9	0.00105071	9	43	43	9	0	43	11.75	0.00081813	9	24	24	9	0	24	14.65	0.0007581	0.000876	47.6667	3	1.40196	3.6962	34	0.000237	3	22	69	69	22	0	69	25.14	0.00053799	12	28	1
1019	1	AAF56770.3	1029	AAF56770.3	beta-Tubulin at 97EF, isoform C [Drosophila melanogaster]	betaTub97EF	7	45	2	1	43	4.32432	14.66	0.00014469	8	60	3	2	57	3.73707	18.38	0.00017208	5	16	2	1	14	2.35897	11.38	0.00018033	0.000166	40.3333	3	1.18627	5.53333	34	3e-05	3	8	34	1	1	33	1.23404	15.75	2.329e-05	12	36	0
1023	1	AAZ66581.1	1033	AAZ66581.1	histone H2B [Drosophila melanogaster]	His2B:CG17949	5	77	77	5	0	77	26.83	0.00957218	2	2	2	2	0	2	20.33	0.00034217	3	14	14	3	0	14	19.51	0.00397642	0.00463	31	3	46.5	36.1719	0.666667	0.000128	1	0	0	0	0	0	0	0	0	0	0	0
1029	1	AAF54810.1	1039	AAF54810.1	protein phosphatase 1 at 87B [Drosophila melanogaster]	Pp1-87B	5	48	5	2	43	24.5455	25.17	0.00124277	5	21	7	2	14	12.6667	22.85	0.00088261	8	35	2	1	33	11.2605	38.08	0.00130263	0.001143	34.6667	3	2.26087	6.07979	15.3333	0.000188	2	7	19	0	0	19	9.5	31.79	0.00027127	8	18	0
1035	1	AFH06787.1	1045	AFH06787.1	unc-13, isoform E [Drosophila melanogaster]	unc-13	7	14	13	6	1	13.5652	3.17	6.51e-05	17	41	20	7	21	38.2609	8.57	0.00025271	21	69	38	12	31	66.7317	12.05	0.00073174	0.00035	41.3333	3	9.53846	58.3333	4.33333	6e-06	2	3	3	1	1	2	2	1.82	5.41e-06	2	7	0
1043	1	AGB92847.1	1053	AGB92847.1	ribosomal protein L13, isoform C [Drosophila melanogaster]	RpL13	3	6	6	3	0	6	13.3	0.00042084	4	26	26	4	0	26	21.56	0.00250974	0	0	0	0	0	0	0	0	0.001465	10.6667	2	1.18519	4.78758	9	0.000306	3	1	2	2	1	0	2	7.8	7.911e-05	7	14	14
1045	1	AHN58018.1	1055	AHN58018.1	nervous wreck, isoform H [Drosophila melanogaster]	nwk	13	61	1	1	60	61	15.11	0.00092717	8	37	0	0	37	9.25	9.34	0.00019349	6	16	0	0	16	4	8.15	0.00013891	0.00042	38	3	1.16327	11.3514	32.6667	3.7e-05	3	13	39	0	0	39	0.666667	20.18	5.71e-06	15	45	0
1049	7	AAF47311.1;AAM70805.1;AAX52687.1;ADV37254.1;ADV37255.1;ADV37256.1;AFH08269.1	1059	AAF47311.1	0 genes:. 7 proteins in this group did not match any genes. AAF47311.1:zipper, isoform A [Drosophila melanogaster] ;AAM70805.1:zipper, isoform B [Drosophila melanogaster] ;AAX52687.1:zipper, isoform D [Drosophila melanogaster] ;ADV37254.1:zipper, isoform F [Drosophila melanogaster] ;ADV37255.1:zipper, isoform G [Drosophila melanogaster] ;ADV37256.1:zipper, isoform H [Drosophila melanogaster] ;AFH…	zip	20	46	46	20	0	46	14.59	0.00034211	8	31	31	8	0	31	6.61	0.00031729	7	15	15	7	0	15	7.34	0.00025488	0.000305	30.6667	3	46	43.5714	0.666667	7e-06	1	0	0	0	0	0	0	0	0	2	2	2
1058	1	AGB94895.1	1068	AGB94895.1	ribosomal protein LP0, isoform B [Drosophila melanogaster]	RpLP0	11	62	62	11	0	62	36.28	0.0029906	5	22	22	5	0	22	20.82	0.00146041	3	9	9	3	0	9	14.83	0.00099186	0.001814	31	3	1.22368	2.87937	25.3333	0.00063	3	6	22	22	6	0	22	25.24	0.00059847	5	16	16
1086	3	AAF55916.1;AAN13882.1;AHN57455.1	1096	AAF55916.1	0 genes:. 3 proteins in this group did not match any genes. AAF55916.1:metabotropic GABA-B receptor subtype 2, isoform B [Drosophila melanogaster] ;AAN13882.1:metabotropic GABA-B receptor subtype 2, isoform A [Drosophila melanogaster] ;AHN57455.1:metabotropic GABA-B receptor subtype 2, isoform C [Drosophila melanogaster] ;	GABA-B-R2	1	2	2	1	0	2	1.23	2.505e-05	6	11	11	6	0	11	6.63	0.00018958	1	3	3	1	0	3	2.29	8.584e-05	0.0001	5.33333	3	1.14286	3.33333	4.66667	3e-05	3	3	4	4	3	0	4	5.57	2.825e-05	4	5	5
1087	1	ACZ94915.1	1097	ACZ94915.1	tropomyosin 1, isoform N [Drosophila melanogaster]	Tm1	11	178	0	0	178	0	37.54	0	6	19	0	0	19	5.66667	18.25	0.0004184	5	10	0	0	10	0.333333	21.75	4.086e-05	0.00023	69	2	10.35	4.6	6.66667	5e-05	3	2	5	0	0	5	1.66667	5.96	5.043e-05	4	8	0
1089	1	AAF54262.1	1099	AAF54262.1	belle, isoform A [Drosophila melanogaster]	bel	5	8	5	3	3	6.875	7.27	0.00013173	2	4	4	2	0	4	4.14	0.00010548	1	1	1	1	0	1	1.38	4.378e-05	9.4e-05	4.33333	3	6.5	5.52941	0.666667	1.7e-05	1	0	0	0	0	0	0	0	0	1	2	2
1090	2	AAF55133.2;ACZ94909.1	1100	AAF55133.2	0 genes:. 2 proteins in this group did not match any genes. AAF55133.2:myofilin, isoform B [Drosophila melanogaster] ;ACZ94909.1:myofilin, isoform J [Drosophila melanogaster] ;	Mf	11	49	49	11	0	49	31.78	0.00205271	5	19	19	5	0	19	14.52	0.0010954	5	24	24	5	0	24	21.1	0.00229714	0.001815	30.6667	3	2.42105	6.6	12.6667	0.000275	3	4	12	12	4	0	12	15.62	0.00028351	4	7	7
1091	1	AHN57256.1	1101	AHN57256.1	uncoordinated 115a, isoform E [Drosophila melanogaster]	Unc-115a	4	7	0	0	7	2.33333	8.26	4.533e-05	6	35	0	0	35	14.3333	12.71	0.00038325	10	23	1	1	22	23	16.26	0.00102099	0.000483	21.6667	3	1.38298	8.78182	15.6667	5.5e-05	3	3	7	0	0	7	2.66667	7.88	2.922e-05	10	20	0
1133	1	AAF55783.1	1144	AAF55783.1	septin 2, isoform A [Drosophila melanogaster]	2018-09-02	7	35	35	7	0	35	21.72	0.00127726	4	31	31	4	0	31	9.31	0.00155689	8	31	31	8	0	31	22.2	0.00258474	0.001806	32.3333	3	2.48718	7.16667	13	0.000252	3	7	22	22	7	0	22	25.3	0.00045278	4	7	7
1135	1	AAF46660.1	1146	AAF46660.1	capping protein alpha [Drosophila melanogaster]	cpa	1	3	3	1	0	3	6.29	0.00016039	0	0	0	0	0	0	0	0	1	1	1	1	0	1	7.69	0.00012215	0.000141	1.33333	2	2	2.35	0.666667	6e-05	1	1	2	2	1	0	2	7.69	6.03e-05	0	0	0
1160	1	AAF53143.1	1172	AAF53143.1	uncharacterized protein Dmel_CG12264 [Drosophila melanogaster]	CG12264	2	3	3	2	0	3	6.28	9.929e-05	2	5	5	2	0	5	5.84	0.00022774	0	0	0	0	0	0	0	0	0.000164	2.66667	2	4	5.46667	0.666667	3e-05	1	0	0	0	0	0	0	0	0	2	2	2
1191	1	AHN59432.1	1203	AHN59432.1	ribosomal protein L17, isoform E [Drosophila melanogaster]	RpL17	1	4	4	1	0	4	5.38	0.00032883	4	27	27	4	0	27	11.83	0.00305465	1	3	3	1	0	3	5.38	0.00056348	0.001316	11.3333	3	8.5	7.74118	1.33333	0.00017	1	0	0	0	0	0	0	0	0	0	0	0
1196	1	AAF46915.1	1208	AAF46915.1	inactivation no afterpotential D, isoform A [Drosophila melanogaster]	inaD	17	117	117	17	0	117	29.38	0.00265431	22	192	192	22	0	192	37.09	0.0059945	25	157	157	25	0	157	44.07	0.00813783	0.005596	155.333	3	1.70696	5.34479	91	0.001047	3	17	87	87	17	0	87	40.36	0.00111311	22	100	100
1204	1	AAF55193.5	1216	AAF55193.5	RIM-binding protein, isoform K [Drosophila melanogaster]	Rbp	7	16	0	0	16	8	5.32	6.998e-05	12	54	7	1	47	54	10.3	0.00065008	25	106	0	0	106	0	20.02	0	0.00036	58.6667	2	9.77778	25.7143	6	1.4e-05	3	3	9	0	0	9	4.5	3.43	2.22e-05	2	3	0
1206	1	AGB93516.1	1218	AGB93516.1	atypical protein kinase C, isoform J [Drosophila melanogaster]	aPKC	3	4	4	3	0	4	5.53	6.384e-05	4	18	18	4	0	18	5.95	0.00039538	12	37	37	12	0	37	17.33	0.00134929	0.000603	19.6667	3	19.6667	22.3333	1	2.7e-05	1	1	3	3	1	0	3	1.46	2.7e-05	0	0	0
1222	2	AAF55812.2;AGB96167.1	1234	AAF55812.2	0 genes:. 2 proteins in this group did not match any genes. AAF55812.2:syndapin, isoform B [Drosophila melanogaster] ;AGB96167.1:syndapin, isoform D [Drosophila melanogaster] ;	Synd	5	18	18	5	0	18	16.4	0.00055715	2	3	3	2	0	3	5.26	0.00012779	2	3	3	2	0	3	6.07	0.00021216	0.000299	8	3	3.42857	2.45082	2.33333	0.000122	1	4	7	7	4	0	7	9.11	0.00012219	0	0	0
1235	1	AGB94926.1	1247	AGB94926.1	ribosomal protein L10, isoform E [Drosophila melanogaster]	RpL10	0	0	0	0	0	0	0	0	3	20	20	3	0	20	22.94	0.00193057	3	9	9	3	0	9	22.94	0.0014423	0.001686	9.66667	2	1.52632	5.2037	6.33333	0.000324	2	2	6	6	2	0	6	13.76	0.00023734	4	13	13
1241	1	AHN57432.1	1253	AHN57432.1	ribosomal protein S30, isoform C [Drosophila melanogaster]	RpS30	1	7	7	1	0	7	7.58	0.00081087	1	7	7	1	0	7	7.58	0.00111593	0	0	0	0	0	0	0	0	0.000963	4.66667	2	7	8.025	0.666667	0.00012	1	0	0	0	0	0	0	0	0	0	0	0
1246	1	AHN59221.1	1258	AHN59221.1	ribosomal protein L36, isoform E [Drosophila melanogaster]	RpL36	3	13	13	3	0	13	26.09	0.00172851	1	3	3	1	0	3	11.3	0.00054895	0	0	0	0	0	0	0	0	0.001139	5.33333	2	1.45455	4.74583	3.66667	0.00024	3	2	3	3	2	0	3	10.43	0.00022496	3	6	6
1262	1	AFH03724.1	1274	AFH03724.1	myosin heavy chain, isoform T [Drosophila melanogaster]	Mhc	64	318	4	3	314	318	34.76	0.0024783	23	110	0	0	110	27.5	12.95	0.00029495	74	246	0	0	246	63.5833	39.25	0.00113217	0.001302	224.667	3	134.8	651	1.66667	2e-06	2	2	2	0	0	2	0.5	1.73	2.2e-06	2	3	0
1263	1	AHN57407.1	1275	AHN57407.1	GluClalpha, isoform N [Drosophila melanogaster]	GluClalpha	5	10	0	0	10	5	9.5	0.00016513	7	23	0	0	23	0	14.9	0	11	38	2	1	36	6	27.86	0.00045273	0.000309	23.6667	2	17.75	infinity	1.33333	0	0	0	0	0	0	0	0	0	0	3	4	0
1268	1	AAN13764.1	1280	AAN13764.1	14-3-3epsilon, isoform B [Drosophila melanogaster]	14-3-3epsilon	12	128	2	2	126	20.3956	50.57	0.00119487	6	51	0	0	51	12.5	29.89	0.00100782	13	55	0	0	55	11.25	43.68	0.00150585	0.001236	78	3	1.04933	2.5122	74.3333	0.000492	2	17	40	0	0	40	0	42.91	0	25	112	4
1273	2	AAF47569.1;AGB93982.1	1285	AAF47569.1	0 genes:. 2 proteins in this group did not match any genes. AAF47569.1:alpha spectrin, isoform A [Drosophila melanogaster] ;AGB93982.1:alpha spectrin, isoform C [Drosophila melanogaster] ;	alpha-Spec	71	310	310	71	0	310	34.62	0.00196277	85	617	617	85	0	617	45.26	0.00537625	127	666	666	127	0	666	62.98	0.00963443	0.005658	531	3	1.44424	4.79898	367.667	0.001179	3	77	322	322	77	0	322	44.14	0.00114979	110	396	396
1310	1	ABW08723.1	1322	ABW08723.1	CASK, isoform D [Drosophila melanogaster]	CASK	5	21	0	0	21	5.25	9.98	0.00013583	9	73	0	0	73	21	18.44	0.00074773	14	79	0	0	79	21.25	32.66	0.00125615	0.000713	57.6667	3	14.4167	50.9286	4	1.4e-05	3	3	8	0	0	8	2	9.31	2.918e-05	2	2	0
1321	1	AFH06618.1	1334	AFH06618.1	ribosomal protein S27, isoform B [Drosophila melanogaster]	RpS27	1	6	6	1	0	6	13.1	0.00109219	1	3	3	1	0	3	15.48	0.00075154	1	6	6	1	0	6	13.1	0.0024954	0.001446	5	3	1.25	3.856	4	0.000375	3	1	4	4	1	0	4	13.1	0.00041064	1	3	3
1327	1	AAN09218.1	1340	AAN09218.1	ribosomal protein S6, isoform B [Drosophila melanogaster]	RpS6	4	17	17	4	0	17	14.52	0.00104815	2	5	5	2	0	5	10.48	0.00042426	1	2	2	1	0	2	4.84	0.00028174	0.000585	8	3	2.66667	4.33333	3	0.000135	2	3	3	3	3	0	3	13.71	0.00010432	2	6	6
1334	1	AAF56466.1	1347	AAF56466.1	astrocytic leucine-rich repeat molecule [Drosophila melanogaster]	alrm	3	5	5	3	0	5	7.64	0.00016232	2	3	3	2	0	3	3.82	0.00013403	2	2	2	2	0	2	6.58	0.00014835	0.000148	3.33333	3	1.66667	1.34545	2	0.00011	1	3	6	6	3	0	6	10.83	0.00010985	0	0	0
1335	1	AGB93452.1	1348	AGB93452.1	amphiphysin, isoform B [Drosophila melanogaster]	Amph	6	26	26	6	0	26	13.75	0.00079194	5	15	15	5	0	15	11.35	0.00062878	7	19	19	7	0	19	17.73	0.00132227	0.000914	20	3	1.03448	3.15172	19.3333	0.00029	3	4	9	9	4	0	9	13.55	0.0001546	12	27	27
1345	2	AAF50653.2;AAS65074.1	1358	AAF50653.2	0 genes:. 2 proteins in this group did not match any genes. AAF50653.2:CG8398, isoform A [Drosophila melanogaster] ;AAS65074.1:CG8398, isoform D [Drosophila melanogaster] ;	CG8398	0	0	0	0	0	0	0	0	1	8	8	1	0	8	2.05	0.00031349	2	3	3	2	0	3	3.72	0.00019517	0.000254	3.66667	2	1.83333	6.35	2	4e-05	2	0	0	0	0	0	0	0	0	3	4	4
1348	1	AAF50058.1	1361	AAF50058.1	salivary gland secretion 7 [Drosophila melanogaster]	Sgs7	0	0	0	0	0	0	0	0	1	3	3	1	0	3	27.03	0.0008531	1	12	12	1	0	12	27.03	0.00566524	0.003259	5	2	1.5	6.44071	3.33333	0.000506	2	0	0	0	0	0	0	0	0	1	4	4
1349	1	ACZ94982.1	1362	ACZ94982.1	adaptor protein complex 2, mu subunit, isoform C [Drosophila melanogaster]	AP-2mu	4	12	12	4	0	12	12.13	0.00041988	6	49	49	6	0	49	17.16	0.00235953	6	18	18	6	0	18	18.76	0.001439	0.001406	26.3333	3	1.75556	5.13139	15	0.000274	3	3	17	17	3	0	17	12.36	0.00033546	4	8	8
1356	1	AHN58178.1	1369	AHN58178.1	casein kinase IIalpha, isoform E [Drosophila melanogaster]	CkIIalpha	4	16	16	4	0	16	13.99	0.00072812	6	51	51	6	0	51	24.7	0.00319405	5	14	14	5	0	14	22.32	0.00145565	0.001793	27	3	1.62	4.68146	16.6667	0.000383	3	3	15	15	3	0	15	21.43	0.00038497	4	19	19
1364	1	AFH07983.1	1378	AFH07983.1	bruchpilot, isoform J [Drosophila melanogaster]	brp	51	251	6	2	245	251	22.65	0.0017149	42	298	8	2	290	218.909	21.22	0.00205833	90	426	16	2	410	314.182	34.94	0.00490445	0.002893	325	3	11.8902	49.8793	27.3333	5.8e-05	3	16	41	2	1	39	28	8.04	0.00010789	13	24	0
1370	1	AAF51020.1	1384	AAF51020.1	Trehalose-6-phosphate synthase 1 [Drosophila melanogaster]	Tps1	1	2	2	1	0	2	1.98	3.78e-05	4	7	7	4	0	7	7.42	0.00018208	0	0	0	0	0	0	0	0	0.00011	3	2	1.125	1.61765	2.66667	6.8e-05	1	0	0	0	0	0	0	0	0	4	8	8
1373	1	ABW08601.2	1387	ABW08601.2	Chondrocyte-derived ezrin-like domain containing protein, isoform G [Drosophila melanogaster]	Cdep	22	65	65	22	0	65	8.38	0.0002326	24	89	89	24	0	89	7.68	0.0004383	59	178	178	59	0	178	21.18	0.00145531	0.000709	110.667	3	33.2	118.167	3.33333	6e-06	3	2	3	3	2	0	3	0.8	6.05e-06	2	4	4
1382	1	AHN54299.1	1396	AHN54299.1	ribosomal protein S2, isoform C [Drosophila melanogaster]	RpS2	3	11	11	3	0	11	13.11	0.00062995	1	2	2	1	0	2	5.99	0.00015763	0	0	0	0	0	0	0	0	0.000394	4.33333	2	1.18182	3.71698	3.66667	0.000106	3	2	4	4	2	0	4	15.36	0.00012919	2	5	5
1384	2	AAG22346.2;AGB95335.1	1398	AAG22346.2	0 genes:. 2 proteins in this group did not match any genes. AAG22346.2:ade5, isoform A [Drosophila melanogaster] ;AGB95335.1:ade5, isoform B [Drosophila melanogaster] ;	ade5	2	3	3	2	0	3	6.06	0.00010693	4	5	5	4	0	5	12.35	0.00024526	1	2	2	1	0	2	3.96	0.00016287	0.000172	3.33333	3	1	1.075	3.33333	0.00016	1	0	0	0	0	0	0	0	0	3	10	10
1389	5	AAS64958.1;ABW08452.2;ADV37478.1;AGB94062.1;AGB94063.1	1403	AAS64958.1	0 genes:. 5 proteins in this group did not match any genes. AAS64958.1:karst, isoform B [Drosophila melanogaster] ;ABW08452.2:karst, isoform E [Drosophila melanogaster] ;ADV37478.1:karst, isoform F [Drosophila melanogaster] ;AGB94062.1:karst, isoform G [Drosophila melanogaster] ;AGB94063.1:karst, isoform H [Drosophila melanogaster] ;	kst	9	14	14	9	0	14	3.57	5.198e-05	0	0	0	0	0	0	0	0	5	6	6	5	0	6	1.72	5.09e-05	5.1e-05	6.66667	2	6.66667	8.5	1	6e-06	1	3	3	3	3	0	3	1.21	6.28e-06	0	0	0
1406	1	AAS64800.1	1420	AAS64800.1	par-1, isoform H [Drosophila melanogaster]	par-1	5	9	3	2	6	9	8.56	0.00013859	2	2	0	0	2	1	2.72	2.119e-05	0	0	0	0	0	0	0	0	8e-05	3.66667	2	1.57143	6.15385	2.33333	1.3e-05	1	2	3	0	0	3	1.5	3.12	1.303e-05	3	4	0
1411	1	AAN13766.1	1425	AAN13766.1	14-3-3epsilon, isoform C [Drosophila melanogaster]	14-3-3epsilon	12	131	5	2	126	50.989	49.61	0.00304552	6	51	0	0	51	12.5	30.47	0.0010275	13	55	0	0	55	11.25	44.53	0.00153526	0.001869	79	3	1.06757	4.22851	74	0.000442	2	17	40	0	0	40	0	43.75	0	25	111	3
1420	1	AAF52879.1	1434	AAF52879.1	eEF1delta, isoform B [Drosophila melanogaster]	eEF1delta	1	2	2	1	0	2	6.25	0.00011946	1	2	2	1	0	2	4.69	0.0001644	0	0	0	0	0	0	0	0	0.000142	1.33333	2	2	2.29032	0.666667	6.2e-05	1	0	0	0	0	0	0	0	0	0	0	0
1429	1	AHN58033.1	1443	AHN58033.1	ribosomal protein S9, isoform E [Drosophila melanogaster]	RpS9	3	7	7	3	0	7	14.36	0.00054889	4	20	20	4	0	20	19.49	0.00215827	0	0	0	0	0	0	0	0	0.001354	9	2	4.5	12.1982	2	0.000111	2	0	0	0	0	0	0	0	0	2	4	4
1434	6	AAF57227.2;AAF57229.2;ACZ94326.1;AFH03802.1;AHN54640.1;AHN54641.1	1448	AAF57227.2	0 genes:. 6 proteins in this group did not match any genes. AAF57227.2:no long nerve cord, isoform B [Drosophila melanogaster] ;AAF57229.2:no long nerve cord, isoform A [Drosophila melanogaster] ;ACZ94326.1:no long nerve cord, isoform D [Drosophila melanogaster] ;AFH03802.1:no long nerve cord, isoform E [Drosophila melanogaster] ;AHN54640.1:no long nerve cord, isoform F [Drosophila melanogaster] …	nolo	10	31	31	10	0	31	10.36	0.00046746	1	2	2	1	0	2	1.58	4.151e-05	5	13	13	5	0	13	7.89	0.00044789	0.000319	15.3333	3	2.09091	5.8	7.33333	5.5e-05	3	4	6	6	4	0	6	5.42	5.103e-05	5	10	10
1439	1	AAN10963.1	1453	AAN10963.1	myosin heavy chain, isoform D [Drosophila melanogaster]	Mhc	62	316	0	1	316	1	34.81	7.79e-06	23	110	0	0	110	27.5	12.95	0.00029495	74	246	0	0	246	63.5833	39.25	0.00113217	0.000478	224	3	134.4	239	1.66667	2e-06	2	2	2	0	0	2	0.5	1.73	2.2e-06	2	3	0
1453	1	AAF52016.1	1467	AAF52016.1	NMDA receptor 1 [Drosophila melanogaster]	Nmdar1	7	15	15	7	0	15	8.53	0.00023005	3	4	4	3	0	4	5.12	8.443e-05	14	30	30	14	0	30	17.35	0.00105122	0.000455	16.3333	3	6.125	13.3824	2.66667	3.4e-05	2	3	6	6	3	0	6	5.52	5.19e-05	0	0	0
1454	1	AFH08207.1	1468	AFH08207.1	synaptojanin, isoform C [Drosophila melanogaster]	Synj	0	0	0	0	0	0	0	0	3	6	6	3	0	6	6.16	0.00010366	3	3	3	3	0	3	4.84	8.605e-05	9.5e-05	3	2	1.125	3.51852	2.66667	2.7e-05	2	3	6	6	3	0	6	4.43	4.248e-05	1	2	2
1478	1	AAF55922.2	1492	AAF55922.2	CASK, isoform B [Drosophila melanogaster]	CASK	11	38	0	0	38	13.75	15.59	0.00023413	20	201	0	0	201	85	25.95	0.00199184	29	179	0	0	179	71.25	41.87	0.0027719	0.001666	139.333	3	11.2973	35.4468	12.3333	4.7e-05	3	9	24	0	0	24	10	16.37	9.603e-05	5	8	0
1479	1	AAN06519.1	1493	AAN06519.1	Crk oncogene, isoform C [Drosophila melanogaster]	Crk	6	16	16	6	0	16	22.14	0.00090277	2	9	9	2	0	9	12.92	0.00069885	1	2	2	1	0	2	5.54	0.00025783	0.00062	9	3	13.5	9.6875	0.666667	6.4e-05	1	2	2	2	2	0	2	12.92	6.364e-05	0	0	0
1483	1	AFH04360.1	1497	AFH04360.1	nervous wreck, isoform B [Drosophila melanogaster]	nwk	13	62	0	0	62	1	14.1	1.529e-05	8	37	0	0	37	9.25	9.4	0.00019465	6	16	0	0	16	4	8.2	0.00013974	0.000117	38.3333	3	1.17347	3.16216	32.6667	3.7e-05	3	13	39	0	0	39	0.666667	20.3	5.75e-06	15	45	0
1498	1	AAF47660.1	1513	AAF47660.1	ribosomal protein L8, isoform B [Drosophila melanogaster]	RpL8	5	26	26	5	0	26	23.83	0.00155295	6	35	35	6	0	35	28.52	0.002877	0	0	0	0	0	0	0	0	0.002215	20.3333	2	1.35556	5	15	0.000443	3	5	9	9	5	0	9	28.52	0.00030317	5	21	21
1504	1	ALI30548.1	1519	ALI30548.1	uncoordinated 115b, isoform F [Drosophila melanogaster]	Unc-115b	5	11	0	0	11	4.33333	10.58	8.764e-05	5	23	0	0	23	8.33333	11.24	0.00023196	9	22	0	0	22	0	14.95	0	0.00016	18.6667	2	1.4	3.55556	13.3333	4.5e-05	3	2	5	0	0	5	1.66667	6.22	1.901e-05	9	17	0
1511	1	AHN54116.1	1526	AHN54116.1	ribosomal protein L27A, isoform D [Drosophila melanogaster]	RpL27A	2	11	11	2	0	11	11.41	0.00112884	1	2	2	1	0	2	6.71	0.00028246	0	0	0	0	0	0	0	0	0.000706	4.33333	2	2.6	3.05628	1.66667	0.000231	1	0	0	0	0	0	0	0	0	3	5	5
1514	1	ABW09364.1	1529	ABW09364.1	retinal degeneration A, isoform B [Drosophila melanogaster]	rdgA	26	99	99	26	0	99	26.78	0.00147397	14	81	81	14	0	81	18.21	0.00165969	18	51	51	18	0	51	24.93	0.00173488	0.001623	77	3	1.2623	3.5054	61	0.000463	3	27	71	71	27	0	71	39.63	0.00059616	23	68	68
1521	1	AAN11498.1	1536	AAN11498.1	patj, isoform A [Drosophila melanogaster]	Patj	14	38	38	14	0	38	26.06	0.0006671	4	7	7	4	0	7	8.73	0.00016912	12	32	32	12	0	32	29.16	0.00128351	0.000707	25.6667	3	3.34783	10.1	7.66667	7e-05	3	4	7	7	4	0	7	11.6	6.93e-05	2	3	3
1531	1	AAF50272.1	1546	AAF50272.1	ribosomal protein S17 [Drosophila melanogaster]	RpS17	3	26	26	3	0	26	33.59	0.00303478	2	5	5	2	0	5	16.79	0.00080317	1	2	2	1	0	2	6.11	0.00053337	0.001457	11	3	2.0625	4.79276	5.33333	0.000304	3	2	2	2	2	0	2	14.5	0.00013165	3	8	8
1535	2	AAN11047.1;ACZ94302.1	1550	AAN11047.1	0 genes:. 2 proteins in this group did not match any genes. AAN11047.1:Hig-anchoring scaffold protein, isoform A [Drosophila melanogaster] ;ACZ94302.1:Hig-anchoring scaffold protein, isoform H [Drosophila melanogaster] ;	Hasp	33	194	194	33	0	194	25.42	0.00176992	10	50	50	10	0	50	10.68	0.00062778	22	58	58	22	0	58	15.99	0.00120899	0.001202	100.667	3	10.7857	27.9535	9.33333	4.3e-05	3	5	6	6	5	0	6	3.58	3.087e-05	6	9	9
1551	1	AAF48012.1	1566	AAF48012.1	antdh [Drosophila melanogaster]	antdh	2	3	3	2	0	3	14.4	0.00018349	1	2	2	1	0	2	4.4	0.00016835	0	0	0	0	0	0	0	0	0.000176	1.66667	2	2.5	3.2	0.666667	5.5e-05	1	0	0	0	0	0	0	0	0	1	2	2
1553	7	AAF51030.3;AAN11173.1;ACZ94160.1;AGB92555.1;AGB92556.1;ALI30193.1;ALI30194.1	1568	AAF51030.3	0 genes:. 7 proteins in this group did not match any genes. AAF51030.3:turtle, isoform C [Drosophila melanogaster] ;AAN11173.1:turtle, isoform E [Drosophila melanogaster] ;ACZ94160.1:turtle, isoform G [Drosophila melanogaster] ;AGB92555.1:turtle, isoform H [Drosophila melanogaster] ;AGB92556.1:turtle, isoform I [Drosophila melanogaster] ;ALI30193.1:turtle, isoform J [Drosophila melanogaster] ;ALI…	tutl	8	15	15	8	0	15	12.4	0.000254	1	1	1	1	0	1	1.66	2.33e-05	10	24	24	10	0	24	19.49	0.00092852	0.000402	13.3333	3	1.48148	5.43243	9	7.4e-05	3	4	6	6	4	0	6	7.75	5.73e-05	7	17	17
1566	1	AAF52057.1	1581	AAF52057.1	retinophilin [Drosophila melanogaster]	rtp	2	56	56	2	0	56	17.17	0.00432462	1	3	3	1	0	3	6.57	0.00031884	3	13	13	3	0	13	20.2	0.00229376	0.002312	24	3	2.76923	6.90149	8.66667	0.000335	3	2	7	7	2	0	7	15.66	0.00030487	3	11	11
1568	1	AAS64857.2	1583	AAS64857.2	uncharacterized protein Dmel_CG33470, isoform C [Drosophila melanogaster]	IMPPP	4	9	9	4	0	9	24.51	0.00053547	1	1	1	1	0	1	6.61	8.188e-05	1	1	1	1	0	1	6.61	0.00013594	0.000251	3.66667	3	1.83333	1.55901	2	0.000161	1	0	0	0	0	0	0	0	0	2	6	6
1593	1	AHN56120.1	1608	AHN56120.1	elongation factor 1alpha48D, isoform E [Drosophila melanogaster]	Ef1alpha48D	3	11	0	0	11	5.5	7.13	0.00018164	7	106	11	3	95	63.25	29.81	0.00287469	7	34	16	3	18	32	20.52	0.00241456	0.001824	50.3333	3	1.08633	2.72239	46.3333	0.00067	3	8	42	29	4	13	35.5	23.97	0.00066119	8	40	28
1595	3	AAM71132.2;AFH08226.1;AGB93673.1	1610	AAM71132.2	0 genes:. 3 proteins in this group did not match any genes. AAM71132.2:CG3499, isoform B [Drosophila melanogaster] ;AFH08226.1:CG3499, isoform C [Drosophila melanogaster] ;AGB93673.1:CG3499, isoform D [Drosophila melanogaster] ;	CG3499	3	5	5	3	0	5	5.57	0.00010388	4	23	23	4	0	23	8.42	0.0006576	0	0	0	0	0	0	0	0	0.000381	9.33333	2	1.07692	2.86466	8.66667	0.000133	2	6	10	10	6	0	10	11.55	0.00011717	8	16	16
1600	1	AGB92756.1	1616	AGB92756.1	barrier to autointegration factor, isoform B [Drosophila melanogaster]	baf	3	38	38	3	0	38	55.56	0.00645604	1	2	2	1	0	2	20	0.00046763	2	14	14	2	0	14	36.67	0.00543444	0.004119	18	3	27	23.5371	0.666667	0.000175	1	0	0	0	0	0	0	0	0	0	0	0
1603	2	AAF53281.2;AGB92977.1	1619	AAF53281.2	0 genes:. 2 proteins in this group did not match any genes. AAF53281.2:uncharacterized protein Dmel_CG43778, isoform D [Drosophila melanogaster] ;AGB92977.1:uncharacterized protein Dmel_CG43778, isoform A [Drosophila melanogaster] ;	CG43778	0	0	0	0	0	0	0	0	1	7	7	1	0	7	2.22	0.00032661	1	5	5	1	0	5	2.22	0.00038731	0.000357	4	2	1.71429	3.33645	2.33333	0.000107	1	0	0	0	0	0	0	0	0	2	7	7
1608	1	AHN57480.1	1624	AHN57480.1	ribosomal protein S3, isoform B [Drosophila melanogaster]	RpS3	1	2	2	1	0	2	4.88	0.00012431	1	8	8	1	0	8	5.28	0.00068433	4	9	9	4	0	9	24.39	0.00127813	0.000696	6.33333	3	1.1875	4.21818	5.33333	0.000165	3	2	2	2	2	0	2	12.2	7.011e-05	2	6	6
1613	2	AAF47085.1;AGB93689.1	1629	AAF47085.1	0 genes:. 2 proteins in this group did not match any genes. AAF47085.1:transmembrane 4 superfamily, isoform A [Drosophila melanogaster] ;AGB93689.1:transmembrane 4 superfamily, isoform C [Drosophila melanogaster] ;	TM4SF	7	52	52	7	0	52	20.98	0.00278011	9	71	71	9	0	71	37.76	0.00522401	12	93	93	12	0	93	28.67	0.0113602	0.006455	72	3	2.45455	8.07885	29.3333	0.000799	3	6	36	36	6	0	36	21.33	0.00108546	9	35	35
1623	1	AGB92461.2	1639	AGB92461.2	eyes shut, isoform E [Drosophila melanogaster]	eys	7	23	23	7	0	23	3.4	0.00016162	3	9	9	3	0	9	2.67	8.704e-05	4	7	7	4	0	7	3.17	0.00011238	0.00012	13	3	9.75	17.1429	1.33333	7e-06	2	2	2	2	2	0	2	1.1	7.93e-06	1	2	2
1630	1	AGB94143.1	1646	AGB94143.1	still life, isoform M [Drosophila melanogaster]	sif	24	85	0	0	85	13.6786	13.68	0.00010003	36	357	0	0	357	61.4738	22.19	0.00061865	64	256	0	0	256	2.53333	35.29	4.233e-05	0.000254	232.667	3	22.5161	36.2857	10.3333	7e-06	3	8	16	0	0	16	2.72143	7.8	1.122e-05	5	6	0
1631	1	AGB95394.1	1647	AGB95394.1	flotillin 2, isoform I [Drosophila melanogaster]	Flo2	12	82	0	0	82	0	33.79	0	7	27	7	1	20	27	25.29	0.00130613	12	33	0	0	33	16.5	31.72	0.00132515	0.001316	47.3333	2	1.09231	3.24938	43.3333	0.000405	2	6	25	0	0	25	12.5	18.16	0.0002478	13	43	0
1632	1	ABW08473.2	1648	ABW08473.2	still life, isoform N [Drosophila melanogaster]	sif	24	85	0	0	85	13.6786	13.74	0.00010051	37	353	0	0	353	58.6405	21.91	0.00059298	64	265	0	0	265	9.53333	35.08	0.00016004	0.000285	234.333	3	22.6774	40.7143	10.3333	7e-06	3	8	16	0	0	16	2.72143	7.83	1.128e-05	5	6	0
1634	1	AAF46406.1	1650	AAF46406.1	hexosaminidase 2 [Drosophila melanogaster]	Hexo2	1	4	4	1	0	4	1.77	9.833e-05	4	12	12	4	0	12	9.97	0.00040598	3	8	8	3	0	8	7.88	0.00044933	0.000318	8	3	1.84615	5.88889	4.33333	5.4e-05	3	2	5	5	2	0	5	4.5	6.932e-05	2	6	6
1642	1	AAF46582.2	1658	AAF46582.2	flapwing, isoform A [Drosophila melanogaster]	flw	2	10	6	1	4	10	5.86	0.00033168	4	22	4	1	18	12.6667	10.2	0.00057819	5	12	10	3	2	11.5882	16.49	0.00087818	0.000596	14.6667	3	3.66667	5.51852	4	0.000108	2	3	10	10	3	0	10	8.03	0.00018706	1	2	2
1657	1	EAA46020.2	1673	EAA46020.2	ribosomal protein L5, isoform H [Drosophila melanogaster]	RpL5	3	9	9	3	0	9	9.7	0.00046025	2	9	9	2	0	9	8.7	0.00063341	2	2	2	2	0	2	15.05	0.00023368	0.000442	6.66667	3	1.05263	2.71166	6.33333	0.000163	3	2	6	6	2	0	6	8.7	0.00017304	3	8	8
1658	1	AFH07366.1	1674	AFH07366.1	upheld, isoform M [Drosophila melanogaster]	up	8	89	0	0	89	16.8333	20.38	0.00069006	4	17	0	0	17	2.83333	11.53	0.00015985	4	10	0	0	10	1.66667	11.53	0.0001561	0.000335	38.6667	3	10.5455	25.7692	3.66667	1.3e-05	3	3	4	0	0	4	0.666667	10.19	1.541e-05	2	5	0
1664	1	ACZ94872.2	1680	ACZ94872.2	uncoordinated 115a, isoform J [Drosophila melanogaster]	Unc-115a	5	11	0	0	11	4.33333	9.84	8.15e-05	5	31	0	0	31	12.3333	10.82	0.00031923	9	22	0	0	22	0	13.9	0	0.0002	21.3333	2	1.33333	3.7037	16	5.4e-05	3	3	7	0	0	7	2.66667	7.63	2.829e-05	11	21	0
1672	1	AHN59386.1	1688	AHN59386.1	actin 5C, isoform E [Drosophila melanogaster]	Act5C	15	374	0	0	374	144	39.89	0.00585598	13	86	2	1	84	86	43.09	0.00481307	20	86	5	1	81	38.1377	50.53	0.00354352	0.004738	182	3	1.00552	1.76199	181	0.002689	3	22	161	13	3	148	104.689	55.85	0.002401	25	214	37
1674	2	AAF46048.1;AFH07247.1	1690	AAF46048.1	0 genes:. 2 proteins in this group did not match any genes. AAF46048.1:myosin light chain cytoplasmic, isoform A [Drosophila melanogaster] ;AFH07247.1:myosin light chain cytoplasmic, isoform B [Drosophila melanogaster] ;	Mlc-c	4	9	9	4	0	9	43.54	0.00093616	1	5	5	1	0	5	6.12	0.00071575	2	6	6	2	0	6	28.57	0.00142595	0.001026	6.66667	3	1.33333	2.59091	5	0.000396	2	0	0	0	0	0	0	0	0	2	2	2
1679	1	ACZ95302.1	1695	ACZ95302.1	shibire, isoform L [Drosophila melanogaster]	shi	18	73	73	18	0	73	27.75	0.00126412	23	331	331	23	0	331	33.3	0.00788821	34	172	172	34	0	172	45.98	0.00680514	0.005319	192	3	1.45088	4.35627	132.333	0.001221	3	46	273	273	46	0	273	49.38	0.00266612	23	98	98
1680	1	AHN58022.1	1696	AHN58022.1	nervous wreck, isoform L [Drosophila melanogaster]	nwk	13	65	0	0	65	2.5	14.06	3.708e-05	8	37	0	0	37	9.25	9.12	0.0001888	6	16	0	0	16	4	7.95	0.00013554	0.00012	39.3333	3	1.19192	3.33333	33	3.6e-05	3	14	40	0	0	40	0.666667	22.79	5.58e-06	15	45	0
1682	2	AAF55822.2;ABW08712.3	1698	AAF55822.2	0 genes:. 2 proteins in this group did not match any genes. AAF55822.2:uncharacterized protein Dmel_CG31191, isoform A [Drosophila melanogaster] ;ABW08712.3:uncharacterized protein Dmel_CG31191, isoform D [Drosophila melanogaster] ;	CG31191	2	4	4	2	0	4	11.37	0.00023985	0	0	0	0	0	0	0	0	1	1	1	1	0	1	5.49	0.000137	0.000188	1.66667	2	2.5	3.48148	0.666667	5.4e-05	1	0	0	0	0	0	0	0	0	1	2	2
1694	1	ABV53874.2	1710	ABV53874.2	uncharacterized protein Dmel_CG34370, isoform G [Drosophila melanogaster]	CG34370	20	230	230	20	0	230	27.31	0.00369416	11	34	34	11	0	34	18.91	0.00075154	18	97	97	18	0	97	29.41	0.00355962	0.002668	120.333	3	4.40244	12.018	27.3333	0.000222	3	15	28	28	15	0	28	27.31	0.00025363	12	34	34
1697	1	AAF55519.2	1713	AAF55519.2	14-3-3epsilon, isoform A [Drosophila melanogaster]	14-3-3epsilon	12	132	6	2	126	61.1868	50.76	0.00357093	6	51	0	0	51	12.5	29.77	0.00100397	13	55	0	0	55	11.25	43.51	0.0015001	0.002025	79.3333	3	1	1.61355	79.3333	0.001255	3	18	41	1	1	40	35.6667	52.29	0.00117392	25	126	18
1698	1	AHN59334.1	1714	AHN59334.1	uncharacterized protein Dmel_CG11444, isoform B [Drosophila melanogaster]	CG11444	1	2	2	1	0	2	8.37	0.00014224	1	2	2	1	0	2	6.51	0.00019575	0	0	0	0	0	0	0	0	0.000169	1.33333	2	2	2.64062	0.666667	6.4e-05	1	0	0	0	0	0	0	0	0	1	2	2
1701	1	ACZ94916.3	1717	ACZ94916.3	RIM-binding protein, isoform N [Drosophila melanogaster]	Rbp	7	16	0	0	16	8	5.19	6.83e-05	11	47	0	0	47	0	9.16	0	26	107	1	1	106	107	20.55	0.00208717	0.001078	56.6667	2	9.44444	77	6	1.4e-05	3	3	9	0	0	9	4.5	3.35	2.167e-05	2	3	0
1705	1	ACZ95277.1	1721	ACZ95277.1	upheld, isoform I [Drosophila melanogaster]	up	9	101	0	0	101	20.8333	24.43	0.0008024	4	17	0	0	17	2.83333	10.83	0.00015018	5	12	0	0	12	2.33333	14.36	0.00020533	0.000386	43.3333	3	10.8333	27.5714	4	1.4e-05	3	4	5	0	0	5	1	13.1	2.172e-05	2	5	0
1715	3	AAF46919.3;ABI31111.4;AFH08224.1	1731	AAF46919.3	0 genes:. 3 proteins in this group did not match any genes. AAF46919.3:phosphatidylinositol 4-phosphate 5-kinase at 59B, isoform E [Drosophila melanogaster] ;ABI31111.4:phosphatidylinositol 4-phosphate 5-kinase at 59B, isoform I [Drosophila melanogaster] ;AFH08224.1:phosphatidylinositol 4-phosphate 5-kinase at 59B, isoform F [Drosophila melanogaster] ;	PIP5K59B	6	11	11	6	0	11	8.67	0.00022426	5	13	13	5	0	13	13.47	0.00036475	0	0	0	0	0	0	0	0	0.000295	8	2	6	14.0476	1.33333	2.1e-05	2	2	2	2	2	0	2	5.07	2.3e-05	1	2	2
1716	2	AAF49168.3;AAO41234.2	1732	AAF49168.3	0 genes:. 2 proteins in this group did not match any genes. AAF49168.3:uncharacterized protein Dmel_CG32206, isoform B [Drosophila melanogaster] ;AAO41234.2:uncharacterized protein Dmel_CG32206, isoform E [Drosophila melanogaster] ;	CG32206	15	53	53	15	0	53	15.24	0.00064318	10	49	49	10	0	49	11.83	0.00081835	17	48	48	17	0	48	20.48	0.00133088	0.000931	50	3	8.33333	24.5	6	3.8e-05	3	4	8	8	4	0	8	5.16	5.475e-05	4	5	5
1722	1	AAF57775.1	1738	AAF57775.1	prophenoloxidase 1 [Drosophila melanogaster]	PPO1	14	120	120	14	0	120	28.41	0.00265924	13	76	76	13	0	76	27.1	0.0023178	14	48	48	14	0	48	28.84	0.00243031	0.002469	81.3333	3	4.78431	12.8594	17	0.000192	3	7	20	20	7	0	20	18.55	0.00024995	8	20	20
1732	1	AFH03747.1	1748	AFH03747.1	arrestin 1, isoform B [Drosophila melanogaster]	Arr1	10	45	45	10	0	45	34.34	0.00189032	9	60	60	9	0	60	33.24	0.00346866	9	41	41	9	0	41	29.95	0.00393506	0.003098	48.6667	3	1.14062	3.45373	42.6667	0.000897	3	8	47	47	8	0	47	31.04	0.00111346	10	64	64
1746	1	AGB95946.1	1762	AGB95946.1	HTRA2-related serine protease, isoform B [Drosophila melanogaster]	HtrA2	2	8	8	2	0	8	6.87	0.00028987	1	1	1	1	0	1	2.37	4.987e-05	1	2	2	1	0	2	4.27	0.00016557	0.000168	3.66667	3	2.75	2.58462	1.33333	6.5e-05	1	0	0	0	0	0	0	0	0	2	4	4
1755	1	EAA45985.1	1771	EAA45985.1	adherens junction protein p120 [Drosophila melanogaster]	p120ctn	3	3	3	3	0	3	6.79	5.873e-05	4	19	19	4	0	19	8.45	0.00051193	4	6	6	4	0	6	10.37	0.00026839	0.00028	9.33333	3	1.27273	3.68421	7.33333	7.6e-05	3	6	13	13	6	0	13	12.68	0.00014354	3	6	6
1757	1	AHN59582.1	1773	AHN59582.1	Ran, isoform D [Drosophila melanogaster]	Ran	2	11	11	2	0	11	17.59	0.00077869	1	3	3	1	0	3	6.48	0.00029227	0	0	0	0	0	0	0	0	0.000535	4.66667	2	1.27273	4.11538	3.66667	0.00013	3	1	3	3	1	0	3	9.72	0.00011977	2	5	5
1760	1	AFH03722.1	1776	AFH03722.1	myosin heavy chain, isoform R [Drosophila melanogaster]	Mhc	63	322	0	0	322	9	34.15	7.014e-05	23	110	0	0	110	27.5	12.95	0.00029495	74	239	0	0	239	63.75	39.3	0.00113514	0.0005	223.667	3	134.2	250	1.66667	2e-06	2	2	2	0	0	2	0.5	1.73	2.2e-06	2	3	0
1765	6	AAF47657.5;AFH04243.1;AFH04246.1;AFH04247.1;AFH04248.1;AFH04249.1	1781	AAF47657.5	0 genes:. 6 proteins in this group did not match any genes. AAF47657.5:spinophilin, isoform S [Drosophila melanogaster] ;AFH04243.1:spinophilin, isoform D [Drosophila melanogaster] ;AFH04246.1:spinophilin, isoform G [Drosophila melanogaster] ;AFH04247.1:spinophilin, isoform H [Drosophila melanogaster] ;AFH04248.1:spinophilin, isoform I [Drosophila melanogaster] ;AFH04249.1:spinophilin, isoform J …	Spn	6	21	21	6	0	21	4.25	0.00015154	2	4	4	2	0	4	1.89	3.972e-05	5	9	9	5	0	9	3.45	0.00014838	0.000113	11.3333	3	11.3333	9.41667	1	1.2e-05	1	2	3	3	2	0	3	1.93	1.221e-05	0	0	0
1770	1	ALI30487.1	1786	ALI30487.1	ribosomal protein L26, isoform C [Drosophila melanogaster]	RpL26	3	15	15	3	0	15	26.85	0.00153932	1	3	3	1	0	3	7.38	0.00042369	0	0	0	0	0	0	0	0	0.000982	6	2	2.25	4.48402	2.66667	0.000219	2	2	3	3	2	0	3	16.78	0.00017363	0	0	0
1781	1	AHN56208.1	1797	AHN56208.1	ribosomal protein S23, isoform B [Drosophila melanogaster]	RpS23	2	15	15	2	0	15	21.68	0.00160391	2	5	5	2	0	5	21.68	0.00073578	0	0	0	0	0	0	0	0	0.00117	6.66667	2	5	5.29412	1.33333	0.000221	1	0	0	0	0	0	0	0	0	0	0	0
1789	1	AAF57817.1	1805	AAF57817.1	P32 [Drosophila melanogaster]	P32	0	0	0	0	0	0	0	0	3	25	25	3	0	25	16.73	0.0020003	2	13	13	2	0	13	17.49	0.00172686	0.001864	12.6667	2	1.05556	5.28045	12	0.000353	3	3	8	8	3	0	8	21.29	0.00026231	3	11	11
1828	1	AAN10889.1	1844	AAN10889.1	vasa intronic gene, isoform D [Drosophila melanogaster]	vig	1	2	2	1	0	2	3.67	6.241e-05	1	1	1	1	0	1	2.65	4.295e-05	0	0	0	0	0	0	0	0	5.3e-05	1	2	1	1.2619	1	4.2e-05	1	0	0	0	0	0	0	0	0	2	3	3
1830	1	AAF52504.3	1846	AAF52504.3	neither inactivation nor afterpotential C, isoform B [Drosophila melanogaster]	ninaC	34	160	37	11	123	160	24.45	0.00162991	47	449	116	9	333	449	41.64	0.00629473	58	290	73	18	217	284.213	40.71	0.00661504	0.004847	299.667	3	1.00672	3.21419	297.667	0.001508	3	61	420	98	13	322	401.423	48.3	0.00230622	71	339	60
1831	1	AAF52130.1	1847	AAF52130.1	lost [Drosophila melanogaster]	lost	2	4	4	2	0	4	4.95	0.00011222	2	9	9	2	0	9	4.59	0.0003475	0	0	0	0	0	0	0	0	0.00023	4.33333	2	4.33333	6.05263	1	3.8e-05	1	0	0	0	0	0	0	0	0	2	3	3
1836	1	AAF45546.1	1852	AAF45546.1	ribosomal protein L22 [Drosophila melanogaster]	RpL22	3	33	33	3	0	33	11.04	0.00168759	11	66	66	11	0	66	40.13	0.00464498	5	12	12	5	0	12	21.4	0.0014021	0.002578	37	3	3.36364	9.01399	11	0.000286	3	3	7	7	3	0	7	16.72	0.00020189	5	9	9
1851	1	EAA46058.2	1867	EAA46058.2	stoned A, isoform C [Drosophila melanogaster]	stnA	2	9	9	2	0	9	5.06	0.0001619	3	8	8	3	0	8	5.06	0.00019805	1	1	1	1	0	1	2.47	4.11e-05	0.000134	6	3	1.05882	2.57692	5.66667	5.2e-05	3	5	7	7	5	0	7	11.18	7.102e-05	3	7	7
1864	5	AAF45655.2;AFH07178.1;AFH07180.1;AGB94982.1;AGB94983.1	1880	AAF45655.2	0 genes:. 5 proteins in this group did not match any genes. AAF45655.2:uncharacterized protein Dmel_CG32809, isoform D [Drosophila melanogaster] ;AFH07178.1:uncharacterized protein Dmel_CG32809, isoform E [Drosophila melanogaster] ;AFH07180.1:uncharacterized protein Dmel_CG32809, isoform G [Drosophila melanogaster] ;AGB94982.1:uncharacterized protein Dmel_CG32809, isoform I [Drosophila melanogast…	CG32809	12	22	22	12	0	22	12.64	0.0002726	5	13	13	5	0	13	5.27	0.00022169	4	12	12	4	0	12	3.97	0.00033973	0.000278	15.6667	3	7.83333	13.9	2	2e-05	2	2	4	4	2	0	4	1.94	2.795e-05	0	0	0
1865	1	AAF52027.1	1881	AAF52027.1	ribosomal protein L35A [Drosophila melanogaster]	RpL35A	2	9	9	2	0	9	11.46	0.00087653	3	17	17	3	0	17	17.2	0.00227856	0	0	0	0	0	0	0	0	0.001578	8.66667	2	1.52941	4.16359	5.66667	0.000379	2	0	0	0	0	0	0	0	0	4	15	15
1878	1	AAF56970.1	1895	AAF56970.1	transient receptor potential, isoform A [Drosophila melanogaster]	trp	21	123	123	21	0	123	21.57	0.0014751	20	120	120	20	0	120	19.37	0.00198053	27	126	126	27	0	126	23.22	0.00345247	0.002303	123	3	1.32734	4.04035	92.6667	0.00057	3	23	127	127	23	0	127	20.78	0.00085896	27	105	105
1879	1	AAF59001.1	1896	AAF59001.1	prophenoloxidase 2 [Drosophila melanogaster]	PPO2	7	12	12	7	0	12	11.26	0.00026826	7	29	29	7	0	29	15.35	0.00089218	1	4	4	1	0	4	4.09	0.0002043	0.000455	15	3	1.55172	4.29245	9.66667	0.000106	3	3	4	4	3	0	4	6.58	5.043e-05	5	15	15
1883	2	AAN14210.1;ACL83583.1	1900	AAN14210.1	0 genes:. 2 proteins in this group did not match any genes. AAN14210.1:ribosomal protein L32, isoform C [Drosophila melanogaster] ;ACL83583.1:ribosomal protein L32, isoform D [Drosophila melanogaster] ;	RpL32	5	25	25	5	0	25	25.17	0.00260045	2	6	6	2	0	6	19.05	0.00085891	0	0	0	0	0	0	0	0	0.00173	10.3333	2	1.63158	5.22659	6.33333	0.000331	3	2	3	3	2	0	3	15.65	0.00017599	2	6	6
1892	1	AGB92653.1	1909	AGB92653.1	eukaryotic initiation factor 4a, isoform F [Drosophila melanogaster]	eIF-4a	0	0	0	0	0	0	0	0	4	11	11	4	0	11	15.63	0.00057438	1	1	1	1	0	1	2.73	8.669e-05	0.000331	4	2	1.2	5.09231	3.33333	6.5e-05	3	2	3	3	2	0	3	8.44	6.419e-05	2	3	3
1897	1	AHN54261.1	1914	AHN54261.1	ribosomal protein S13, isoform C [Drosophila melanogaster]	RpS13	1	2	2	1	0	2	6.62	0.00020252	2	13	13	2	0	13	17.22	0.00181166	0	0	0	0	0	0	0	0	0.001007	5	2	1.66667	6.41401	3	0.000157	3	1	3	3	1	0	3	11.26	0.00017133	1	2	2
1906	3	AAF55612.4;AFH06503.1;AFH06505.1	1923	AAF55612.4	0 genes:. 3 proteins in this group did not match any genes. AAF55612.4:uncharacterized protein Dmel_CG42613, isoform H [Drosophila melanogaster] ;AFH06503.1:uncharacterized protein Dmel_CG42613, isoform E [Drosophila melanogaster] ;AFH06505.1:uncharacterized protein Dmel_CG42613, isoform G [Drosophila melanogaster] ;	CG42613	11	52	52	11	0	52	11.34	0.00068841	4	20	20	4	0	20	4.85	0.00036438	15	45	45	15	0	45	17.32	0.00136113	0.000805	39	3	3.16216	10.0625	12.3333	8e-05	3	3	5	5	3	0	5	6.41	3.733e-05	8	19	19
1919	1	AGB95972.1	1936	AGB95972.1	tropomyosin 1, isoform S [Drosophila melanogaster]	Tm1	11	188	0	0	188	0	37.54	0	6	17	0	0	17	5	18.25	0.00036918	5	10	0	0	10	0.333333	21.75	4.086e-05	0.000205	71.6667	2	16.5385	4.3617	4.33333	4.7e-05	2	2	5	0	0	5	1.66667	5.96	5.043e-05	4	8	0
1932	1	AHN59268.1	1949	AHN59268.1	Rabconnectin-3B, isoform B [Drosophila melanogaster]	Rbcn-3B	1	2	2	1	0	2	0.66	2.005e-05	2	8	8	2	0	8	1.38	0.00011039	1	3	3	1	0	3	0.98	6.873e-05	6.6e-05	4.33333	3	1.3	3.88235	3.33333	1.7e-05	3	3	3	3	3	0	3	3.67	1.696e-05	3	4	4
1937	1	AHN59416.1	1954	AHN59416.1	ribosomal protein L7A, isoform F [Drosophila melanogaster]	RpL7A	4	16	16	4	0	16	16.24	0.00090277	4	16	16	4	0	16	16.24	0.0012424	1	1	1	1	0	1	3.32	0.00012891	0.000758	11	3	1.22222	3.01992	9	0.000251	3	2	3	3	2	0	3	9.23	9.546e-05	5	11	11
1939	1	AAF57294.1	1956	AAF57294.1	actin 42A [Drosophila melanogaster]	Act42A	15	374	0	0	374	144	39.89	0.00585598	12	84	0	0	84	0	35.64	0	21	84	3	2	81	22.8826	52.66	0.00212611	0.003991	180.667	2	1.11523	8.61987	162	0.000463	3	20	151	2	1	149	16.1061	52.66	0.00036939	22	183	6
1941	3	AAF53925.4;AAN11089.3;AGB93180.1	1958	AAF53925.4	0 genes:. 3 proteins in this group did not match any genes. AAF53925.4:varicose, isoform D [Drosophila melanogaster] ;AAN11089.3:varicose, isoform B [Drosophila melanogaster] ;AGB93180.1:varicose, isoform F [Drosophila melanogaster] ;	vari	4	8	8	4	0	8	6.34	0.0001989	2	14	14	2	0	14	5.37	0.00047903	4	4	4	4	0	4	11.38	0.00022722	0.000302	8.66667	3	2	4.08108	4.33333	7.4e-05	2	0	0	0	0	0	0	0	0	6	11	11
1955	1	ABW08472.3	1972	ABW08472.3	still life, isoform K [Drosophila melanogaster]	sif	21	76	0	0	76	12.9286	10.02	7.471e-05	29	293	0	0	293	45.3571	13.79	0.00036072	53	204	0	0	204	4.2	23.32	5.545e-05	0.000164	191	3	23.875	54.6667	8	3e-06	3	5	11	0	0	11	1.57143	3.7	5.12e-06	4	4	0
1959	1	AFH04548.1	1976	AFH04548.1	CG7470, isoform B [Drosophila melanogaster]	CG7470	2	6	6	2	0	6	3.35	0.00011823	1	6	6	1	0	6	1.68	0.0001627	2	3	3	2	0	3	5.28	0.00013506	0.000139	5	3	1.07143	1.82895	4.66667	7.6e-05	2	4	10	10	4	0	10	9.66	0.00011113	0	0	0
1963	1	AAF55173.1	1980	AAF55173.1	specifically Rac1-associated protein 1 [Drosophila melanogaster]	Sra-1	3	4	4	3	0	4	3.25	4.738e-05	15	46	46	15	0	46	15.49	0.0007498	10	20	20	10	0	20	10.84	0.00054122	0.000446	23.3333	3	1.79487	5.64557	13	7.9e-05	3	6	17	17	6	0	17	6.43	0.00011355	6	16	16
1967	1	AAN11135.2	1984	AAN11135.2	elongation factor 2, isoform C [Drosophila melanogaster]	EF2	2	4	4	2	0	4	2.84	7.247e-05	7	39	39	7	0	39	14.57	0.00097237	4	15	15	4	0	15	8.41	0.00062089	0.000555	19.3333	3	1.05455	3.28402	18.3333	0.000169	3	12	20	20	12	0	20	21.68	0.00020435	10	20	20
1974	1	AAF50380.1	1991	AAF50380.1	arrestin 2 [Drosophila melanogaster]	Arr2	20	220	220	20	0	220	44.39	0.00838887	25	357	357	25	0	357	55.61	0.0187342	24	168	168	24	0	168	57.61	0.0146364	0.01392	248.333	3	1.28893	3.82208	192.667	0.003642	3	25	145	145	25	0	145	67.58	0.00311818	31	283	283
1975	1	AAF47528.1	1992	AAF47528.1	uncharacterized protein Dmel_CG13928 [Drosophila melanogaster]	CG13928	0	0	0	0	0	0	0	0	1	2	2	1	0	2	6.12	0.00017178	1	1	1	1	0	1	7.76	0.00014259	0.000157	1	2	1.5	2.45312	0.666667	6.4e-05	1	0	0	0	0	0	0	0	0	0	0	0
1978	1	AGB96299.1	1995	AGB96299.1	protein phosphatase 1alpha at 96A, isoform B [Drosophila melanogaster]	Pp1alpha-96A	5	49	6	2	43	29.4545	23.24	0.0013773	4	21	7	1	14	12.6667	17.13	0.00081513	9	38	5	2	33	28.1513	38.23	0.00300759	0.001733	36	3	2.29787	6.95984	15.6667	0.000249	3	7	19	0	0	19	9.5	29.36	0.00025053	9	19	1
1984	1	AHN57972.1	2001	AHN57972.1	still life, isoform P [Drosophila melanogaster]	sif	25	82	0	0	82	12.9286	12.64	7.984e-05	34	332	0	0	332	53.2238	16.28	0.00045234	63	256	0	0	256	7.2	30.01	0.00010159	0.000211	223.333	3	25.7692	52.75	8.66667	4e-06	3	6	13	0	0	13	1.97143	4.4	6.87e-06	4	4	0
1987	1	AAF53635.1	2004	AAF53635.1	Cadherin-N, isoform D [Drosophila melanogaster]	CadN	21	62	62	21	0	62	9.88	0.00030611	13	28	27	12	1	27.9643	8.52	0.00019001	13	24	23	12	1	24	7.68	0.00027073	0.000256	38	3	1	2.75269	38	9.3e-05	3	16	26	26	16	0	26	9.59	7.24e-05	24	52	52
1990	1	AHN59634.1	2007	AHN59634.1	casein kinase ialpha, isoform F [Drosophila melanogaster]	CkIalpha	0	0	0	0	0	0	0	0	5	12	12	5	0	12	16.91	0.00074931	2	5	5	2	0	5	8.61	0.00051833	0.000634	5.66667	2	8.5	12.4314	0.666667	5.1e-05	1	1	2	2	1	0	2	5.04	5.118e-05	0	0	0
1998	1	AHN56526.1	2015	AHN56526.1	ribosomal protein S16, isoform B [Drosophila melanogaster]	RpS16	2	11	11	2	0	11	14.19	0.00113647	2	5	5	2	0	5	17.57	0.00071092	0	0	0	0	0	0	0	0	0.000924	5.33333	2	8	9.93548	0.666667	9.3e-05	1	0	0	0	0	0	0	0	0	1	2	2
2021	3	AAF56286.2;AAN13993.2;AGB96295.1	2038	AAF56286.2	0 genes:. 3 proteins in this group did not match any genes. AAF56286.2:CG6454, isoform D [Drosophila melanogaster] ;AAN13993.2:CG6454, isoform C [Drosophila melanogaster] ;AGB96295.1:CG6454, isoform E [Drosophila melanogaster] ;	CG6454	0	0	0	0	0	0	0	0	3	5	5	3	0	5	3.82	9.336e-05	1	2	2	1	0	2	1.77	6.2e-05	7.8e-05	2.33333	2	1.16667	3.9	2	2e-05	2	2	2	2	2	0	2	4.53	1.53e-05	2	4	4
2022	1	AFH08239.1	2039	AFH08239.1	nucleosome assembly protein 1, isoform C [Drosophila melanogaster]	Nap1	2	4	4	2	0	4	7.84	0.0001653	1	2	2	1	0	2	2.97	0.00011375	1	1	1	1	0	1	4.86	9.442e-05	0.000124	2.33333	3	1.16667	1.96825	2	6.3e-05	2	2	3	3	2	0	3	11.08	6.992e-05	2	3	3
2039	1	AAS65075.1	2056	AAS65075.1	still life, isoform C [Drosophila melanogaster]	sif	18	70	0	0	70	11.4286	10.04	8.479e-05	27	269	0	0	269	39.5238	16.01	0.00040355	48	181	0	0	181	6.53333	24.65	0.00011075	0.0002	173.333	3	20	40	8.66667	5e-06	3	5	11	0	0	11	1.57143	4.75	6.57e-06	5	6	0
2040	1	AHN54340.1	2057	AHN54340.1	ribosomal protein L9, isoform C [Drosophila melanogaster]	RpL9	6	17	17	6	0	17	34.21	0.00136811	3	6	6	3	0	6	20	0.00066452	1	1	1	1	0	1	5.26	0.00018387	0.000739	8	3	1.14286	2.54828	7	0.00029	3	4	8	8	4	0	8	16.84	0.00036309	2	6	6
2043	1	AHN58224.1	2060	AHN58224.1	uncharacterized protein Dmel_CG32017, isoform D [Drosophila melanogaster]	CG32017	7	36	36	7	0	36	19.29	0.00114204	3	12	12	3	0	12	7.68	0.0005239	3	6	6	3	0	6	11.62	0.00043488	0.0007	18	3	3.375	8.23529	5.33333	8.5e-05	3	2	3	3	2	0	3	5.81	5.367e-05	4	5	5
2045	1	AFH06453.1	2062	AFH06453.1	belphegor, isoform B [Drosophila melanogaster]	bor	16	110	110	16	0	110	29.47	0.00278472	14	54	54	14	0	54	29.14	0.00188134	12	34	34	12	0	34	27.65	0.00196658	0.002211	66	3	1.24528	3.20435	53	0.00069	3	12	69	69	12	0	69	25	0.00098512	16	55	55
2049	1	AAX52492.1	2066	AAX52492.1	upheld, isoform G [Drosophila melanogaster]	up	10	90	0	0	90	16.1667	24.24	0.00062424	4	17	0	0	17	2.83333	10.86	0.00015056	4	10	0	0	10	1.66667	10.86	0.00014704	0.000307	39	3	9	19.1875	4.33333	1.6e-05	3	4	6	0	0	6	1.16667	12.63	2.541e-05	2	5	0
2050	1	EAL24551.3	2067	EAL24551.3	uncharacterized protein Dmel_CG41128 [Drosophila melanogaster]	CG41128	1	2	2	1	0	2	15.28	0.00042474	2	24	24	2	0	24	47.22	0.00701439	0	0	0	0	0	0	0	0	0.00372	8.66667	2	1.625	6.46957	5.33333	0.000575	3	1	4	4	1	0	4	15.28	0.00047908	2	5	5
2056	2	AAF56733.2;AHN57568.1	2073	AAF56733.2	0 genes:. 2 proteins in this group did not match any genes. AAF56733.2:myosin alkali light chain 1, isoform A [Drosophila melanogaster] ;AHN57568.1:myosin alkali light chain 1, isoform D [Drosophila melanogaster] ;	Mlc1	4	102	102	4	0	102	25.81	0.0100622	2	2	2	2	0	2	27.1	0.00027152	5	15	15	5	0	15	45.81	0.00338087	0.004572	39.6667	3	19.8333	30.48	2	0.00015	2	1	3	3	1	0	3	8.39	0.0001669	2	3	3
2057	1	ADV37398.1	2074	ADV37398.1	Ef1gamma, isoform C [Drosophila melanogaster]	Ef1gamma	4	6	6	4	0	6	13.23	0.00021286	3	9	9	3	0	9	6.5	0.00043942	0	0	0	0	0	0	0	0	0.000326	5	2	3	4.075	1.66667	8e-05	1	0	0	0	0	0	0	0	0	2	5	5
2063	1	AHN56565.1	2080	AHN56565.1	levy, isoform B [Drosophila melanogaster]	levy	1	10	10	1	0	10	8.26	0.00140281	5	138	138	5	0	138	50.46	0.0266418	3	21	21	3	0	21	32.11	0.00673072	0.011592	56.3333	3	2.25333	6.8959	25	0.001681	3	2	3	3	2	0	3	23.85	0.00023734	4	44	44
2089	1	AGB93379.1	2107	AGB93379.1	14-3-3zeta, isoform L [Drosophila melanogaster]	14-3-3zeta	9	114	15	1	99	108.429	45.97	0.00668524	8	30	11	1	19	30	40.32	0.00254555	11	64	3	1	61	48.75	40.73	0.00686739	0.005366	69.3333	3	1.05584	2.86799	65.6667	0.001871	3	12	47	8	1	39	46.3333	49.19	0.00161109	15	134	34
2101	1	AHN59529.1	2119	AHN59529.1	ribosomal protein S28b, isoform B [Drosophila melanogaster]	RpS28b	1	2	2	1	0	2	18.46	0.00047048	0	0	0	0	0	0	0	0	1	2	2	1	0	2	18.46	0.00107494	0.000773	1.33333	2	2	3.64623	0.666667	0.000212	1	0	0	0	0	0	0	0	0	1	2	2
2109	1	AGB95971.1	2127	AGB95971.1	tropomyosin 1, isoform R [Drosophila melanogaster]	Tm1	8	45	0	0	45	1	27.6	6.116e-05	1	3	0	0	3	1	4.4	8.417e-05	2	5	0	0	5	0	9.2	0	7.3e-05	17.6667	2	17.6667	4.86667	1	1.5e-05	1	0	0	0	0	0	0	0	0	2	3	0
2111	1	AAN13427.1	2129	AAN13427.1	pasilla, isoform B [Drosophila melanogaster]	ps	2	2	0	0	2	0	5.89	0	1	3	0	0	3	1.5	4.42	6.645e-05	1	1	1	1	0	1	3.37	7.355e-05	7e-05	2	2	3	infinity	0.666667	0	0	0	0	0	0	0	0	0	0	2	2	0
2129	1	ACZ94977.1	2147	ACZ94977.1	CASK, isoform F [Drosophila melanogaster]	CASK	11	38	0	0	38	13.75	15.28	0.00022953	19	192	0	0	192	80.5	24.02	0.00184932	29	183	0	0	183	73.25	43.01	0.00279371	0.001624	137.667	3	11.1622	35.3043	12.3333	4.6e-05	3	9	24	0	0	24	10	16.05	9.414e-05	5	8	0
2141	1	AAF47071.1	2159	AAF47071.1	Synaptosomal-associated protein 29kDa [Drosophila melanogaster]	Snap29	4	12	12	4	0	12	22.54	0.00064608	1	6	6	1	0	6	3.52	0.00044457	1	1	1	1	0	1	8.1	0.00012301	0.000405	6.33333	3	3.16667	2.7931	2	0.000145	1	0	0	0	0	0	0	0	0	3	6	6
2143	4	AAN06569.2;AAX53595.1;ACZ95101.1;ACZ95102.1	2161	AAN06569.2	0 genes:. 4 proteins in this group did not match any genes. AAN06569.2:Calcium/calmodulin-dependent protein kinase II, isoform E [Drosophila melanogaster] ;AAX53595.1:Calcium/calmodulin-dependent protein kinase II, isoform G [Drosophila melanogaster] ;ACZ95101.1:Calcium/calmodulin-dependent protein kinase II, isoform I [Drosophila melanogaster] ;ACZ95102.1:Calcium/calmodulin-dependent protein kin…	CaMKII	11	86	86	11	0	86	22.79	0.00258348	10	90	90	10	0	90	31.63	0.0037208	14	82	82	14	0	82	28.29	0.00562814	0.003977	86	3	2.96552	9.05923	29	0.000439	3	8	27	27	8	0	27	22	0.00045743	12	36	36
2157	1	AAF46311.1	2175	AAF46311.1	CG2233 [Drosophila melanogaster]	CG2233	9	67	67	9	0	67	25.85	0.00247457	1	1	1	1	0	1	2.42	5.083e-05	0	0	0	0	0	0	0	0	0.001263	22.6667	2	2.125	6.54404	10.6667	0.000193	3	3	5	5	3	0	5	12.32	0.00010415	6	16	16
2165	1	AAM71074.1	2183	AAM71074.1	ribosomal protein L31, isoform C [Drosophila melanogaster]	RpL31	1	52	52	1	0	52	11.29	0.0064122	1	2	2	1	0	2	20.16	0.00033941	1	1	1	1	0	1	11.29	0.00028174	0.002344	18.3333	3	4.58333	3.51952	4	0.000666	1	0	0	0	0	0	0	0	0	6	12	12
2168	1	AAF47990.1	2186	AAF47990.1	CG1537 [Drosophila melanogaster]	CG1537	4	6	6	4	0	6	28.89	0.00067958	1	5	5	1	0	5	10.37	0.00077938	2	4	4	2	0	4	17.78	0.00103513	0.000831	5	3	2.14286	3.86512	2.33333	0.000215	2	1	4	4	1	0	4	17.78	0.00025551	0	0	0
2186	1	ALI30174.1	2204	ALI30174.1	superoxide dismutase 3, isoform F [Drosophila melanogaster]	Sod3	3	27	27	3	0	27	17.13	0.00228092	0	0	0	0	0	0	0	0	2	18	18	2	0	18	12.15	0.00347427	0.002878	15	2	1.32353	5.87347	11.3333	0.00049	3	2	7	7	2	0	7	22.1	0.0003335	3	7	7
2200	1	AHN59378.1	2218	AHN59378.1	uncharacterized protein Dmel_CG15772, isoform B [Drosophila melanogaster]	CG15772	3	66	66	3	0	66	11.2	0.00389645	3	7	7	3	0	7	15.44	0.00056873	5	39	39	5	0	39	18.92	0.00526058	0.003242	37.3333	3	8	22.0544	4.66667	0.000147	3	2	8	8	2	0	8	14.67	0.00026636	1	2	2
2204	3	AAF54963.2;AAF54964.2;AFH06406.1	2222	AAF54963.2	0 genes:. 3 proteins in this group did not match any genes. AAF54963.2:squid, isoform B [Drosophila melanogaster] ;AAF54964.2:squid, isoform A [Drosophila melanogaster] ;AFH06406.1:squid, isoform E [Drosophila melanogaster] ;	sqd	4	13	13	4	0	13	17.15	0.00057784	1	3	3	1	0	3	4.36	0.00018352	0	0	0	0	0	0	0	0	0.000381	5.33333	2	3.2	6.2459	1.66667	6.1e-05	2	1	3	3	1	0	3	5.23	7.52e-05	0	0	0
2219	1	AAF55428.1	2237	AAF55428.1	Pyrroline-5-carboxylate reductase-like 2, isoform A [Drosophila melanogaster]	P5cr-2	0	0	0	0	0	0	0	0	2	13	8	2	5	12	10.62	0.00092497	2	2	2	2	0	2	10.26	0.00025594	0.00059	5	2	3.75	10.3509	1.33333	5.7e-05	2	2	2	2	2	0	2	9.89	6.318e-05	2	2	2
2226	1	AAN12103.2	2244	AAN12103.2	still life, isoform F [Drosophila melanogaster]	sif	27	91	0	0	91	15.1786	12.95	8.735e-05	39	377	0	0	377	64.4738	18.48	0.00051063	68	287	0	0	287	7	31.2	9.204e-05	0.00023	251.667	3	26.0345	46	9.66667	5e-06	3	8	16	0	0	16	2.72143	6.13	8.83e-06	4	4	0
2239	1	ABV53776.1	2257	ABV53776.1	cuticular protein 49Aa [Drosophila melanogaster]	Cpr49Aa	1	6	6	1	0	6	18.06	0.00063711	0	0	0	0	0	0	0	0	1	2	2	1	0	2	18.06	0.00048522	0.000561	2.66667	2	4	4.675	0.666667	0.00012	1	1	2	2	1	0	2	18.06	0.00011977	0	0	0
2242	2	AAF57984.1;AAM68504.1	2260	AAF57984.1	0 genes:. 2 proteins in this group did not match any genes. AAF57984.1:ribosomal protein S15, isoform A [Drosophila melanogaster] ;AAM68504.1:ribosomal protein S15, isoform B [Drosophila melanogaster] ;	RpS15	4	28	28	4	0	28	20.95	0.00289282	0	0	0	0	0	0	0	0	1	2	2	1	0	2	14.86	0.0004721	0.001682	10	2	1.30435	4.205	7.66667	0.0004	3	4	6	6	4	0	6	14.86	0.0003496	3	8	8
2246	1	AAN09417.1	2264	AAN09417.1	septin 4, isoform F [Drosophila melanogaster]	2018-09-04	4	18	18	4	0	18	16.63	0.00064457	9	31	30	8	1	31	24.12	0.00152772	7	20	20	7	0	20	22.25	0.00163633	0.00127	23	3	3.28571	6.10577	7	0.000208	2	6	16	16	6	0	16	23.89	0.00032312	0	0	0
2248	1	AAF46336.1	2266	AAF46336.1	Gbeta5 [Drosophila melanogaster]	Gbeta5	3	8	8	3	0	8	5.59	0.00034169	4	6	6	4	0	6	13.69	0.00035268	0	0	0	0	0	0	0	0	0.000347	4.66667	2	1.27273	4.56579	3.66667	7.6e-05	3	1	2	2	1	0	2	5.03	4.818e-05	4	7	7
2250	5	AAS65321.1;AFH07342.1;AFH07343.1;AFH07344.1;AGB95305.1	2268	AAS65321.1	0 genes:. 5 proteins in this group did not match any genes. AAS65321.1:casein kinase II beta subunit, isoform E [Drosophila melanogaster] ;AFH07342.1:casein kinase II beta subunit, isoform H [Drosophila melanogaster] ;AFH07343.1:casein kinase II beta subunit, isoform I [Drosophila melanogaster] ;AFH07344.1:casein kinase II beta subunit, isoform J [Drosophila melanogaster] ;AGB95305.1:casein kinas…	CkIIbeta	9	34	1	9	33	32	38.3	0.00208213	3	6	6	3	0	6	17.45	0.00053727	3	6	6	3	0	6	33.19	0.00089197	0.00117	15.3333	3	3.28571	7.64706	4.66667	0.000153	3	2	3	3	2	0	3	10.64	0.00011009	3	5	5
2262	1	AAF54979.3	2280	AAF54979.3	adenosine deaminase-related growth factor D [Drosophila melanogaster]	Adgf-D	6	43	43	6	0	43	12.95	0.00130975	8	42	42	8	0	42	22.71	0.00176058	10	22	22	10	0	22	35.66	0.00153105	0.001534	35.6667	3	2.81579	7.59406	12.6667	0.000202	3	6	22	22	6	0	22	24.3	0.00037792	6	12	12
2265	2	AGB96058.1;AGB96059.1	2283	AGB96058.1	0 genes:. 2 proteins in this group did not match any genes. AGB96058.1:aluminum tubes, isoform H [Drosophila melanogaster] ;AGB96059.1:aluminum tubes, isoform I [Drosophila melanogaster] ;	alt	4	5	5	4	0	5	7.13	9.08e-05	5	19	19	5	0	19	9.5	0.00047485	6	11	11	6	0	11	13.42	0.0004564	0.000341	11.6667	3	1.02941	3.12844	11.3333	0.000109	3	9	22	22	9	0	22	20.43	0.00022531	5	9	9
2271	1	AAN09036.3	2289	AAN09036.3	CG3638, isoform G [Drosophila melanogaster]	CG3638	7	17	17	7	0	17	8.63	0.00017659	7	49	49	7	0	49	5.37	0.00070049	11	30	30	11	0	30	10.26	0.000712	0.00053	32	3	19.2	40.7692	1.66667	1.3e-05	2	0	0	0	0	0	0	0	0	1	2	2
2298	1	AAF56389.1	2316	AAF56389.1	veli, isoform A [Drosophila melanogaster]	veli	9	37	37	9	0	37	37.44	0.0029013	2	2	2	2	0	2	18.46	0.00021583	7	22	22	7	0	22	43.59	0.00394146	0.002353	20.3333	3	2.65217	4.92259	7.66667	0.000478	2	1	7	7	1	0	7	10.26	0.00030956	0	0	0
2326	1	ALI30550.1	2345	ALI30550.1	CG8500, isoform B [Drosophila melanogaster]	CG8500	2	5	5	2	0	5	6.44	0.00032812	1	1	1	1	0	1	7.3	9.031e-05	1	4	4	1	0	4	7.3	0.00059975	0.000339	3.33333	3	1	0.916216	3.33333	0.00037	1	2	10	10	2	0	10	7.3	0.0003701	0	0	0
2345	1	ACZ95198.1	2364	ACZ95198.1	no receptor potential A, isoform E [Drosophila melanogaster]	norpA	32	553	553	32	0	553	28.13	0.00772211	30	214	4	30	210	211	33.79	0.0040549	46	196	5	46	191	186	41.74	0.00593428	0.005904	321	3	1.68947	4.37333	190	0.00135	3	43	214	214	43	0	214	41.64	0.0016853	47	217	217
2349	1	AAF58320.2	2368	AAF58320.2	short stop, isoform H [Drosophila melanogaster]	shot	5	11	11	5	0	11	0.85	1.91e-05	3	5	5	3	0	5	0.4	1.195e-05	13	22	22	13	0	22	2.4	8.729e-05	3.9e-05	12.6667	3	2.71429	9.75	4.66667	4e-06	3	4	4	4	4	0	4	0.89	3.92e-06	3	7	7
2355	1	AAN11994.1	2374	AAN11994.1	paramyosin, isoform B [Drosophila melanogaster]	Prm	12	39	7	5	32	24.2308	18.89	0.00042151	4	6	2	1	4	6	5.92	0.00014364	2	3	3	2	0	3	3.53	0.00011923	0.000228	16	3	6.85714	3.30435	2.33333	6.9e-05	1	2	7	5	1	2	7	3.41	6.867e-05	0	0	0
2358	4	AAF49712.1;ABW08540.1;ACL83310.1;AGB94537.1	2377	AAF49712.1	0 genes:. 4 proteins in this group did not match any genes. AAF49712.1:omega, isoform F [Drosophila melanogaster] ;ABW08540.1:omega, isoform G [Drosophila melanogaster] ;ACL83310.1:omega, isoform E [Drosophila melanogaster] ;AGB94537.1:omega, isoform H [Drosophila melanogaster] ;	ome	2	4	4	2	0	4	3.24	7.626e-05	3	7	7	3	0	7	5.24	0.00018367	6	11	11	6	0	11	10.6	0.00047917	0.000246	7.33333	3	1.1	2.76404	6.66667	8.9e-05	2	0	0	0	0	0	0	0	0	9	15	15
2372	1	AAN09344.1	2391	AAN09344.1	flotillin 2, isoform F [Drosophila melanogaster]	Flo2	13	86	4	1	82	86	38.12	0.0030941	6	20	0	0	20	0	20	0	12	33	0	0	33	16.5	32.47	0.00135633	0.002225	46.3333	2	1.06107	4.32879	43.6667	0.000514	3	6	25	0	0	25	12.5	18.59	0.00025363	14	44	1
2378	2	AAF58960.1;AAG22296.1	2397	AAF58960.1	0 genes:. 2 proteins in this group did not match any genes. AAF58960.1:hikaru genki, isoform A [Drosophila melanogaster] ;AAG22296.1:hikaru genki, isoform B [Drosophila melanogaster] ;	hig	11	41	41	11	0	41	15.45	0.0006544	4	21	21	4	0	21	6.68	0.00046128	8	16	16	8	0	16	12.73	0.00058348	0.000566	26	3	4.33333	7.75342	6	7.3e-05	2	0	0	0	0	0	0	0	0	1	3	3
2382	3	AAF46690.1;AAF46692.1;AAM70858.1	2401	AAF46690.1	0 genes:. 3 proteins in this group did not match any genes. AAF46690.1:punch, isoform B [Drosophila melanogaster] ;AAF46692.1:punch, isoform C [Drosophila melanogaster] ;AAM70858.1:punch, isoform A [Drosophila melanogaster] ;	Pu	2	5	5	2	0	5	4.03	0.00028005	2	19	19	2	0	19	10.99	0.00146454	4	9	9	4	0	9	22.34	0.00115173	0.000965	11	3	1.65	3.72587	6.66667	0.000259	2	0	0	0	0	0	0	0	0	4	16	16
2390	3	ACZ95286.1;AGB95376.1;AGB95377.1	2409	ACZ95286.1	0 genes:. 3 proteins in this group did not match any genes. ACZ95286.1:retinal degeneration B, isoform H [Drosophila melanogaster] ;AGB95376.1:retinal degeneration B, isoform I [Drosophila melanogaster] ;AGB95377.1:retinal degeneration B, isoform J [Drosophila melanogaster] ;	rdgB	6	21	21	6	0	21	6.97	0.00025424	9	58	58	9	0	58	12.75	0.00096635	2	9	9	2	0	9	1.98	0.00024895	0.00049	29.3333	3	1.33333	3.60294	22	0.000136	3	10	27	27	10	0	27	10.77	0.00018435	13	26	26
2397	1	AAF51820.1	2416	AAF51820.1	HEM-protein [Drosophila melanogaster]	Hem	4	7	7	4	0	7	4.62	9.506e-05	14	54	54	14	0	54	16.61	0.00100918	15	27	27	15	0	27	20.25	0.00083771	0.000647	29.3333	3	1.79592	5.82883	16.3333	0.000111	3	10	20	20	10	0	20	12.7	0.00015317	9	26	26
2402	1	AHN59832.1	2421	AHN59832.1	ribosomal protein S5a, isoform D [Drosophila melanogaster]	RpS5a	1	3	3	1	0	3	6.58	0.00020119	1	2	2	1	0	2	8.77	0.00018459	1	1	1	1	0	1	6.58	0.00015323	0.00018	2	3	1.5	1.4876	1.33333	0.000121	1	0	0	0	0	0	0	0	0	1	4	4
2406	1	AHN57336.1	2425	AHN57336.1	tropomyosin 2, isoform G [Drosophila melanogaster]	Tm2	13	81	22	3	59	61.3333	45.07	0.0033022	3	20	0	0	20	10	9.86	0.00074096	0	0	0	0	0	0	0	0	0.002022	33.6667	2	50.5	67.4	0.666667	3e-05	1	2	2	0	0	2	1	10.21	3.036e-05	0	0	0
2407	1	AAF59405.4	2426	AAF59405.4	unc-13, isoform C [Drosophila melanogaster]	unc-13	6	11	10	5	1	10.4348	2.99	5.552e-05	12	24	3	2	21	5.73913	5.88	4.202e-05	11	34	3	2	31	5.26829	5.71	6.404e-05	5.4e-05	23	3	5.75	3.85714	4	1.4e-05	2	3	3	1	1	2	2	2.12	6e-06	4	9	2
52	1	AHN57596.1	52	AHN57596.1	ribosomal protein S8, isoform G [Drosophila melanogaster]	RpS8	3	20	20	3	0	20	20.19	0.00147025	0	0	0	0	0	0	0	0	0	0	0	0	0	0	0	0	0.00147	6.66667	1	1.05263	6.50442	6.33333	0.000226	3	3	4	4	3	0	4	19.71	0.00016583	5	12	12
76	1	AHN58026.1	76	AHN58026.1	heat shock protein 27, isoform B [Drosophila melanogaster]	Hsp27	1	12	12	1	0	12	9.39	0.00086144	0	0	0	0	0	0	0	0	0	0	0	0	0	0	0	0	0.000861	4	1	1.5	6.42537	2.66667	0.000134	2	0	0	0	0	0	0	0	0	3	6	6
609	1	AHN54082.1	614	AHN54082.1	synaptotagmin 1, isoform H [Drosophila melanogaster]	Syt1	13	70	0	0	70	0	27.06	0	16	220	0	0	220	0	38.05	0	14	57	0	0	57	0	27.48	0	0	115.667	0	1.09464	0	105.667	0.000463	3	23	117	3	1	114	22	49.26	0.00040109	26	120	7
741	1	AGB94632.1	746	AGB94632.1	uncharacterized protein Dmel_CG45057, isoform D [Drosophila melanogaster]	CG45057	0	0	0	0	0	0	0	0	2	4	4	2	0	4	12.5	0.0004384	0	0	0	0	0	0	0	0	0.000438	1.33333	1	1	5.09302	1.33333	8.6e-05	2	1	2	2	1	0	2	6.25	8.983e-05	0	0	0
758	1	AGB96551.1	764	AGB96551.1	Purine-rich binding protein-alpha, isoform E [Drosophila melanogaster]	Pur-alpha	4	11	0	0	11	0	16.06	0	0	0	0	0	0	0	0	0	0	0	0	0	0	0	0	0	0	3.66667	0	1.83333	0	2	5.7e-05	2	1	2	2	1	0	2	9.12	6.294e-05	1	2	2
807	1	AAG22282.2	813	AAG22282.2	CG8298, isoform C [Drosophila melanogaster]	CG8298	0	0	0	0	0	0	0	0	4	13	13	4	0	13	7.21	0.000459	0	0	0	0	0	0	0	0	0.000459	4.33333	1	1.3	7.40323	3.33333	6.2e-05	2	2	3	3	2	0	3	6.38	4.341e-05	5	7	7
837	6	AAF48388.1;AFH07386.1;AGB95390.1;AGB95392.1;AGB95393.1;AHN59716.1	844	AAF48388.1	0 genes:. 6 proteins in this group did not match any genes. AAF48388.1:rutabaga, isoform A [Drosophila melanogaster] ;AFH07386.1:rutabaga, isoform B [Drosophila melanogaster] ;AGB95390.1:rutabaga, isoform C [Drosophila melanogaster] ;AGB95392.1:rutabaga, isoform E [Drosophila melanogaster] ;AGB95393.1:rutabaga, isoform F [Drosophila melanogaster] ;AHN59716.1:rutabaga, isoform G [Drosophila melano…	rut	0	0	0	0	0	0	0	0	3	7	7	3	0	7	1.16	6.553e-05	0	0	0	0	0	0	0	0	6.6e-05	2.33333	1	1.16667	6.6	2	1e-05	2	1	2	2	1	0	2	0.62	7.67e-06	3	4	4
944	1	AAN06499.1	951	AAN06499.1	Purine-rich binding protein-alpha, isoform D [Drosophila melanogaster]	Pur-alpha	5	14	3	1	11	14	23.46	0.00082334	0	0	0	0	0	0	0	0	0	0	0	0	0	0	0	0	0.000823	4.66667	1	2.8	11.4306	1.66667	7.2e-05	2	0	0	0	0	0	0	0	0	1	2	2
1306	1	AAF58977.2	1318	AAF58977.2	shrub [Drosophila melanogaster]	shrb	6	17	17	6	0	17	42.04	0.00115018	0	0	0	0	0	0	0	0	0	0	0	0	0	0	0	0	0.00115	5.66667	1	1.7	10	3.33333	0.000115	3	2	4	4	2	0	4	17.26	0.00015263	3	4	4
1352	2	AAF45544.1;AHN59230.1	1365	AAF45544.1	0 genes:. 2 proteins in this group did not match any genes. AAF45544.1:CG5254, isoform A [Drosophila melanogaster] ;AHN59230.1:CG5254, isoform B [Drosophila melanogaster] ;	CG5254	0	0	0	0	0	0	0	0	2	6	6	2	0	6	6.86	0.00041261	0	0	0	0	0	0	0	0	0.000413	2	1	1.2	6.35385	1.66667	6.5e-05	2	2	3	3	2	0	3	6.86	8.454e-05	1	2	2
2051	1	ADV37504.1	2068	ADV37504.1	ankyrin 2, isoform Q [Drosophila melanogaster]	Ank2	26	72	0	0	72	36	8.25	0.00012648	34	143	0	0	143	0	10.68	0	43	129	0	0	129	0	13.81	0	0.000126	114.667	1	1.09554	0.947368	104.667	0.000133	2	33	72	0	0	72	35	11.35	6.935e-05	58	126	2
2189	1	AHN59612.1	2207	AHN59612.1	severe impairment of CI with lengthened youth, isoform B [Drosophila melanogaster]	sicily	0	0	0	0	0	0	0	0	2	6	6	2	0	6	8.38	0.00037802	0	0	0	0	0	0	0	0	0.000378	2	1	1.2	6.87273	1.66667	5.5e-05	2	0	0	0	0	0	0	0	0	2	3	3
2257	1	AAF54857.2	2275	AAF54857.2	uncharacterized protein Dmel_CG12279 [Drosophila melanogaster]	CG12279	2	6	6	2	0	6	29.09	0.00083403	0	0	0	0	0	0	0	0	0	0	0	0	0	0	0	0	0.000834	2	1	1.5	6.22388	1.33333	0.000134	2	0	0	0	0	0	0	0	0	1	2	2
2290	1	AAF47666.1	2308	AAF47666.1	uncharacterized protein Dmel_CG16985 [Drosophila melanogaster]	CG16985	4	14	14	4	0	14	24.16	0.0014367	0	0	0	0	0	0	0	0	0	0	0	0	0	0	0	0	0.001437	4.66667	1	2.33333	9.58	2	0.00015	2	1	2	2	1	0	2	9.4	0.00011575	1	4	4
1	1	AIC64006.1	1	AIC64006.1	cytochrome c oxidase subunit II (mitochondrion) [Drosophila melanogaster]	COX2	3	8	8	3	0	8	14.47	0.00053651	2	82	82	2	0	82	13.16	0.00756816	3	4	4	3	0	4	14.47	0.00061291	0.002906	31.3333	3	0.419643	1.16707	74.6667	0.00249	3	3	39	39	3	0	39	20.18	0.00147505	8	92	92
23	1	AHN58222.1	23	AHN58222.1	apolipophorin, isoform D [Drosophila melanogaster]	apolpp	21	53	53	21	0	53	8.33	0.00024184	42	197	197	42	0	197	17.93	0.0012371	35	102	102	35	0	102	16.23	0.0010634	0.000847	117.333	3	0.773626	2.42693	151.667	0.000349	3	43	140	140	43	0	140	16.65	0.00036027	57	185	185
32	1	AHN59541.1	32	AHN59541.1	yolk protein 1, isoform B [Drosophila melanogaster]	Yp1	2	3	3	2	0	3	5.69	0.00010449	3	7	7	3	0	7	10.48	0.00033554	0	0	0	0	0	0	0	0	0.00022	3.33333	2	0.111111	0.411985	30	0.000534	3	5	16	16	5	0	16	22.78	0.00031429	9	18	18
34	8	AAF45801.2;AAS65252.1;AAS65254.1;AAS65255.1;ABI30966.2;ABW09331.1;AGB95038.1;AGB95039.1	34	AAF45801.2	0 genes:. 8 proteins in this group did not match any genes. AAF45801.2:shaggy, isoform D [Drosophila melanogaster] ;AAS65252.1:shaggy, isoform J [Drosophila melanogaster] ;AAS65254.1:shaggy, isoform I [Drosophila melanogaster] ;AAS65255.1:shaggy, isoform G [Drosophila melanogaster] ;ABI30966.2:shaggy, isoform R [Drosophila melanogaster] ;ABW09331.1:shaggy, isoform M [Drosophila melanogaster] ;AGB…	sgg	0	0	0	0	0	0	0	0	2	14	14	2	0	14	2.91	0.00027611	5	8	0	5	8	4	5.62	0.00013097	0.000204	7.33333	2	0.468085	1.80531	15.6667	0.000113	3	3	18	18	3	0	18	4.5	0.00014547	7	22	22
38	1	AGB95158.1	38	AGB95158.1	translocase of outer membrane 40, isoform C [Drosophila melanogaster]	Tom40	3	5	5	3	0	5	11.92	0.00022225	1	9	9	1	0	9	3.78	0.00055055	0	0	0	0	0	0	0	0	0.000386	4.66667	2	0.108527	0.403766	43	0.000956	3	7	32	32	7	0	32	31.4	0.00080218	14	54	54
40	1	AHN59916.1	40	AHN59916.1	uncharacterized protein Dmel_CG14207, isoform D [Drosophila melanogaster]	CG14207	4	16	2	1	14	16	37.16	0.00133689	1	1	0	0	1	0.5	8.2	5.75e-05	2	6	0	0	6	3	21.86	0.00057272	0.000656	7.66667	3	0.589744	2.43866	13	0.000269	2	3	10	0	0	10	5	30.6	0.00023561	5	15	0
53	1	AAN09369.1	53	AAN09369.1	stunted, isoform B [Drosophila melanogaster]	sun	1	153	0	0	153	76.5	26.32	0.0205216	1	2	0	0	2	1	26.32	0.00036918	1	2	0	0	2	1	26.32	0.00061291	0.007168	52.3333	3	0.892045	2.74006	58.6667	0.002616	3	1	18	0	0	18	9	26.32	0.00136159	2	115	2
54	1	AAF54655.2	54	AAF54655.2	fatty acid binding protein, isoform A [Drosophila melanogaster]	fabp	2	27	0	2	27	26	25.64	0.00339792	1	3	3	1	0	3	14.53	0.00053957	0	0	0	0	0	0	0	0	0.001969	10	2	0.361446	1.14079	27.6667	0.001726	3	2	12	0	2	12	11	25.64	0.00081075	5	33	33
55	1	AGB94809.1	55	AGB94809.1	NADH dehydrogenase (ubiquinone) 39 kDa subunit, isoform B [Drosophila melanogaster]	ND-39	5	24	24	5	0	24	17.79	0.00088215	6	21	21	6	0	21	19.47	0.00106228	5	11	11	5	0	11	23.08	0.00092378	0.000956	18.6667	3	0.133971	0.365583	139.333	0.002615	3	15	146	146	15	0	146	45.43	0.00302648	22	140	140
85	1	AAF49194.2	85	AAF49194.2	CG6812 [Drosophila melanogaster]	CG6812	0	0	0	0	0	0	0	0	3	56	56	3	0	56	17.13	0.00360372	4	7	7	4	0	7	22.02	0.00074786	0.002176	21	2	0.488372	2.24099	43	0.000971	3	4	17	17	4	0	17	22.02	0.00044831	15	77	77
97	1	AHN54295.1	97	AHN54295.1	GDP dissociation inhibitor, isoform C [Drosophila melanogaster]	Gdi	2	4	4	2	0	4	8.35	0.00013806	1	2	2	1	0	2	3.16	9.5e-05	3	6	6	3	0	6	14	0.00047317	0.000235	4	3	0.0779221	0.26257	51.3333	0.000895	3	11	41	41	11	0	41	29.8	0.0007981	16	55	55
109	1	AHN59488.1	109	AHN59488.1	mitoguardin, isoform C [Drosophila melanogaster]	Miga	0	0	0	0	0	0	0	0	1	1	1	1	0	1	3.43	4.008e-05	1	1	1	1	0	1	4	6.654e-05	5.3e-05	0.666667	2	0.142857	0.514563	4.66667	0.000103	2	2	7	7	2	0	7	7.43	0.00011498	2	7	7
114	1	AAF47920.2	114	AAF47920.2	uncharacterized protein Dmel_CG42540, isoform D [Drosophila melanogaster]	CG42540	2	4	2	1	2	4	7.33	0.00012111	3	12	0	0	12	6	9.11	0.00025002	4	12	5	1	7	12	13.07	0.00083015	0.0004	9.33333	3	0.285714	0.987654	32.6667	0.000405	3	9	34	5	1	29	33.1429	28.12	0.00056595	8	33	2
130	1	AAF45374.2	130	AAF45374.2	CG9577 [Drosophila melanogaster]	CG9577	3	21	21	3	0	21	15.71	0.00102918	2	4	4	2	0	4	10.58	0.00026978	1	3	3	1	0	3	5.77	0.00033592	0.000545	9.33333	3	0.608696	1.40827	15.3333	0.000387	3	5	21	21	5	0	21	28.53	0.00058042	4	16	16
134	1	AAF47147.2	134	AAF47147.2	gamma soluble NSF attachment protein 1 [Drosophila melanogaster]	gammaSnap1	1	2	2	1	0	2	4.64	0.00010126	1	1	1	1	0	1	3.64	6.968e-05	0	0	0	0	0	0	0	0	8.5e-05	1	2	0.111111	0.376106	9	0.000226	3	4	6	6	4	0	6	19.87	0.00017133	7	13	13
138	1	AAF58269.2	138	AAF58269.2	CG8531 [Drosophila melanogaster]	CG8531	0	0	0	0	0	0	0	0	2	4	4	2	0	4	3.67	0.00015445	1	4	4	1	0	4	3.3	0.00025641	0.000205	2.66667	2	0.571429	3.25397	4.66667	6.3e-05	3	1	3	3	1	0	3	3.3	4.747e-05	5	9	9
152	1	AGB96356.1	152	AGB96356.1	tetraspanin 96F, isoform B [Drosophila melanogaster]	Tsp96F	0	0	0	0	0	0	0	0	1	3	3	1	0	3	8.1	0.00022229	1	3	3	1	0	3	5.28	0.00036904	0.000296	2	2	0.181818	0.993289	11	0.000298	3	3	10	10	3	0	10	16.2	0.00030364	7	14	14
156	2	AAF48688.3;AAN09430.3	156	AAF48688.3	0 genes:. 2 proteins in this group did not match any genes. AAF48688.3:uncharacterized protein Dmel_CG45002, isoform G [Drosophila melanogaster] ;AAN09430.3:uncharacterized protein Dmel_CG45002, isoform E [Drosophila melanogaster] ;	CG45002	4	6	6	4	0	6	5.08	8.479e-05	3	5	5	3	0	5	4.44	9.724e-05	1	1	1	1	0	1	1.57	3.229e-05	7.1e-05	4	3	0.4	1.01429	10	7e-05	3	4	7	7	4	0	7	5.73	5.579e-05	6	13	13
161	2	AHN59591.1;AHN59593.1	161	AHN59591.1	0 genes:. 2 proteins in this group did not match any genes. AHN59591.1:glutamine synthetase 2, isoform D [Drosophila melanogaster] ;AHN59593.1:glutamine synthetase 2, isoform F [Drosophila melanogaster] ;	Gs2	6	20	20	6	0	20	21.18	0.00081987	6	49	49	6	0	49	33.24	0.00276439	3	7	7	3	0	7	16.35	0.00065563	0.001413	25.3333	3	0.327586	0.876007	77.3333	0.001613	3	13	70	70	13	0	70	47.99	0.00161833	16	76	76
169	2	AAN10626.2;AGB92713.1	169	AAN10626.2	0 genes:. 2 proteins in this group did not match any genes. AAN10626.2:Na[+]-driven anion exchanger 1, isoform C [Drosophila melanogaster] ;AGB92713.1:Na[+]-driven anion exchanger 1, isoform D [Drosophila melanogaster] ;	Ndae1	0	0	0	0	0	0	0	0	3	5	5	3	0	5	3.28	8.842e-05	4	4	4	4	0	4	5.71	0.00011743	0.000103	3	2	0.25	1.32051	12	7.8e-05	3	6	14	14	6	0	14	9.75	0.00010145	8	16	16
170	1	AAN14156.1	170	AAN14156.1	vacuolar H[+] ATPase 100kD subunit 1, isoform F [Drosophila melanogaster]	Vha100-1	2	4	0	0	4	2	2.16	3.671e-05	2	7	0	0	7	3.5	2.88	8.842e-05	2	4	0	0	4	2	2.16	8.388e-05	7e-05	5	3	0.0496689	0.0881612	100.667	0.000794	2	24	99	10	2	89	69.3333	32.41	0.00071775	20	89	0
172	1	AAF57037.1	172	AAF57037.1	ferritin 1 heavy chain homologue, isoform C [Drosophila melanogaster]	Fer1HCH	2	6	6	2	0	6	18.05	0.00044753	2	9	9	2	0	9	20	0.00092385	6	11	11	6	0	11	40	0.0018746	0.001082	8.66667	3	0.419355	1.40337	20.6667	0.000771	3	6	18	18	6	0	18	51.22	0.00075718	5	28	28
173	1	AAF46316.1	173	AAF46316.1	CG2254 [Drosophila melanogaster]	CG2254	3	6	6	3	0	6	9.69	0.0002867	1	1	1	1	0	1	4.06	6.576e-05	0	0	0	0	0	0	0	0	0.000176	2.33333	2	0.142857	0.460733	16.3333	0.000382	3	6	10	10	6	0	10	24.69	0.00026948	8	27	27
180	1	AAF56613.2	180	AAF56613.2	beat-VII [Drosophila melanogaster]	beat-VII	3	6	6	3	0	6	8.32	0.00017745	1	1	1	1	0	1	4.26	4.07e-05	0	0	0	0	0	0	0	0	0.000109	2.33333	2	0.411765	1.3625	5.66667	8e-05	3	1	2	2	1	0	2	3.87	3.336e-05	5	11	11
183	1	AGB92359.1	183	AGB92359.1	ribosomal protein LP1, isoform B [Drosophila melanogaster]	RpLP1	4	33	33	4	0	33	59.82	0.00450527	1	3	3	1	0	3	20.54	0.00056366	3	11	11	3	0	11	63.39	0.00343118	0.002833	15.6667	3	0.783333	2.03666	20	0.001391	3	3	18	18	3	0	18	63.39	0.0013859	3	19	19
193	2	AAF49892.2;AAO41254.1	193	AAF49892.2	0 genes:. 2 proteins in this group did not match any genes. AAF49892.2:protein tyrosine phosphatase 69D, isoform A [Drosophila melanogaster] ;AAO41254.1:protein tyrosine phosphatase 69D, isoform B [Drosophila melanogaster] ;	Ptp69D	1	6	6	1	0	6	1.09	6.275e-05	1	1	1	1	0	1	1.09	1.439e-05	0	0	0	0	0	0	0	0	3.9e-05	2.33333	2	0.170732	0.573529	13.6667	6.8e-05	3	2	3	3	2	0	3	1.78	1.77e-05	11	27	27
198	1	AAF59327.4	198	AAF59327.4	GABA transporter, isoform A [Drosophila melanogaster]	Gat	3	6	6	3	0	6	5.97	0.00014425	0	0	0	0	0	0	0	0	5	15	15	5	0	15	10.85	0.00082395	0.000484	7	2	0.192661	1.11778	36.3333	0.000433	3	6	22	22	6	0	22	10.53	0.00029829	10	49	49
202	1	AAF58564.1	202	AAF58564.1	endonuclease G [Drosophila melanogaster]	EndoG	1	2	2	1	0	2	3.87	9.865e-05	1	2	2	1	0	2	4.19	0.00013576	0	0	0	0	0	0	0	0	0.000117	1.33333	2	0.235294	0.886364	5.66667	0.000132	3	1	2	2	1	0	2	10	5.563e-05	6	13	13
204	2	AAF58786.1;ACZ94387.1	204	AAF58786.1	0 genes:. 2 proteins in this group did not match any genes. AAF58786.1:withered, isoform B [Drosophila melanogaster] ;ACZ94387.1:withered, isoform D [Drosophila melanogaster] ;	whd	0	0	0	0	0	0	0	0	4	9	9	4	0	9	6.54	0.00024281	4	4	4	4	0	4	7.82	0.00017916	0.000211	4.33333	2	0.209677	1.01932	20.6667	0.000207	3	10	29	29	10	0	29	20.77	0.00032061	9	27	27
206	2	AAF45777.5;AAS65251.4	206	AAF45777.5	0 genes:. 2 proteins in this group did not match any genes. AAF45777.5:Protostome-specific GEF, isoform F [Drosophila melanogaster] ;AAS65251.4:Protostome-specific GEF, isoform E [Drosophila melanogaster] ;	PsGEF	3	4	4	3	0	4	2.08	2.234e-05	1	3	3	1	0	3	0.33	2.306e-05	2	6	6	2	0	6	1.39	7.656e-05	4.1e-05	4.33333	3	0.928571	2.92857	4.66667	1.4e-05	3	3	5	5	3	0	5	1.57	1.575e-05	1	3	3
223	3	AAF48786.3;ADV37750.1;ALI51156.1	223	AAF48786.3	0 genes:. 3 proteins in this group did not match any genes. AAF48786.3:shaker, isoform E [Drosophila melanogaster] ;ADV37750.1:shaker, isoform I [Drosophila melanogaster] ;ALI51156.1:shaker, isoform T [Drosophila melanogaster] ;	Sh	1	4	4	1	0	4	2.29	9.338e-05	1	8	8	1	0	8	2.29	0.00025702	0	0	0	0	0	0	0	0	0.000175	4	2	0.571429	2.16049	7	8.1e-05	3	2	5	5	2	0	5	4.27	6.583e-05	5	10	10
224	1	AAS64850.1	224	AAS64850.1	CG7639 [Drosophila melanogaster]	CG7639	0	0	0	0	0	0	0	0	5	13	13	5	0	13	15.35	0.00061752	2	2	2	2	0	2	7.9	0.00015772	0.000388	5	2	0.25	1.09296	20	0.000355	3	6	23	23	6	0	23	20.09	0.00044772	8	18	18
225	1	AHN57313.1	225	AHN57313.1	actin 87E, isoform C [Drosophila melanogaster]	Act87E	15	109	13	3	96	60.0089	44.15	0.00244036	10	60	0	0	60	3.33333	31.38	0.00018655	19	75	5	4	70	27.6831	54.52	0.00257215	0.001733	81.3333	3	0.71345	3.73491	114	0.000464	3	19	112	5	3	107	25.2096	59.84	0.00057817	22	108	6
226	2	AHN57214.1;AHN57216.1	226	AHN57214.1	0 genes:. 2 proteins in this group did not match any genes. AHN57214.1:ER membrane protein complex 1, isoform B [Drosophila melanogaster] ;AHN57216.1:ER membrane protein complex 1, isoform D [Drosophila melanogaster] ;	EMC1	0	0	0	0	0	0	0	0	2	6	6	2	0	6	3.61	0.00013799	3	5	5	3	0	5	7.43	0.00019091	0.000164	3.66667	2	0.211538	1.10811	17.3333	0.000148	3	7	20	20	7	0	20	15.41	0.00018849	7	19	19
227	1	AAF49035.1	227	AAF49035.1	alpha soluble NSF attachment protein [Drosophila melanogaster]	alphaSnap	3	7	7	3	0	7	17.47	0.00036656	5	24	24	5	0	24	32.19	0.00172958	0	0	0	0	0	0	0	0	0.001048	10.3333	2	0.184524	0.725762	56	0.001444	3	13	34	34	13	0	34	56.16	0.00100409	20	85	85
230	1	AAN13621.1	230	AAN13621.1	uncharacterized protein Dmel_CG33331 [Drosophila melanogaster]	CG33331	0	0	0	0	0	0	0	0	2	5	5	2	0	5	7.6	0.00030765	1	1	1	1	0	1	6.14	0.00010215	0.000205	2	2	0.222222	0.97619	9	0.00021	3	3	13	13	3	0	13	19.88	0.00032779	3	7	7
233	1	AHN59874.1	233	AHN59874.1	transferrin 1, isoform C [Drosophila melanogaster]	Tsf1	3	3	3	3	0	3	7.49	7.156e-05	0	0	0	0	0	0	0	0	1	2	2	1	0	2	3.74	0.000109	9e-05	1.66667	2	0.0609756	0.279503	27.3333	0.000322	3	2	3	3	2	0	3	3.28	4.036e-05	15	29	29
238	1	AAS65202.2	238	AAS65202.2	uncharacterized protein Dmel_CG31140, isoform F [Drosophila melanogaster]	CG31140	0	0	0	0	0	0	0	0	2	2	2	2	0	2	2.05	4.102e-05	4	12	12	4	0	12	7.99	0.0004086	0.000225	4.66667	2	0.424242	2.7439	11	8.2e-05	3	6	13	13	6	0	13	12.18	0.00010926	9	18	18
240	3	AAF58924.1;AAM71070.2;AAM71071.2	240	AAF58924.1	0 genes:. 3 proteins in this group did not match any genes. AAF58924.1:CG1814, isoform B [Drosophila melanogaster] ;AAM71070.2:CG1814, isoform A [Drosophila melanogaster] ;AAM71071.2:CG1814, isoform C [Drosophila melanogaster] ;	CG1814	3	17	17	3	0	17	10.02	0.00063555	2	8	8	2	0	8	6.36	0.0004116	2	3	3	2	0	3	6.36	0.00025625	0.000434	9.33333	3	0.903226	2.2487	10.3333	0.000193	3	5	11	11	5	0	11	15.89	0.00023192	6	16	16
243	1	AFH04308.1	243	AFH04308.1	cytochrome c1, isoform B [Drosophila melanogaster]	Cyt-c1	5	29	29	5	0	29	22.15	0.00144439	6	30	30	6	0	30	31.27	0.00205634	7	20	20	7	0	20	44.63	0.00227594	0.001926	26.3333	3	0.240122	0.700618	109.667	0.002749	3	12	115	115	12	0	115	51.47	0.00323026	12	147	147
248	1	ABC66066.1	248	ABC66066.1	glyceraldehyde 3 phosphate dehydrogenase 1, isoform B [Drosophila melanogaster]	Gapdh1	5	40	1	1	39	40	22.89	0.00184224	8	48	11	3	37	19.6596	34.94	0.00124608	6	24	7	3	17	14	30.72	0.00147319	0.001521	37.3333	3	0.506787	1.72841	73.6667	0.00088	3	9	58	15	4	43	27.6471	50.3	0.00071811	12	104	33
257	2	AAN12113.3;API64956.1	257	AAN12113.3	0 genes:. 2 proteins in this group did not match any genes. AAN12113.3:Pmi, isoform D [Drosophila melanogaster] ;API64956.1:Pmi, isoform F [Drosophila melanogaster] ;	Pmi	2	7	7	2	0	7	15.93	0.0005881	0	0	0	0	0	0	0	0	1	1	1	1	0	1	10.44	0.00019195	0.00039	2.66667	2	0.333333	1.10795	8	0.000352	3	4	11	11	4	0	11	25.82	0.00052119	3	5	5
263	1	ACZ94894.1	263	ACZ94894.1	vacuolar H[+]-ATPase 55kD subunit, isoform C [Drosophila melanogaster]	Vha55	14	81	81	14	0	81	38.98	0.00252763	6	16	16	6	0	16	20.61	0.00068712	4	14	14	4	0	14	17.96	0.00099816	0.001404	37	3	0.120783	0.288711	306.333	0.004863	3	30	317	317	30	0	317	73.67	0.00557881	31	331	331
265	1	AAM68317.1	265	AAM68317.1	LETM1 ortholog, isoform C [Drosophila melanogaster]	Letm1	0	0	0	0	0	0	0	0	1	2	2	1	0	2	1.09	4.155e-05	3	4	4	3	0	4	3.06	0.00013795	9e-05	2	2	0.0571429	0.333333	35	0.00027	3	17	47	47	17	0	47	22.21	0.0004001	20	41	41
268	1	ACZ94568.1	268	ACZ94568.1	NADH dehydrogenase (ubiquinone) 19 kDa subunit, isoform D [Drosophila melanogaster]	ND-19	2	6	6	2	0	6	14.86	0.00052425	5	19	19	5	0	19	31.43	0.00228469	5	8	8	5	0	8	35.43	0.00159706	0.001469	11	3	0.253846	0.773158	43.3333	0.0019	3	8	25	25	8	0	25	53.14	0.00123191	10	46	46
274	1	AHN56406.1	274	AHN56406.1	CG7461, isoform C [Drosophila melanogaster]	CG7461	5	18	18	5	0	18	10.05	0.00043897	10	22	22	10	0	22	24.08	0.00073836	4	9	9	4	0	9	12.28	0.00050147	0.00056	16.3333	3	0.422414	1.14754	38.6667	0.000488	3	18	54	54	18	0	54	41.47	0.00074268	14	37	37
277	1	AGB94693.1	277	AGB94693.1	CG7430, isoform B [Drosophila melanogaster]	CG7430	5	12	12	5	0	12	12.1	0.00036406	3	15	15	3	0	15	8.13	0.00062629	0	0	0	0	0	0	0	0	0.000495	9	2	0.375	1.37119	24	0.000361	3	9	25	25	9	0	25	25.99	0.00042775	15	41	41
282	1	AHN59540.1	282	AHN59540.1	yolk protein 2, isoform B [Drosophila melanogaster]	Yp2	8	23	23	8	0	23	28.96	0.00079567	2	2	2	2	0	2	3.85	9.522e-05	2	2	2	2	0	2	7.47	0.00015808	0.00035	9	3	0.870968	1.95531	10.3333	0.000179	3	4	7	7	4	0	7	20.14	0.00013657	7	12	12
283	1	AAF46666.1	283	AAF46666.1	uncharacterized protein Dmel_CG10527 [Drosophila melanogaster]	CG10527	4	23	23	4	0	23	15.54	0.00118812	5	31	31	5	0	31	26.35	0.00220385	7	38	38	7	0	38	33.78	0.00448498	0.002626	30.6667	3	0.989247	3.37099	31	0.000779	3	3	15	15	3	0	15	17.91	0.000437	6	53	53
285	1	AAF56907.1	285	AAF56907.1	CG1907 [Drosophila melanogaster]	CG1907	6	15	15	6	0	15	20.19	0.00072353	3	5	5	3	0	5	10.73	0.00033191	4	10	10	4	0	10	16.09	0.00110207	0.000719	10	3	0.168539	0.5	59.3333	0.001438	3	14	58	58	14	0	58	43.85	0.00157778	17	79	79
287	1	AHN57541.1	287	AHN57541.1	uncharacterized protein Dmel_CG33970, isoform C [Drosophila melanogaster]	CG33970	2	3	2	1	1	2.66667	3.22	5.248e-05	1	1	1	1	0	1	1.67	2.708e-05	0	0	0	0	0	0	0	0	4e-05	1.33333	2	0.0677966	0.216216	19.6667	0.000185	3	7	22	22	7	0	22	13.38	0.00024416	12	30	25
295	1	AHN59809.1	295	AHN59809.1	ribosomal protein S19a, isoform E [Drosophila melanogaster]	RpS19a	4	10	10	4	0	10	25	0.00098017	1	2	2	1	0	2	5.13	0.00026978	0	0	0	0	0	0	0	0	0.000625	4	2	0.923077	2.11149	4.33333	0.000296	2	0	0	0	0	0	0	0	0	5	10	10
299	1	AHN56376.1	299	AHN56376.1	CG5482, isoform D [Drosophila melanogaster]	CG5482	1	2	2	1	0	2	3.27	7.703e-05	1	6	6	1	0	6	2.77	0.00031803	0	0	0	0	0	0	0	0	0.000198	2.66667	2	0.380952	1.48872	7	0.000133	3	1	7	7	1	0	7	4.03	0.00015205	5	12	12
306	1	AAF46135.3	306	AAF46135.3	Rabconnectin-3A [Drosophila melanogaster]	Rbcn-3A	2	7	7	2	0	7	0.93	3.124e-05	9	18	18	9	0	18	3.88	0.00011056	0	0	0	0	0	0	0	0	7.1e-05	8.33333	2	0.862069	3.08696	9.66667	2.3e-05	3	8	15	15	8	0	15	3.79	3.776e-05	5	8	8
308	1	AAF57396.1	308	AAF57396.1	succinate dehydrogenase, subunit B (iron-sulfur) [Drosophila melanogaster]	SdhB	9	22	22	9	0	22	25.93	0.00113264	5	26	26	5	0	26	16.5	0.00184216	5	10	10	5	0	10	18.52	0.00117629	0.001384	19.3333	3	0.235772	0.642824	82	0.002153	3	15	79	79	15	0	79	50.17	0.00229376	17	80	80
314	1	ALI30203.1	314	ALI30203.1	CG5885, isoform B [Drosophila melanogaster]	CG5885	1	2	2	1	0	2	5.79	0.00016095	0	0	0	0	0	0	0	0	1	1	1	1	0	1	10	0.00018387	0.000172	1	2	0.5	1.45763	2	0.000118	2	1	2	2	1	0	2	10	9.077e-05	2	4	4
327	2	ACZ94856.1;ALI30547.1	327	ACZ94856.1	0 genes:. 2 proteins in this group did not match any genes. ACZ94856.1:skpA associated protein, isoform D [Drosophila melanogaster] ;ALI30547.1:skpA associated protein, isoform J [Drosophila melanogaster] ;	skap	7	24	24	7	0	24	22.66	0.00072957	3	32	32	3	0	32	9.34	0.00133873	4	6	6	4	0	6	14.51	0.00041673	0.000828	20.6667	3	0.53913	1.41297	38.3333	0.000586	3	12	43	43	12	0	43	26.04	0.00073719	12	54	54
329	1	AHN56307.1	329	AHN56307.1	calbindin 53E, isoform B [Drosophila melanogaster]	Cbp53E	7	19	19	7	0	19	33.23	0.00093717	0	0	0	0	0	0	0	0	2	3	3	2	0	3	9.03	0.00033809	0.000638	7.33333	2	0.153846	0.544369	47.6667	0.001172	3	12	40	40	12	0	40	45.16	0.0011127	17	67	67
330	1	AGB95872.1	330	AGB95872.1	glutamate carrier 1, isoform B [Drosophila melanogaster]	GC1	3	10	10	3	0	10	10.59	0.00047634	6	23	23	6	0	23	19.63	0.00150777	7	25	25	7	0	25	23.68	0.00272085	0.001568	19.3333	3	0.585859	1.95025	33	0.000804	3	7	50	50	7	0	50	23.05	0.00134321	12	43	43
331	1	AAF54455.1	331	AAF54455.1	CG8507 [Drosophila melanogaster]	CG8507	2	4	4	2	0	4	7.12	0.00016138	1	1	1	1	0	1	3.96	5.552e-05	0	0	0	0	0	0	0	0	0.000108	1.66667	2	0.714286	1.58824	2.33333	6.8e-05	2	0	0	0	0	0	0	0	0	1	4	4
332	1	AAF49951.1	332	AAF49951.1	neurexin IV, isoform A [Drosophila melanogaster]	Nrx-IV	0	0	0	0	0	0	0	0	3	13	13	3	0	13	4.05	0.00021305	6	9	9	6	0	9	7.09	0.00024488	0.000229	7.33333	2	0.217822	1.2246	33.6667	0.000187	3	10	17	17	10	0	17	15.11	0.00011417	20	49	1
333	1	AAF51319.1	333	AAF51319.1	Niemann-Pick type C-2a [Drosophila melanogaster]	Npc2a	5	44	44	5	0	44	40.54	0.00454586	1	2	2	1	0	2	12.84	0.00028437	2	6	6	2	0	6	14.86	0.00141631	0.002082	17.3333	3	0.8125	1.85727	21.3333	0.001121	3	2	15	15	2	0	15	14.86	0.00087399	5	18	18
334	1	AAF55808.2	334	AAF55808.2	uncharacterized protein Dmel_CG17271, isoform A [Drosophila melanogaster]	CG17271	1	3	3	1	0	3	7.83	0.00016325	0	0	0	0	0	0	0	0	1	2	2	1	0	2	7.83	0.00024865	0.000206	1.66667	2	0.0925926	0.405512	18	0.000508	3	4	24	24	4	0	24	12.1	0.00073652	5	15	15
342	1	AAF53556.3	342	AAF53556.3	vacuolar H[+]-ATPase SFD subunit, isoform B [Drosophila melanogaster]	VhaSFD	0	0	0	0	0	0	0	0	4	8	0	0	8	4	9.04	0.0001553	1	4	0	0	4	2	1.66	0.00012891	0.000142	4	2	0.0923077	0.4	43.3333	0.000355	3	14	41	0	0	41	20.5	32.47	0.00032616	13	49	4
344	1	AFH07506.1	344	AFH07506.1	sluggish A, isoform L [Drosophila melanogaster]	slgA	16	76	76	16	0	76	26.61	0.00173705	18	65	65	18	0	65	27.95	0.00204455	25	127	127	25	0	127	40.51	0.00663203	0.003471	89.3333	3	0.26561	0.882757	336.333	0.003932	3	43	383	383	43	0	383	51.87	0.00493686	48	348	348
345	2	AAF48890.2;AGB95533.1	345	AAF48890.2	0 genes:. 2 proteins in this group did not match any genes. AAF48890.2:uncharacterized protein Dmel_CG42450, isoform A [Drosophila melanogaster] ;AGB95533.1:uncharacterized protein Dmel_CG42450, isoform B [Drosophila melanogaster] ;	CG42450	0	0	0	0	0	0	0	0	1	1	1	1	0	1	0.88	1.692e-05	1	1	1	1	0	1	1.29	2.808e-05	2.3e-05	0.666667	2	0.222222	0.884615	3	2.6e-05	2	1	2	2	1	0	2	1.29	1.386e-05	4	7	7
347	1	AAM68631.1	347	AAM68631.1	G protein alpha q subunit, isoform D [Drosophila melanogaster]	Galphaq	4	18	0	0	18	8.33333	16.71	0.00036097	10	177	21	3	156	177	38.53	0.0105514	5	24	4	1	20	24	27.48	0.00237523	0.004429	73	3	0.417143	1.16768	175	0.003793	3	20	243	35	7	208	243	61.47	0.00593622	22	184	42
348	1	AHN56588.1	348	AHN56588.1	kazachoc, isoform E [Drosophila melanogaster]	kcc	6	20	0	0	20	5	7.08	7.119e-05	13	72	0	0	72	0.666667	15.46	1.306e-05	12	69	0	0	69	0	13.69	0	4.2e-05	53.6667	2	0.20882	0.190909	257	0.00022	3	33	243	4	1	239	49.8701	33.33	0.00040042	41	283	1
357	1	AAF47083.1	357	AAF47083.1	thiolase [Drosophila melanogaster]	Thiolase	8	74	74	8	0	74	22.17	0.00241259	3	25	25	3	0	25	7.04	0.0011217	4	13	13	4	0	13	12.37	0.00096837	0.001501	37.3333	3	0.518519	1.25712	72	0.001194	3	10	94	94	10	0	94	27.51	0.00172836	14	93	93
358	1	AGB93691.1	358	AGB93691.1	CG2970, isoform B [Drosophila melanogaster]	CG2970	6	24	24	6	0	24	20.49	0.00100266	2	8	8	2	0	8	12.3	0.00045996	0	0	0	0	0	0	0	0	0.000731	10.6667	2	0.5	1.62084	21.3333	0.000451	3	7	24	24	7	0	24	32.51	0.00056547	8	27	27
359	2	AAN13826.5;ACL83542.1	359	AAN13826.5	0 genes:. 2 proteins in this group did not match any genes. AAN13826.5:uncharacterized protein Dmel_CG42668, isoform G [Drosophila melanogaster] ;ACL83542.1:uncharacterized protein Dmel_CG42668, isoform E [Drosophila melanogaster] ;	CG42668	0	0	0	0	0	0	0	0	3	4	4	3	0	4	5.01	8.786e-05	2	2	2	2	0	2	3.55	7.293e-05	8e-05	2	2	0.146341	0.695652	13.6667	0.000115	3	9	25	25	9	0	25	16.28	0.00022504	6	12	12
362	3	AAN09163.3;AAS65265.1;AFH07262.1	362	AAN09163.3	0 genes:. 3 proteins in this group did not match any genes. AAN09163.3:CG3566, isoform B [Drosophila melanogaster] ;AAS65265.1:CG3566, isoform C [Drosophila melanogaster] ;AFH07262.1:CG3566, isoform D [Drosophila melanogaster] ;	CG3566	1	2	2	1	0	2	10.26	0.00026138	3	29	29	3	0	29	32.48	0.00521583	0	0	0	0	0	0	0	0	0.002739	10.3333	2	0.284404	1.16405	36.3333	0.002353	3	7	18	18	7	0	18	54.7	0.00132668	9	47	47
365	2	AAM71096.2;AGB93312.1	365	AAM71096.2	0 genes:. 2 proteins in this group did not match any genes. AAM71096.2:death resistor Adh domain containing target, isoform C [Drosophila melanogaster] ;AGB93312.1:death resistor Adh domain containing target, isoform D [Drosophila melanogaster] ;	Drat	1	2	2	1	0	2	2.76	7.046e-05	1	1	1	1	0	1	6.22	4.849e-05	0	0	0	0	0	0	0	0	5.9e-05	1	2	0.142857	0.468254	7	0.000126	3	2	8	8	2	0	8	9.68	0.00015896	2	8	8
366	1	AAF53294.2	366	AAF53294.2	coat protein (coatomer) beta' [Drosophila melanogaster]	beta'COP	2	2	2	2	0	2	3.5	3.346e-05	3	13	13	3	0	13	5.91	0.0002993	1	1	1	1	0	1	2.52	3.822e-05	0.000124	5.33333	3	0.695652	1.22772	7.66667	0.000101	2	7	15	15	7	0	15	17.51	0.00014152	3	8	8
367	1	AHN58145.1	367	AHN58145.1	CG9231, isoform B [Drosophila melanogaster]	CG9231	1	2	2	1	0	2	12.8	0.00024465	2	3	3	2	0	3	10.4	0.00050504	1	1	1	1	0	1	12.8	0.00027949	0.000343	2	3	0.75	1.47845	2.66667	0.000232	2	0	0	0	0	0	0	0	0	4	5	5
373	1	AAM71028.1	373	AAM71028.1	ribosomal protein S11, isoform C [Drosophila melanogaster]	RpS11	0	0	0	0	0	0	0	0	2	5	5	2	0	5	10.32	0.00067881	2	4	4	2	0	4	18.71	0.00090157	0.00079	3	2	0.473684	2.44582	6.33333	0.000323	3	1	7	7	1	0	7	11.61	0.00038944	2	5	5
379	1	AAX52767.2	379	AAX52767.2	acetyl coenzyme A synthase, isoform D [Drosophila melanogaster]	AcCoAS	2	3	3	2	0	3	4.03	6.847e-05	2	10	10	2	0	10	4.03	0.00031408	0	0	0	0	0	0	0	0	0.000191	4.33333	2	0.40625	1.55285	10.6667	0.000123	3	3	13	13	3	0	13	8.51	0.00016732	6	15	15
387	1	AAF54010.1	387	AAF54010.1	alpha-Esterase-7 [Drosophila melanogaster]	alpha-Est7	2	3	3	2	0	3	5.42	8.02e-05	0	0	0	0	0	0	0	0	1	1	1	1	0	1	2.27	6.108e-05	7.1e-05	1.33333	2	0.0285714	0.11526	46.6667	0.000616	3	12	36	36	12	0	36	31.82	0.00054273	19	73	73
388	1	AHN58095.1	388	AHN58095.1	protein disulfide isomerase, isoform E [Drosophila melanogaster]	Pdi	7	18	18	7	0	18	20.56	0.0005549	0	0	0	0	0	0	0	0	1	2	2	1	0	2	3.23	0.00014087	0.000348	6.66667	2	0.0511509	0.175227	130.333	0.001986	3	21	69	69	21	0	69	54.84	0.00119963	35	179	179
397	1	AAS64873.1	397	AAS64873.1	G protein alpha o subunit, isoform I [Drosophila melanogaster]	Galphao	7	28	21	6	7	27.6818	20.62	0.00119568	6	44	44	6	0	44	27.4	0.00261554	10	41	35	8	6	41	29.1	0.00404622	0.002619	37.6667	3	0.346626	1.12019	108.667	0.002338	3	17	103	87	16	16	102.467	45.2	0.00249607	24	145	133
398	1	AGB96554.1	399	AGB96554.1	NADH dehydrogenase (ubiquinone) 49 kDa subunit, isoform B [Drosophila melanogaster]	ND-49	10	28	28	10	0	28	27.99	0.00091482	2	10	10	2	0	10	11.32	0.00044964	1	1	1	1	0	1	4.91	7.465e-05	0.00048	13	3	0.104278	0.231548	124.667	0.002073	3	20	138	138	20	0	138	49.57	0.0025428	25	140	140
400	1	AGB96199.1	401	AGB96199.1	mitofilin, isoform E [Drosophila melanogaster]	Mitofilin	13	48	10	2	38	48	16.89	0.00098385	17	112	1	1	111	38	27.21	0.0010719	16	53	7	3	46	53	26.27	0.00248202	0.001513	71	3	0.342444	0.697235	207.333	0.00217	3	27	217	10	3	207	217	41.96	0.00250841	34	209	8
402	1	EAL24569.1	403	EAL24569.1	uncharacterized protein Dmel_CG40485, isoform B [Drosophila melanogaster]	CG40485	1	2	2	1	0	2	7.69	0.00012381	1	4	4	1	0	4	4.45	0.00034078	0	0	0	0	0	0	0	0	0.000232	2	2	0.545455	1.40606	3.66667	0.000165	2	0	0	0	0	0	0	0	0	2	5	5
406	1	AAN14186.1	407	AAN14186.1	ATP synthase, gamma subunit, isoform C [Drosophila melanogaster]	ATPsyngamma	15	188	188	15	0	188	48.82	0.00967891	9	58	58	9	0	58	33.67	0.00410944	9	20	20	9	0	20	33	0.00235257	0.00538	88.6667	3	0.280295	0.648583	316.333	0.008295	3	18	283	283	18	0	283	56.23	0.0082169	22	301	301
411	2	AAF56642.2;AAN14095.1	413	AAF56642.2	0 genes:. 2 proteins in this group did not match any genes. AAF56642.2:CG6330, isoform A [Drosophila melanogaster] ;AAN14095.1:CG6330, isoform B [Drosophila melanogaster] ;	CG6330	3	8	8	3	0	8	11.41	0.0003324	2	7	7	2	0	7	5.43	0.00040028	3	6	6	3	0	6	15.49	0.0005696	0.000434	7	3	0.65625	1.99083	10.6667	0.000218	3	5	10	10	5	0	10	15.76	0.00023433	9	19	19
414	1	AGB94893.1	416	AGB94893.1	actin 79B, isoform B [Drosophila melanogaster]	Act79B	13	101	12	2	89	50.1429	41.22	0.00203914	9	58	0	0	58	3.33333	28.46	0.00018655	17	74	6	3	68	32.2967	44.41	0.00300081	0.001742	77.6667	3	0.685294	1.72134	113.333	0.001012	3	19	113	13	4	100	60.9949	56.91	0.00139889	21	111	20
419	3	ACZ94207.2;AFH03624.1;AHN54290.1	421	ACZ94207.2	0 genes:. 3 proteins in this group did not match any genes. ACZ94207.2:G protein subunit gamma at 30A, isoform I [Drosophila melanogaster] ;AFH03624.1:G protein subunit gamma at 30A, isoform G [Drosophila melanogaster] ;AHN54290.1:G protein subunit gamma at 30A, isoform J [Drosophila melanogaster] ;	Ggamma30A	1	5	5	1	0	5	28.13	0.00119458	0	0	0	0	0	0	0	0	2	8	8	2	0	8	29.69	0.00436696	0.002781	4.33333	2	0.158537	0.841452	27.3333	0.003305	3	4	19	19	4	0	19	29.69	0.00256007	6	26	26
429	1	AFH06595.1	431	AFH06595.1	Rab7, isoform C [Drosophila melanogaster]	Rab7	2	4	4	2	0	4	11.59	0.00029547	1	1	1	1	0	1	4.83	0.00010166	2	2	2	2	0	2	13.04	0.00033754	0.000245	2.33333	3	0.7	1.94444	3.33333	0.000126	3	2	3	3	2	0	3	14.01	0.00012498	2	3	3
432	1	AGB95145.1	434	AGB95145.1	optic ganglion reduced, isoform F [Drosophila melanogaster]	ogre	0	0	0	0	0	0	0	0	1	4	4	1	0	4	3.59	0.00023252	4	10	10	4	0	10	13.81	0.00096507	0.000599	4.66667	2	0.179487	1.10517	26	0.000542	3	5	12	12	5	0	12	12.98	0.00028586	9	35	35
437	1	AGB95967.1	439	AGB95967.1	heat shock protein cognate 4, isoform G [Drosophila melanogaster]	Hsc70-4	13	50	45	11	5	49.3035	21.51	0.00115804	8	61	57	6	4	60.1287	18.59	0.00194362	15	48	35	11	13	46.2222	28.11	0.0024805	0.001861	53	3	0.559859	1.77746	94.6667	0.001047	3	24	56	49	20	7	52.8454	48.54	0.00070001	30	110	92
443	1	AAN09599.1	445	AAN09599.1	dunce, isoform S [Drosophila melanogaster]	dnc	7	15	0	0	15	7.5	9.26	9.485e-05	4	9	0	0	9	0	5.13	0	2	2	0	0	2	1	2.48	2.89e-05	6.2e-05	8.66667	2	0.8125	0.849315	10.6667	7.3e-05	2	5	13	4	2	9	13	8.52	9.272e-05	7	19	0
447	1	API64961.1	449	API64961.1	cathD, isoform C [Drosophila melanogaster]	cathD	4	22	22	4	0	22	19.13	0.00085815	0	0	0	0	0	0	0	0	1	3	3	1	0	3	4.08	0.00026736	0.000563	8.33333	2	0.165563	0.581612	50.3333	0.000968	3	7	32	32	7	0	32	32.65	0.00070395	12	76	76
449	1	AAF46162.2	451	AAF46162.2	mitochondrial assembly regulatory factor, isoform D [Drosophila melanogaster]	Marf	0	0	0	0	0	0	0	0	1	9	9	1	0	9	0.98	0.00023266	3	4	4	3	0	4	5.41	0.00017167	0.000202	4.33333	2	0.168831	0.841667	25.6667	0.00024	3	11	26	26	11	0	26	20.52	0.00027544	10	39	39
451	2	AAF54227.1;AFH06305.1	453	AAF54227.1	0 genes:. 2 proteins in this group did not match any genes. AAF54227.1:cytochrome c oxidase subunit 7A, isoform A [Drosophila melanogaster] ;AFH06305.1:cytochrome c oxidase subunit 7A, isoform B [Drosophila melanogaster] ;	COX7A	2	31	31	2	0	31	26.97	0.00532595	3	32	32	3	0	32	35.96	0.00756609	1	4	4	1	0	4	16.85	0.00157014	0.004821	22.3333	3	0.107717	0.260736	207.333	0.01849	3	8	124	124	8	0	124	59.55	0.0120146	8	60	60
452	1	AAF55431.2	454	AAF55431.2	peroxiredoxin 3 [Drosophila melanogaster]	Prx3	2	3	3	2	0	3	10.68	0.00019603	0	0	0	0	0	0	0	0	1	1	1	1	0	1	5.13	0.0001493	0.000173	1.33333	2	0.571429	2.27632	2.33333	7.6e-05	3	1	2	2	1	0	2	14.53	7.37e-05	2	3	3
456	1	ALI30558.1	458	ALI30558.1	cytochrome c oxidase subunit 5A, isoform D [Drosophila melanogaster]	COX5A	8	40	40	8	0	40	29.53	0.00410487	3	38	38	3	0	38	17.45	0.00536672	6	13	13	6	0	13	40.94	0.00304808	0.004173	30.3333	3	0.21875	0.57662	138.667	0.007237	3	13	100	100	13	0	100	47.65	0.00578751	15	119	119
461	1	AAF45902.1	463	AAF45902.1	vacuolar H[+] ATPase AC39 subunit 1 [Drosophila melanogaster]	VhaAC39-1	4	10	10	4	0	10	11.43	0.00043687	1	2	2	1	0	2	5.14	0.00012025	1	1	1	1	0	1	7.71	9.982e-05	0.000219	4.33333	3	0.0524194	0.119738	82.6667	0.001829	3	14	71	71	14	0	71	46.29	0.00174932	12	87	87
463	1	AAF56222.2	465	AAF56222.2	mitochondrial Rho, isoform C [Drosophila melanogaster]	Miro	0	0	0	0	0	0	0	0	4	8	1	4	7	7	8.42	0.00022151	1	1	1	1	0	1	2.26	5.253e-05	0.000137	3	2	0.818182	3.34146	3.66667	4.1e-05	3	2	2	2	2	0	2	5.11	2.594e-05	2	6	6
470	1	AGB93589.1	472	AGB93589.1	Ubiquinol-cytochrome c reductase 6.4 kDa subunit, isoform B [Drosophila melanogaster]	UQCR-6.4	2	20	20	2	0	20	38.6	0.00536513	3	23	23	3	0	23	54.39	0.00849111	2	9	9	2	0	9	38.6	0.00551616	0.006457	17.3333	3	0.285714	0.718322	60.6667	0.008989	3	3	153	153	3	0	153	73.68	0.023147	2	11	11
476	1	AAF47285.1	479	AAF47285.1	uncharacterized protein Dmel_CG44247, isoform B [Drosophila melanogaster]	CG44247	0	0	0	0	0	0	0	0	1	2	2	1	0	2	2.05	7.852e-05	1	2	2	1	0	2	2.8	0.00013036	0.000104	1.33333	2	0.307692	1.70492	4.33333	6.1e-05	3	2	3	3	2	0	3	4.85	4.827e-05	4	6	6
481	1	AAN13714.1	484	AAN13714.1	fasciclin 1, isoform C [Drosophila melanogaster]	Fas1	13	41	0	0	41	13.6667	20.31	0.00031904	11	148	4	1	144	148	22.6	0.00475479	20	72	1	1	71	72	36.49	0.00384026	0.002971	87	3	0.150519	0.553878	578	0.005364	3	33	289	15	5	274	256.765	48.7	0.00338043	45	633	18
487	1	AAF54007.1	490	AAF54007.1	alpha-Tubulin at 84D [Drosophila melanogaster]	alphaTub84D	9	60	16	3	44	60	26.89	0.00203875	20	223	87	11	136	223	61.33	0.0104281	13	90	24	5	66	90	43.33	0.00698713	0.006485	124.333	3	0.944304	2.90938	131.667	0.002229	3	20	116	31	9	85	116	46.44	0.00222292	20	180	70
493	2	AGB96571.1;AHN58220.1	496	AGB96571.1	0 genes:. 2 proteins in this group did not match any genes. AGB96571.1:ATP synthase, beta subunit, isoform C [Drosophila melanogaster] ;AHN58220.1:ATP synthase, beta subunit, isoform D [Drosophila melanogaster] ;	ATPsynbeta	23	933	933	23	0	933	47.36	0.0279181	23	637	637	23	0	637	61.84	0.0262319	34	427	427	34	0	427	74.56	0.0291928	0.027781	665.667	3	0.157616	0.428402	4223.33	0.064848	3	42	4789	4789	42	0	4789	77.5	0.0808169	47	4027	4027
494	1	AHN58001.1	497	AHN58001.1	CDP diglyceride synthetase, isoform B [Drosophila melanogaster]	CdsA	0	0	0	0	0	0	0	0	2	24	24	2	0	24	6.49	0.00112984	2	2	2	2	0	2	4.92	0.00015631	0.000643	8.66667	2	0.181818	0.786064	47.6667	0.000818	3	8	31	31	8	0	31	20.81	0.00059804	10	54	54
496	3	AAF58335.2;AFH08057.1;AFH08058.1	499	AAF58335.2	0 genes:. 3 proteins in this group did not match any genes. AAF58335.2:straightjacket, isoform B [Drosophila melanogaster] ;AFH08057.1:straightjacket, isoform C [Drosophila melanogaster] ;AFH08058.1:straightjacket, isoform D [Drosophila melanogaster] ;	stj	0	0	0	0	0	0	0	0	1	2	2	1	0	2	0.74	3.455e-05	3	6	6	3	0	6	3.86	0.0001721	0.000103	2.66667	2	0.307692	1.83929	8.66667	5.6e-05	3	7	12	12	7	0	12	8.05	8.496e-05	4	9	9
518	1	AHN56194.1	523	AHN56194.1	uncharacterized protein Dmel_CG16935, isoform B [Drosophila melanogaster]	CG16935	4	6	6	4	0	6	16.53	0.00025699	1	4	4	1	0	4	5.32	0.00023578	0	0	0	0	0	0	0	0	0.000246	3.33333	2	0.166667	0.58156	20	0.000423	3	3	5	5	3	0	5	16.53	0.00012078	8	24	24
519	1	ADV37453.1	524	ADV37453.1	Sac1 phosphatase, isoform B [Drosophila melanogaster]	Sac1	2	2	2	2	0	2	5.74	5.166e-05	1	2	2	1	0	2	2.36	7.109e-05	2	3	3	2	0	3	5.74	0.00017704	0.0001	2.33333	3	0.291667	0.943396	8	0.000106	3	3	7	7	3	0	7	7.09	0.00010197	3	6	6
522	1	AHN54178.1	527	AHN54178.1	kruppel homolog 2, isoform C [Drosophila melanogaster]	Kr-h2	1	2	2	1	0	2	4.35	0.0001108	1	5	5	1	0	5	4.35	0.00038122	0	0	0	0	0	0	0	0	0.000246	2.33333	2	0.411765	1.5	5.66667	0.000164	3	5	9	9	5	0	9	14.86	0.0002812	3	5	5
526	2	AAF52017.2;AAF52018.2	531	AAF52017.2	0 genes:. 2 proteins in this group did not match any genes. AAF52017.2:uncharacterized protein Dmel_CG31547, isoform B [Drosophila melanogaster] ;AAF52018.2:uncharacterized protein Dmel_CG31547, isoform A [Drosophila melanogaster] ;	CG31547	0	0	0	0	0	0	0	0	1	1	1	1	0	1	1.59	1.97e-05	1	4	4	1	0	4	1.87	0.00013085	7.5e-05	1.66667	2	0.454545	1.97368	3.66667	3.8e-05	2	0	0	0	0	0	0	0	0	3	6	6
535	3	AAF53799.2;AFH03765.1;AGB93112.1	540	AAF53799.2	0 genes:. 3 proteins in this group did not match any genes. AAF53799.2:uncharacterized protein Dmel_CG10237, isoform B [Drosophila melanogaster] ;AFH03765.1:uncharacterized protein Dmel_CG10237, isoform D [Drosophila melanogaster] ;AGB93112.1:uncharacterized protein Dmel_CG10237, isoform E [Drosophila melanogaster] ;	CG10237	2	3	3	2	0	3	8.02	0.00014158	3	9	9	3	0	9	9.88	0.00058453	1	1	1	1	0	1	4.01	0.00010783	0.000278	4.33333	3	0.619048	1.69512	7	0.000164	3	3	6	6	3	0	6	12.65	0.00015969	5	11	11
548	1	AHN56299.1	553	AHN56299.1	superoxide dismutase 2 (Mn), isoform B [Drosophila melanogaster]	Sod2	2	8	8	2	0	8	10.6	0.00056371	2	8	8	2	0	8	13.36	0.00077579	0	0	0	0	0	0	0	0	0.00067	5.33333	2	0.313725	1.12228	17	0.000597	3	3	10	10	3	0	10	19.82	0.00039739	4	21	21
552	2	AAF45977.1;AAN09129.1	557	AAF45977.1	0 genes:. 2 proteins in this group did not match any genes. AAF45977.1:lethal (1) G0334, isoform C [Drosophila melanogaster] ;AAN09129.1:lethal (1) G0334, isoform D [Drosophila melanogaster] ;	l(1)G0334	5	10	10	5	0	10	13.77	0.00034516	2	4	4	2	0	4	5.64	0.00019001	2	4	4	2	0	4	7.67	0.00031545	0.000284	6	3	0.230769	0.624176	26	0.000455	3	7	30	30	7	0	30	25.73	0.00058398	11	32	32
553	1	EAA46059.3	558	EAA46059.3	stoned B, isoform F [Drosophila melanogaster]	stnB	5	12	12	5	0	12	6.18	0.00014539	7	28	28	7	0	28	9.51	0.00046689	3	11	11	3	0	11	6.81	0.00030451	0.000306	17	3	0.614458	1.8	27.6667	0.00017	3	9	34	34	9	0	34	16.96	0.00023233	13	37	37
559	2	AAF58275.2;AHN56209.1	564	AAF58275.2	0 genes:. 2 proteins in this group did not match any genes. AAF58275.2:optic atrophy 1, isoform A [Drosophila melanogaster] ;AHN56209.1:optic atrophy 1, isoform C [Drosophila melanogaster] ;	Opa1	14	44	44	14	0	44	14.71	0.00069217	18	77	77	18	0	77	27.16	0.001667	15	41	41	15	0	41	22.22	0.00147362	0.001278	54	3	0.645418	1.8739	83.6667	0.000682	3	27	132	132	27	0	132	28.4	0.00117108	24	89	89
563	1	AGB92825.1	568	AGB92825.1	aldehyde dehydrogenase, isoform B [Drosophila melanogaster]	Aldh	4	15	15	4	0	15	10	0.00044108	3	16	16	3	0	16	13.85	0.00064748	0	0	0	0	0	0	0	0	0.000544	10.3333	2	0.484375	1.7492	21.3333	0.000311	3	5	16	16	5	0	16	19.23	0.00026534	9	32	32
576	1	AGB93314.1	581	AGB93314.1	vacuolar protein sorting 13, isoform B [Drosophila melanogaster]	Vps13	0	0	0	0	0	0	0	0	10	26	26	10	0	26	4.76	0.00016475	4	5	5	4	0	5	2.05	5.26e-05	0.000109	10.3333	2	0.329787	1.43421	31.3333	7.6e-05	3	19	53	53	19	0	53	9.76	0.00013762	14	26	26
580	1	AHN58150.1	585	AHN58150.1	gamma-aminobutyric acid transaminase, isoform D [Drosophila melanogaster]	Gabat	2	8	8	2	0	8	7.41	0.0002517	3	4	4	3	0	4	8.44	0.00017319	0	0	0	0	0	0	0	0	0.000212	4	2	0.0736196	0.249119	54.3333	0.000851	3	10	43	43	10	0	43	27.78	0.00076298	20	76	76
584	3	AFH06409.1;AGB95940.1;AGB95941.1	589	AFH06409.1	0 genes:. 3 proteins in this group did not match any genes. AFH06409.1:abelson interacting protein, isoform D [Drosophila melanogaster] ;AGB95940.1:abelson interacting protein, isoform E [Drosophila melanogaster] ;AGB95941.1:abelson interacting protein, isoform F [Drosophila melanogaster] ;	Abi	1	3	3	1	0	3	4.82	9.617e-05	1	2	2	1	0	2	2.52	8.823e-05	0	0	0	0	0	0	0	0	9.2e-05	1.66667	2	0.625	2.19048	2.66667	4.2e-05	3	2	2	2	2	0	2	7.34	3.616e-05	2	4	4
585	1	AAF47809.1	590	AAF47809.1	maggie, isoform A [Drosophila melanogaster]	mge	1	3	3	1	0	3	8.78	0.00030995	0	0	0	0	0	0	0	0	1	1	1	1	0	1	8.78	0.00023605	0.000273	1.33333	2	0.0851064	0.319672	15.6667	0.000854	3	6	25	25	6	0	25	45.95	0.00145665	4	10	10
590	2	AAF59394.1;AFH06788.1	595	AAF59394.1	0 genes:. 2 proteins in this group did not match any genes. AAF59394.1:plexin A, isoform A [Drosophila melanogaster] ;AFH06788.1:plexin A, isoform F [Drosophila melanogaster] ;	PlexA	3	4	4	3	0	4	2.42	3.145e-05	6	9	9	6	0	9	4.58	9.737e-05	3	4	4	3	0	4	2.26	7.185e-05	6.7e-05	5.66667	3	0.125926	0.378531	45	0.000177	3	14	41	41	14	0	41	10.8	0.00018178	20	62	62
603	1	ACZ94978.1	608	ACZ94978.1	CG6439, isoform B [Drosophila melanogaster]	CG6439	7	15	15	7	0	15	23.51	0.00061989	6	55	55	6	0	55	23.78	0.00312804	7	21	21	7	0	21	31.62	0.00198284	0.00191	30.3333	3	0.784483	2.39348	38.6667	0.000798	3	7	28	28	7	0	28	25.95	0.00065258	13	50	50
610	1	AGB94212.1	615	AGB94212.1	Rac2, isoform B [Drosophila melanogaster]	Rac2	2	4	2	1	2	2.5	16.15	0.0001991	0	0	0	0	0	0	0	0	1	1	0	0	1	0.5	5.21	9.098e-05	0.000145	1.66667	2	0.555556	0.960265	3	0.000151	2	0	0	0	0	0	0	0	0	3	7	6
613	1	AAN16127.1	618	AAN16127.1	succinate dehydrogenase, subunit A (flavoprotein), isoform C [Drosophila melanogaster]	SdhA	11	62	62	11	0	62	21.33	0.00143422	7	30	30	7	0	30	19.67	0.00095506	8	26	26	8	0	26	18.31	0.00137417	0.001254	39.3333	3	0.112488	0.305854	349.667	0.0041	3	26	325	325	26	0	325	55.98	0.00423994	34	380	380
614	3	AAZ66588.1;AFH03618.1;AHN54262.1	619	AAZ66588.1	0 genes:. 3 proteins in this group did not match any genes. AAZ66588.1:protein phosphatase 2A at 29B, isoform C [Drosophila melanogaster] ;AFH03618.1:protein phosphatase 2A at 29B, isoform D [Drosophila melanogaster] ;AHN54262.1:protein phosphatase 2A at 29B, isoform E [Drosophila melanogaster] ;	Pp2A-29B	4	10	10	4	0	10	9.48	0.00025872	3	8	8	3	0	8	8.46	0.00028485	2	4	4	2	0	4	5.75	0.00023645	0.00026	7.33333	3	0.201835	0.546218	36.3333	0.000476	3	14	39	39	14	0	39	34.18	0.00056906	14	45	45
616	7	AAF48424.2;ABW09415.2;AFH07389.1;AGB95402.1;ALI51150.1;API61812.1;API61813.1	621	AAF48424.2	0 genes:. 7 proteins in this group did not match any genes. AAF48424.2:Rab3 GDP-GTP exchange factor, isoform C [Drosophila melanogaster] ;ABW09415.2:Rab3 GDP-GTP exchange factor, isoform E [Drosophila melanogaster] ;AFH07389.1:Rab3 GDP-GTP exchange factor, isoform D [Drosophila melanogaster] ;AGB95402.1:Rab3 GDP-GTP exchange factor, isoform H [Drosophila melanogaster] ;ALI51150.1:Rab3 GDP-GTP exc…	Rab3-GEF	2	4	4	2	0	4	1.68	2.935e-05	3	5	5	3	0	5	1.73	5.049e-05	0	0	0	0	0	0	0	0	4e-05	3	2	0.9	2.10526	3.33333	1.9e-05	2	4	6	6	4	0	6	4.7	2.483e-05	2	4	4
620	1	AHN59770.1	625	AHN59770.1	clathrin heavy chain, isoform G [Drosophila melanogaster]	Chc	4	7	7	4	0	7	3.4	6.379e-05	10	26	26	10	0	26	7.69	0.00032606	11	18	18	11	0	18	8.94	0.00037476	0.000255	17	3	0.398438	1.275	42.6667	0.0002	3	23	65	65	23	0	65	21.57	0.00033404	23	50	50
621	1	AHN59590.1	626	AHN59590.1	Tim8, isoform B [Drosophila melanogaster]	Tim8	2	8	8	2	0	8	23.86	0.00139006	1	1	1	1	0	1	12.5	0.00023913	2	3	3	2	0	3	29.55	0.00119099	0.00094	4	3	0.521739	1.35642	7.66667	0.000693	3	4	9	9	4	0	9	60.23	0.00088194	3	5	5
623	1	ALI30575.1	628	ALI30575.1	CG5903, isoform C [Drosophila melanogaster]	CG5903	3	9	9	3	0	9	19.91	0.00060892	6	21	21	6	0	21	38.05	0.00195534	6	24	24	6	0	24	37.17	0.00370998	0.002091	18	3	0.477876	1.62977	37.6667	0.001283	3	10	32	32	10	0	32	56.19	0.00122101	11	45	45
624	1	ALI30594.1	629	ALI30594.1	Kctd12-like, isoform B [Drosophila melanogaster]	Ktl	3	6	6	3	0	6	12.28	0.00040238	1	1	1	1	0	1	3.95	9.229e-05	2	5	5	2	0	5	8.33	0.00076613	0.00042	4	3	0.166667	0.517241	24	0.000812	3	7	24	24	7	0	24	43.86	0.00090773	7	30	30
627	1	AAM70847.1	632	AAM70847.1	endophilin B, isoform A [Drosophila melanogaster]	EndoB	1	2	0	0	2	1	5.9	3.921e-05	1	4	0	0	4	2	3.85	0.00010791	0	0	0	0	0	0	0	0	7.4e-05	2	2	0.153846	0.310924	13	0.000238	2	5	16	0	0	16	8	17.18	0.00017689	4	17	4
635	1	AAS72341.2	640	AAS72341.2	VAMP-associated protein 33kDa, isoform E [Drosophila melanogaster]	Vap33	6	24	24	6	0	24	17.47	0.00136422	4	25	25	4	0	25	16.73	0.00195569	12	49	49	12	0	49	64.31	0.00636375	0.003228	32.6667	3	0.544444	1.86482	60	0.001731	3	9	61	61	9	0	61	35.69	0.00195549	10	67	67
637	1	AAF56203.1	642	AAF56203.1	uncharacterized protein Dmel_CG13601, isoform A [Drosophila melanogaster]	CG13601	0	0	0	0	0	0	0	0	3	14	14	3	0	14	23.53	0.00115531	1	2	2	1	0	2	5.88	0.00027401	0.000715	5.33333	2	0.25	1.13854	21.3333	0.000628	3	4	13	13	4	0	13	29.02	0.00043962	7	26	26
638	1	AAF54853.1	643	AAF54853.1	Actin-related protein 1 [Drosophila melanogaster]	Arp1	2	3	3	2	0	3	8.24	0.000122	3	4	4	3	0	4	15.69	0.00022386	1	3	3	1	0	3	5.85	0.00027874	0.000208	3.33333	3	0.714286	2.05941	4.66667	0.000101	3	4	9	9	4	0	9	19.68	0.00020641	2	3	3
640	1	AFH07207.2	645	AFH07207.2	terribly reduced optic lobes, isoform AF [Drosophila melanogaster]	trol	15	25	0	0	25	12.5	4.44	4.311e-05	15	73	0	0	73	36.5	5.73	0.00017322	28	47	1	1	46	47	11.19	0.00037031	0.000196	48.3333	3	0.512367	2.61333	94.3333	7.5e-05	2	18	46	0	0	46	23	6.99	4.473e-05	45	118	0
649	3	ACZ95270.1;ACZ95271.2;AFH07358.1	654	ACZ95270.1	0 genes:. 3 proteins in this group did not match any genes. ACZ95270.1:tomosyn, isoform F [Drosophila melanogaster] ;ACZ95271.2:tomosyn, isoform K [Drosophila melanogaster] ;AFH07358.1:tomosyn, isoform H [Drosophila melanogaster] ;	Tomosyn	0	0	0	0	0	0	0	0	3	10	10	3	0	10	3.54	0.00014315	1	1	1	1	0	1	1.22	2.377e-05	8.3e-05	3.66667	2	0.22449	0.965116	16.3333	8.6e-05	3	3	12	12	3	0	12	3.61	7.04e-05	9	18	18
653	1	AAG22173.1	658	AAG22173.1	ribosomal protein L4 [Drosophila melanogaster]	RpL4	6	39	39	6	0	39	18.2	0.00148712	7	14	14	7	0	14	18.7	0.00073467	5	14	14	5	0	14	16.71	0.0012197	0.001147	22.3333	3	0.697917	1.89901	32	0.000604	3	5	26	26	5	0	26	20.2	0.00055912	12	50	50
658	1	AGB94057.1	663	AGB94057.1	heat shock protein 83, isoform B [Drosophila melanogaster]	Hsp83	4	6	6	4	0	6	6.97	0.00012796	6	16	16	6	0	16	9.34	0.00046958	0	0	0	0	0	0	0	0	0.000299	7.33333	2	0.19469	0.756962	37.6667	0.000395	3	11	32	32	11	0	32	22.73	0.00038487	19	64	64
660	1	AAM68610.1	665	AAM68610.1	bicaudal, isoform B [Drosophila melanogaster]	bic	1	2	2	1	0	2	13.02	0.00018095	1	1	1	1	0	1	10.06	0.00012452	0	0	0	0	0	0	0	0	0.000153	1	2	0.176471	0.588462	5.66667	0.00026	3	2	5	5	2	0	5	23.08	0.00025513	3	6	6
664	1	AAF49091.1	669	AAF49091.1	CG8004 [Drosophila melanogaster]	CG8004	1	2	2	1	0	2	5.58	0.00011368	5	11	11	5	0	11	25.65	0.0008605	0	0	0	0	0	0	0	0	0.000487	4.33333	2	0.22807	0.877477	19	0.000555	3	3	25	25	3	0	25	16.73	0.00080143	5	20	20
668	1	AHN56589.1	673	AHN56589.1	kazachoc, isoform F [Drosophila melanogaster]	kcc	6	20	0	0	20	5	7.13	7.172e-05	13	72	0	0	72	0.666667	15.57	1.316e-05	13	70	1	1	69	24	15.38	0.00078654	0.00029	54	3	0.209845	0.714286	257.333	0.000406	2	33	246	7	1	239	87.2727	32.83	0.00070599	41	283	1
672	1	ACZ94555.1	677	ACZ94555.1	G protein alpha s subunit, isoform D [Drosophila melanogaster]	Galphas	2	9	0	0	9	1	8.31	3.972e-05	1	2	0	0	2	1	2.34	5.466e-05	1	4	0	0	4	0	2.86	0	4.7e-05	5	2	0.112782	0.172161	44.3333	0.000273	2	6	31	0	0	31	7.5	21.82	0.00016799	13	53	4
676	1	AGB94778.1	681	AGB94778.1	translocase of outer membrane 20, isoform B [Drosophila melanogaster]	Tom20	2	3	3	2	0	3	22.22	0.00026826	2	36	36	2	0	36	20.47	0.00443014	3	7	7	3	0	7	35.09	0.00143011	0.002043	15.3333	3	0.686567	2.08045	22.3333	0.000982	3	2	20	20	2	0	20	21.64	0.00100858	5	39	39
685	1	AAF56071.1	690	AAF56071.1	klingon [Drosophila melanogaster]	klg	2	3	3	2	0	3	6.24	8.417e-05	0	0	0	0	0	0	0	0	1	1	1	1	0	1	2.75	6.41e-05	7.4e-05	1.33333	2	0.190476	0.778947	7	9.5e-05	3	2	2	2	2	0	2	8.99	3.165e-05	4	11	11
687	4	AAN10493.1;AAS64631.1;AAS64632.2;AAS64633.1	692	AAN10493.1	0 genes:. 4 proteins in this group did not match any genes. AAN10493.1:phospholipase C at 21C, isoform A [Drosophila melanogaster] ;AAS64631.1:phospholipase C at 21C, isoform D [Drosophila melanogaster] ;AAS64632.2:phospholipase C at 21C, isoform H [Drosophila melanogaster] ;AAS64633.1:phospholipase C at 21C, isoform C [Drosophila melanogaster] ;	Plc21C	4	8	8	4	0	8	4.27	9.324e-05	4	4	4	4	0	4	3.96	6.416e-05	4	7	7	4	0	7	5.56	0.00018639	0.000115	6.33333	3	0.655172	1.91667	9.66667	6e-05	3	7	20	20	7	0	20	9.76	0.00013145	4	6	6
693	1	ACZ94298.2	698	ACZ94298.2	lethal (2) 37Cc, isoform D [Drosophila melanogaster]	l(2)37Cc	8	62	62	8	0	62	39.86	0.00343485	4	19	19	4	0	19	27.17	0.00144862	4	8	8	4	0	8	21.38	0.00101263	0.001965	29.6667	3	0.220844	0.53586	134.333	0.003667	3	12	81	81	12	0	81	63.41	0.00253078	15	201	201
698	4	AAX52717.1;AAX52719.1;AAX52722.1;AGB93343.1	703	AAX52717.1	0 genes:. 4 proteins in this group did not match any genes. AAX52717.1:Acyl-CoA synthetase long-chain, isoform D [Drosophila melanogaster] ;AAX52719.1:Acyl-CoA synthetase long-chain, isoform H [Drosophila melanogaster] ;AAX52722.1:Acyl-CoA synthetase long-chain, isoform I [Drosophila melanogaster] ;AGB93343.1:Acyl-CoA synthetase long-chain, isoform J [Drosophila melanogaster] ;	Acsl	6	14	14	6	0	14	10.18	0.00029856	5	9	9	5	0	9	11.16	0.00026414	8	19	19	8	0	19	15.48	0.00092577	0.000496	14	3	0.428571	1.45882	32.6667	0.00034	3	11	22	22	11	0	22	21.9	0.0002646	16	57	57
701	1	AHN54225.1	706	AHN54225.1	CG5973, isoform G [Drosophila melanogaster]	CG5973	0	0	0	0	0	0	0	0	3	10	10	3	0	10	9.97	0.00067663	1	1	1	1	0	1	4.5	0.00011233	0.000394	3.66667	2	0.785714	2.25143	4.66667	0.000175	2	2	7	7	2	0	7	11.58	0.0001941	3	7	7
704	1	AHN59337.1	709	AHN59337.1	torsin, isoform B [Drosophila melanogaster]	Torsin	2	2	2	2	0	2	5.59	8.994e-05	1	2	2	1	0	2	5.88	0.00012378	0	0	0	0	0	0	0	0	0.000107	1.33333	2	0.5	1.1383	2.66667	9.4e-05	2	2	5	5	2	0	5	10.29	0.00012681	1	3	3
706	2	AAF45380.1;ACZ95337.1	711	AAF45380.1	0 genes:. 2 proteins in this group did not match any genes. AAF45380.1:annexin B10, isoform A [Drosophila melanogaster] ;ACZ95337.1:annexin B10, isoform B [Drosophila melanogaster] ;	AnxB10	1	2	2	1	0	2	4.69	9.557e-05	1	2	2	1	0	2	3.13	0.00013152	0	0	0	0	0	0	0	0	0.000114	1.33333	2	0.0909091	0.332362	14.6667	0.000343	3	5	8	8	5	0	8	22.5	0.00021558	11	24	24
712	1	ADV37481.1	717	ADV37481.1	succinyl coenzyme A synthetase alpha subunit, isoform B [Drosophila melanogaster]	Scsalpha	3	7	7	3	0	7	13.41	0.00032632	4	17	17	4	0	17	18.29	0.00109065	3	5	5	3	0	5	13.11	0.00053256	0.00065	9.66667	3	0.460317	1.28968	21	0.000504	3	7	27	27	7	0	27	24.7	0.00070985	7	21	21
718	1	ABW08558.1	723	ABW08558.1	neural conserved at 73EF, isoform I [Drosophila melanogaster]	Nc73EF	12	39	0	0	39	19.5	15.66	0.00026983	15	45	0	0	45	22.5	18.64	0.00042848	10	27	2	1	25	12	14.75	0.00037939	0.000359	37	3	0.523585	1.01412	70.6667	0.000354	3	25	97	6	2	91	60.6	29.68	0.00047292	25	86	19
721	1	ABV53815.1	726	ABV53815.1	glycerophosphate oxidase-1, isoform D [Drosophila melanogaster]	Gpo-1	13	33	33	13	0	33	20.44	0.00069695	11	59	59	11	0	59	23.48	0.00171484	18	50	50	18	0	50	43.37	0.00241268	0.001608	47.3333	3	0.226837	0.733911	208.667	0.002191	3	31	160	160	31	0	160	49.45	0.00190572	41	294	294
723	1	AGB92333.1	728	AGB92333.1	NADH dehydrogenase (ubiquinone) 15 kDa subunit, isoform K [Drosophila melanogaster]	ND-15	3	16	16	3	0	16	28.71	0.00242228	2	8	8	2	0	8	27.72	0.00166679	2	3	3	2	0	3	32.67	0.00103769	0.001709	9	3	0.194245	0.48496	46.3333	0.003524	3	5	32	32	5	0	32	61.39	0.00273216	6	52	52
729	1	AAN11969.1	734	AAN11969.1	CG3967, isoform E [Drosophila melanogaster]	CG3967	1	3	3	1	0	3	2.39	9.951e-05	2	9	9	2	0	9	5.64	0.00041082	2	5	5	2	0	5	9.33	0.00037891	0.000296	5.66667	3	0.85	1.7619	6.66667	0.000168	2	4	10	10	4	0	10	15.18	0.00018706	6	10	10
732	6	AAF50004.1;ABI31248.1;ABI31249.1;ACZ94692.1;ACZ94693.1;AHN58060.1	737	AAF50004.1	0 genes:. 6 proteins in this group did not match any genes. AAF50004.1:CG5946, isoform A [Drosophila melanogaster] ;ABI31248.1:CG5946, isoform D [Drosophila melanogaster] ;ABI31249.1:CG5946, isoform C [Drosophila melanogaster] ;ACZ94692.1:CG5946, isoform E [Drosophila melanogaster] ;ACZ94693.1:CG5946, isoform F [Drosophila melanogaster] ;AHN58060.1:CG5946, isoform G [Drosophila melanogaster] ;	CG5946	0	0	0	0	0	0	0	0	1	9	9	1	0	9	5.75	0.00060508	4	10	10	4	0	10	14.06	0.00111616	0.000861	6.33333	2	0.206522	1.14953	30.6667	0.000749	3	7	30	30	7	0	30	16.93	0.00082652	14	44	44
737	2	AAF48165.2;AHN59625.1	742	AAF48165.2	0 genes:. 2 proteins in this group did not match any genes. AAF48165.2:uncharacterized protein Dmel_CG42258, isoform C [Drosophila melanogaster] ;AHN59625.1:uncharacterized protein Dmel_CG42258, isoform F [Drosophila melanogaster] ;	CG42258	2	3	3	2	0	3	11.18	9.865e-05	1	4	4	1	0	4	2.37	0.00018102	2	3	3	2	0	3	5.81	0.00022539	0.000168	3.33333	3	0.344828	1.09091	9.66667	0.000154	3	2	5	5	2	0	5	7.96	9.272e-05	5	17	17
744	2	AAN14220.1;ABI31219.1	749	AAN14220.1	0 genes:. 2 proteins in this group did not match any genes. AAN14220.1:uncharacterized protein Dmel_CG31030, isoform A [Drosophila melanogaster] ;ABI31219.1:uncharacterized protein Dmel_CG31030, isoform B [Drosophila melanogaster] ;	CG31030	2	5	5	2	0	5	7.29	0.0001991	1	6	6	1	0	6	5.21	0.0003288	0	0	0	0	0	0	0	0	0.000264	3.66667	2	0.305556	1.1	12	0.00024	3	3	10	10	3	0	10	9.9	0.00022457	4	15	15
746	2	AAF59046.2;AAF59047.2	751	AAF59046.2	0 genes:. 2 proteins in this group did not match any genes. AAF59046.2:stambha A, isoform A [Drosophila melanogaster] ;AAF59047.2:stambha A, isoform B [Drosophila melanogaster] ;	stmA	0	0	0	0	0	0	0	0	8	27	27	8	0	27	11.34	0.00071557	4	6	6	4	0	6	6.68	0.000264	0.00049	11	2	0.767442	3.55072	14.3333	0.000138	3	8	13	13	8	0	13	18.89	0.00014119	10	19	19
749	2	AAN13240.1;AHN57179.1	754	AAN13240.1	0 genes:. 2 proteins in this group did not match any genes. AAN13240.1:inositol 1,4,5,-tris-phosphate receptor, isoform B [Drosophila melanogaster] ;AHN57179.1:inositol 1,4,5,-tris-phosphate receptor, isoform C [Drosophila melanogaster] ;	Itp-r83A	0	0	0	0	0	0	0	0	1	1	1	1	0	1	0.32	7.42e-06	1	1	1	1	0	1	0.42	1.231e-05	1e-05	0.666667	2	0.222222	0.769231	3	1.3e-05	2	4	7	7	4	0	7	3.14	2.128e-05	0	0	0
752	1	AGB95545.1	758	AGB95545.1	lethal (1) G0156, isoform D [Drosophila melanogaster]	l(1)G0156	11	53	53	11	0	53	34.22	0.00214961	9	74	74	9	0	74	28.12	0.00413049	15	57	57	15	0	57	48.28	0.00528205	0.003854	61.3333	3	0.901961	2.72946	68	0.001412	3	13	73	73	13	0	73	38.2	0.00166978	17	66	66
765	2	AAF50114.1;AAN11894.1	771	AAF50114.1	0 genes:. 2 proteins in this group did not match any genes. AAF50114.1:CG7888, isoform B [Drosophila melanogaster] ;AAN11894.1:CG7888, isoform C [Drosophila melanogaster] ;	CG7888	0	0	0	0	0	0	0	0	3	20	20	3	0	20	9.03	0.00090508	2	9	9	2	0	9	6.88	0.00067617	0.000791	9.66667	2	0.325843	1.62423	29.6667	0.000487	3	5	15	15	5	0	15	13.55	0.00027817	4	33	33
768	1	AAF49486.2	774	AAF49486.2	retinin [Drosophila melanogaster]	retinin	3	5	5	3	0	5	19.37	0.00040028	1	2	2	1	0	2	5.76	0.00022035	1	1	1	1	0	1	5.76	0.00018291	0.000268	2.66667	3	0.533333	1.41053	5	0.00019	3	1	2	2	1	0	2	5.76	9.03e-05	3	11	11
770	14	AAF56598.2;AAN14077.2;AAX52996.1;ABI31210.3;ACZ95039.1;ACZ95040.1;ACZ95041.1;AFH06635.1;AFH06636.1;AFH06637.1;AFH06638.1;AFH06639.1;AGB96368.1;AGB96369.1	776	AAF56598.2	0 genes:. 14 proteins in this group did not match any genes. AAF56598.2:scribbled, isoform D [Drosophila melanogaster] ;AAN14077.2:scribbled, isoform P [Drosophila melanogaster] ;AAX52996.1:scribbled, isoform I [Drosophila melanogaster] ;ABI31210.3:scribbled, isoform B [Drosophila melanogaster] ;ACZ95039.1:scribbled, isoform J [Drosophila melanogaster] ;ACZ95040.1:scribbled, isoform L [Drosophila…	scrib	4	7	0	4	7	4	2.81	3.304e-05	3	11	0	3	11	10	2.32	0.00011369	6	9	9	6	0	9	5.19	0.00016987	0.000106	9	3	0.931034	2.71795	9.66667	3.9e-05	3	2	4	4	2	0	4	1.51	1.864e-05	6	15	15
776	1	EFA98701.1	782	EFA98701.1	Ubiquinol-cytochrome c reductase 11 kDa subunit, isoform C [Drosophila melanogaster]	UQCR-11	0	0	0	0	0	0	0	0	2	20	20	2	0	20	42.35	0.00495134	1	5	5	1	0	5	10.59	0.00205504	0.003503	8.33333	2	0.641026	2.96362	13	0.001182	3	2	12	12	2	0	12	42.35	0.00121742	3	15	15
783	1	AAF47293.1	789	AAF47293.1	painless, isoform A [Drosophila melanogaster]	pain	0	0	0	0	0	0	0	0	1	3	3	1	0	3	1.1	6.915e-05	1	1	1	1	0	1	2.08	3.826e-05	5.4e-05	1.33333	2	0.0769231	0.380282	17.3333	0.000142	3	6	8	8	6	0	8	12.38	7.556e-05	13	27	27
784	1	AAF49777.1	790	AAF49777.1	26-29kD-proteinase [Drosophila melanogaster]	26-29-p	1	4	4	1	0	4	2.73	0.00011141	4	10	10	4	0	10	9.84	0.0003833	1	1	1	1	0	1	2.37	6.364e-05	0.000186	5	3	0.230769	0.641379	21.6667	0.00029	3	5	9	9	5	0	9	17.67	0.00014137	12	42	42
794	1	AHN56424.1	800	AHN56424.1	CG9090, isoform C [Drosophila melanogaster]	CG9090	2	3	3	2	0	3	7.22	0.00012265	4	25	22	3	3	22.569	13.37	0.00126985	3	4	2	1	2	2.06897	4.28	0.00019326	0.000529	10.6667	3	0.271186	0.687906	39.3333	0.000769	3	13	68	61	11	7	63.2713	27.27	0.00145886	10	23	22
804	2	AAF58910.2;AGB93364.1	810	AAF58910.2	0 genes:. 2 proteins in this group did not match any genes. AAF58910.2:ubiquitin activating enzyme 1, isoform A [Drosophila melanogaster] ;AGB93364.1:ubiquitin activating enzyme 1, isoform C [Drosophila melanogaster] ;	Uba1	0	0	0	0	0	0	0	0	1	1	1	1	0	1	1.18	1.767e-05	1	1	1	1	0	1	1.68	2.933e-05	2.3e-05	0.666667	2	0.0377358	0.2	17.6667	0.000115	3	8	25	25	8	0	25	12.43	0.00018101	11	24	24
823	1	AGB96004.1	829	AGB96004.1	gilgamesh, isoform L [Drosophila melanogaster]	gish	2	3	1	1	2	3	7.08	8.542e-05	11	37	0	0	37	0	28.49	0	6	16	3	1	13	16	15.64	0.00104091	0.000563	18.6667	2	0.658824	1.77603	28.3333	0.000317	3	5	21	2	1	19	21	13.97	0.00033723	9	34	2
831	1	AAF56560.1	838	AAF56560.1	Dak1 [Drosophila melanogaster]	Dak1	4	8	8	4	0	8	20.16	0.0004835	2	8	8	2	0	8	9.88	0.0006654	0	0	0	0	0	0	0	0	0.000574	5.33333	2	0.457143	1.63533	11.6667	0.000351	3	5	9	9	5	0	9	29.25	0.00030676	5	16	16
832	1	AAF57977.2	839	AAF57977.2	CG8306 [Drosophila melanogaster]	CG8306	0	0	0	0	0	0	0	0	2	5	5	2	0	5	3.88	0.00020391	3	4	4	3	0	4	6.01	0.00027082	0.000237	3	2	0.5	2.57609	6	9.2e-05	3	2	8	8	2	0	8	6.2	0.0001337	3	5	5
849	1	ALI51144.1	856	ALI51144.1	NADH dehydrogenase (ubiquinone) B16.6 subunit, isoform C [Drosophila melanogaster]	ND-B16.6	3	26	26	3	0	26	28.57	0.00258153	1	1	1	1	0	1	9.09	0.00013664	1	3	3	1	0	3	9.09	0.00068056	0.001133	10	3	0.217391	0.486475	46	0.002329	3	6	50	50	6	0	50	40.91	0.0027998	6	49	49
851	1	AAF57107.1	858	AAF57107.1	lethal (3) 03670 [Drosophila melanogaster]	l(3)03670	3	7	7	3	0	7	14.35	0.00047997	8	40	40	8	0	40	38.57	0.00377456	5	16	16	5	0	16	25.56	0.00250659	0.002254	21	3	0.4375	1.38452	48	0.001628	3	8	25	25	8	0	25	46.19	0.00096675	14	65	65
852	1	AAF46697.2	859	AAF46697.2	CG4302 [Drosophila melanogaster]	CG4302	3	6	6	3	0	6	8.27	0.00017245	3	9	9	3	0	9	7.14	0.00035599	2	5	5	2	0	5	7.89	0.00032834	0.000286	6.66667	3	0.4	1.13492	16.6667	0.000252	3	9	24	24	9	0	24	23.5	0.00038903	6	10	10
866	1	AAF50138.2	873	AAF50138.2	NADH dehydrogenase (ubiquinone) 13 kDa B subunit [Drosophila melanogaster]	ND-13B	1	5	5	1	0	5	10.48	0.00061656	3	16	16	3	0	16	32.26	0.00271525	0	0	0	0	0	0	0	0	0.001666	7	2	0.155556	0.604938	45	0.002754	3	5	46	46	5	0	46	53.23	0.003199	8	74	74
870	1	AAF50669.1	877	AAF50669.1	multi drug resistance 65 [Drosophila melanogaster]	Mdr65	0	0	0	0	0	0	0	0	2	4	4	2	0	4	3.69	6.465e-05	1	2	2	1	0	2	1.38	5.366e-05	5.9e-05	2	2	0.142857	0.719512	14	8.2e-05	3	4	10	10	4	0	10	6.68	6.623e-05	10	19	19
874	2	ABV53854.1;AHN56408.1	881	ABV53854.1	0 genes:. 2 proteins in this group did not match any genes. ABV53854.1:Calpain-A, isoform C [Drosophila melanogaster] ;AHN56408.1:Calpain-A, isoform D [Drosophila melanogaster] ;	CalpA	0	0	0	0	0	0	0	0	5	12	12	5	0	12	8.94	0.00030497	2	3	3	2	0	3	4.95	0.00012658	0.000216	5	2	0.2	0.923077	25	0.000234	3	8	26	26	8	0	26	15.1	0.00027078	11	30	30
876	1	AAF56765.1	883	AAF56765.1	glycoprotein 93 [Drosophila melanogaster]	Gp93	4	9	9	4	0	9	7.88	0.00017486	0	0	0	0	0	0	0	0	1	3	3	1	0	3	2.41	0.00013317	0.000154	4	2	0.0827586	0.32906	48.3333	0.000468	3	12	38	38	12	0	38	22.87	0.00041638	22	67	67
879	2	AAF45800.3;AGB95037.1	886	AAF45800.3	0 genes:. 2 proteins in this group did not match any genes. AAF45800.3:phosphatidylinositol 4-kinase III alpha, isoform C [Drosophila melanogaster] ;AGB95037.1:phosphatidylinositol 4-kinase III alpha, isoform D [Drosophila melanogaster] ;	PI4KIIIalpha	1	2	2	1	0	2	0.8	1.433e-05	14	43	43	14	0	43	10.12	0.00042402	8	13	13	8	0	13	5.67	0.00021282	0.000217	19.3333	3	0.43609	1.34783	44.3333	0.000161	3	15	46	46	15	0	46	11.39	0.00018588	14	53	53
882	2	ABI31215.2;ABI31216.1	889	ABI31215.2	0 genes:. 2 proteins in this group did not match any genes. ABI31215.2:calnexin 99A, isoform E [Drosophila melanogaster] ;ABI31216.1:calnexin 99A, isoform D [Drosophila melanogaster] ;	Cnx99A	1	2	2	1	0	2	1.82	5.063e-05	2	2	2	2	0	2	5.63	6.968e-05	0	0	0	0	0	0	0	0	6e-05	1.33333	2	0.0347826	0.123967	38.3333	0.000484	3	13	36	36	13	0	36	18.21	0.00051398	16	56	56
883	1	AAF47479.1	890	AAF47479.1	NADH dehydrogenase (ubiquinone) acyl carrier protein, isoform B [Drosophila melanogaster]	ND-ACP	0	0	0	0	0	0	0	0	1	6	6	1	0	6	6.29	0.00088293	1	1	1	1	0	1	6.29	0.00024431	0.000564	2.33333	2	0.411765	2.02878	5.66667	0.000278	3	2	3	3	2	0	3	13.29	0.00018091	1	10	0
887	2	AAN16126.1;ACZ94345.1	894	AAN16126.1	0 genes:. 2 proteins in this group did not match any genes. AAN16126.1:lethal (2) 01289, isoform B [Drosophila melanogaster] ;ACZ94345.1:lethal (2) 01289, isoform F [Drosophila melanogaster] ;	l(2)01289	0	0	0	0	0	0	0	0	11	30	30	11	0	30	10.28	0.0003707	7	11	11	7	0	11	6.93	0.00022566	0.000298	13.6667	2	0.292857	1.46078	46.6667	0.000204	3	14	30	30	14	0	30	15.38	0.00015191	34	83	83
889	1	AGB92961.1	896	AGB92961.1	vacuolar H[+] ATPase 68kD subunit 1, isoform B [Drosophila melanogaster]	Vha68-1	18	76	38	11	38	66.3137	34.36	0.00165143	9	32	9	3	23	21.1765	24.76	0.00072577	4	9	0	0	9	4.5	10.1	0.00025604	0.000878	39	3	0.227184	0.756897	171.667	0.00116	3	25	137	42	13	95	76.1026	56.84	0.00106883	37	223	80
895	1	AAF47101.1	902	AAF47101.1	Sarco/endoplasmic reticulum Ca(2+)-ATPase, isoform A [Drosophila melanogaster]	SERCA	10	40	40	10	0	40	12.97	0.0006104	17	127	127	17	0	127	23.75	0.00266715	29	108	108	29	0	108	37.43	0.00376552	0.002348	91.6667	3	0.133301	0.456809	687.667	0.00514	3	48	419	419	48	0	419	44.11	0.00360599	66	1124	1124
901	1	ACZ95026.1	908	ACZ95026.1	succinic semialdehyde dehydrogenase, isoform E [Drosophila melanogaster]	Ssadh	2	2	2	2	0	2	4.72	6.008e-05	3	12	12	3	0	12	9.43	0.00049611	1	1	1	1	0	1	3.14	6.864e-05	0.000208	5	3	0.375	1.0297	13.3333	0.000202	3	4	10	10	4	0	10	14.73	0.00016942	10	15	15
903	1	AAM68632.2	910	AAM68632.2	G protein alpha q subunit, isoform K [Drosophila melanogaster]	Galphaq	3	8	0	0	8	3.33333	11.9	0.00014439	6	155	0	0	155	0	23.23	0	4	11	0	0	11	2	22.1	0.00019794	0.000171	58	2	0.457895	0.172902	126.667	0.000989	3	13	150	0	0	150	13.5	44.76	0.00032979	17	140	8
909	3	AAM70825.2;AAS64780.1;AGB93267.1	916	AAM70825.2	0 genes:. 3 proteins in this group did not match any genes. AAM70825.2:Eb1, isoform F [Drosophila melanogaster] ;AAS64780.1:Eb1, isoform E [Drosophila melanogaster] ;AGB93267.1:Eb1, isoform G [Drosophila melanogaster] ;	Eb1	0	0	0	0	0	0	0	0	1	1	1	1	0	1	8.42	7.085e-05	1	1	1	1	0	1	4.04	0.00011763	9.4e-05	0.666667	2	0.142857	0.764228	4.66667	0.000123	3	3	4	4	3	0	4	13.8	0.00011614	1	4	4
910	1	AAF55712.1	917	AAF55712.1	neither inactivation nor afterpotential E [Drosophila melanogaster]	ninaE	4	9	9	4	0	9	11.8	0.00036894	7	61	61	7	0	61	25.47	0.00344138	5	34	34	5	0	34	16.09	0.00318448	0.002332	34.6667	3	0.278075	0.938053	124.667	0.002486	3	8	69	69	8	0	69	29.49	0.00159521	16	218	218
911	1	AAS65200.1	918	AAS65200.1	glutamate dehydrogenase, isoform F [Drosophila melanogaster]	Gdh	17	66	0	0	66	33	28.05	0.00091911	12	121	1	1	120	121	29.87	0.00463793	25	106	15	1	91	80	48.27	0.00509081	0.003549	97.6667	3	0.57451	3.09686	170	0.001146	3	32	140	8	1	132	89.2308	54.83	0.00140159	29	234	4
913	1	AGB93942.1	920	AGB93942.1	Rac1, isoform B [Drosophila melanogaster]	Rac1	4	8	6	3	2	7.5	21.35	0.00059729	2	4	4	2	0	4	12.5	0.0004384	1	1	0	0	1	0.5	5.21	9.098e-05	0.000376	4.33333	3	0.52	1.209	8.33333	0.000311	3	1	4	4	1	0	4	7.29	0.00017965	6	17	16
919	1	AFH07986.1	926	AFH07986.1	electron transfer flavoprotein-ubiquinone oxidoreductase, isoform B [Drosophila melanogaster]	Etf-QO	3	5	5	3	0	5	7.78	0.00012658	2	6	6	2	0	6	2.98	0.00020904	0	0	0	0	0	0	0	0	0.000168	3.66667	2	0.0662651	0.239316	55.3333	0.000702	3	13	57	57	13	0	57	40.4	0.0008138	19	79	79
923	1	AAN14240.1	930	AAN14240.1	jdp, isoform B [Drosophila melanogaster]	jdp	0	0	0	0	0	0	0	0	1	4	4	1	0	4	5.49	0.00046249	2	3	3	2	0	3	19.78	0.00057586	0.000519	2.33333	2	0.259259	1.35509	9	0.000383	3	1	6	6	1	0	6	14.84	0.00028429	4	8	8
929	1	AHN57181.1	936	AHN57181.1	vacuolar H[+]-ATPase 26kD subunit, isoform C [Drosophila melanogaster]	Vha26	4	9	9	4	0	9	25.22	0.00060892	3	6	6	3	0	6	16.81	0.00055867	2	3	3	2	0	3	11.5	0.00046375	0.000544	6	3	0.0456853	0.120141	131.333	0.004528	3	16	84	84	16	0	84	60.62	0.00320515	18	99	99
931	1	AAN13496.2	938	AAN13496.2	ribosomal protein L3, isoform H [Drosophila melanogaster]	RpL3	3	9	9	3	0	9	13.7	0.00033081	6	26	26	6	0	26	15.63	0.0013152	5	7	7	5	0	7	16.83	0.00058786	0.000745	14	3	0.617647	1.82152	22.6667	0.000409	3	7	12	12	7	0	12	20.43	0.00024875	11	35	35
937	1	AHN59674.1	944	AHN59674.1	thioredoxin peroxidase 1, isoform E [Drosophila melanogaster]	Jafrac1	3	10	10	3	0	10	23.2	0.00078818	2	13	13	2	0	13	8.25	0.00141011	1	2	2	1	0	2	7.22	0.00036016	0.000853	8.33333	3	0.657895	1.67583	12.6667	0.000509	3	4	10	10	4	0	10	28.35	0.0004445	4	11	11
948	1	AGB92731.1	955	AGB92731.1	midline uncoordinated, isoform E [Drosophila melanogaster]	muc	6	16	16	6	0	16	11.09	0.00049325	5	18	0	5	18	17	12.1	0.00072124	1	2	2	1	0	2	2.42	0.00014087	0.000452	12	3	0.580645	1.39938	20.6667	0.000323	3	9	22	22	9	0	22	16.33	0.00038249	10	24	24
952	1	AAF50348.1	959	AAF50348.1	mitochondrial ribosomal protein L12 [Drosophila melanogaster]	mRpL12	2	3	3	2	0	3	16.48	0.00025204	1	2	2	1	0	2	6.04	0.00023124	0	0	0	0	0	0	0	0	0.000242	1.66667	2	0.116279	0.384738	14.3333	0.000629	3	4	18	18	4	0	18	34.62	0.00085286	2	9	9
953	1	AAN13622.1	960	AAN13622.1	Ubiquinol-cytochrome c reductase core protein 1, isoform B [Drosophila melanogaster]	UQCR-C1	13	91	91	13	0	91	35.96	0.00296053	9	41	41	9	0	41	22.77	0.00183568	13	49	49	13	0	49	43.4	0.00364223	0.002813	60.3333	3	0.138804	0.394033	434.667	0.007139	3	25	448	448	25	0	448	67.87	0.00821974	27	546	546
958	1	EAA46063.1	966	EAA46063.1	translocase of inner mitochondrial membrane 23 [Drosophila melanogaster]	Tim23	1	2	2	1	0	2	8.25	0.00014845	0	0	0	0	0	0	0	0	1	1	1	1	0	1	8.25	0.00016959	0.000159	1	2	0.214286	0.898305	4.66667	0.000177	3	2	5	5	2	0	5	21.84	0.00020931	2	5	5
966	1	AHN56192.1	974	AHN56192.1	CG6329, isoform F [Drosophila melanogaster]	CG6329	0	0	0	0	0	0	0	0	1	2	2	1	0	2	6.45	0.00027152	3	4	4	3	0	4	29.03	0.00090157	0.000587	2	2	0.075	0.454334	26.6667	0.001292	3	2	11	11	2	0	11	18.71	0.00061198	3	38	38
969	1	AHN59276.1	977	AHN59276.1	NADH dehydrogenase (ubiquinone) B14.5 A subunit, isoform B [Drosophila melanogaster]	ND-B14.5A	2	8	8	2	0	8	20.39	0.00118762	0	0	0	0	0	0	0	0	1	1	1	1	0	1	7.77	0.00033918	0.000763	3	2	0.104651	0.355049	28.6667	0.002149	3	3	20	20	3	0	20	42.72	0.00167445	7	29	29
976	1	AGB94928.1	985	AGB94928.1	NADH dehydrogenase (ubiquinone) MLRQ subunit, isoform C [Drosophila melanogaster]	ND-MLRQ	4	14	14	4	0	14	34.94	0.00257914	2	34	34	2	0	34	13.25	0.0086201	4	6	6	4	0	6	26.51	0.00252547	0.004575	18	3	0.586957	1.60808	30.6667	0.002845	3	6	27	27	6	0	27	36.14	0.0028052	7	37	37
983	1	AGB95289.1	992	AGB95289.1	discs large 1, isoform R [Drosophila melanogaster]	dlg1	7	19	2	1	17	19	8.39	0.00029023	11	56	0	0	56	19.6667	21.08	0.00041344	11	31	0	0	31	8.75	16.98	0.00030538	0.000336	35.3333	3	0.566845	1.07006	62.3333	0.000314	3	11	32	0	0	32	9.91667	18.68	8.543e-05	26	104	3
986	1	AGB95426.1	995	AGB95426.1	glyceraldehyde 3 phosphate dehydrogenase 2, isoform C [Drosophila melanogaster]	Gapdh2	4	39	0	0	39	0	18.37	0	9	73	36	4	37	64.3404	41.27	0.00407809	6	27	10	3	17	20	31.33	0.00210456	0.003091	46.3333	2	0.482639	1.71247	96	0.001805	3	12	79	36	7	43	66.3529	58.73	0.00172346	13	138	67
991	1	AHN57349.1	1001	AHN57349.1	Synapse-associated protein 47kD, isoform K [Drosophila melanogaster]	Sap47	3	11	3	1	8	11	18.44	0.00048472	1	4	0	0	4	2	3.46	0.00012129	0	0	0	0	0	0	0	0	0.000303	5	2	0.10274	0.469767	48.6667	0.000645	3	5	40	0	0	40	20	23.05	0.00049703	14	60	3
998	2	AFH06278.1;AFH06279.1	1008	AFH06278.1	0 genes:. 2 proteins in this group did not match any genes. AFH06278.1:like-AP180, isoform F [Drosophila melanogaster] ;AFH06279.1:like-AP180, isoform G [Drosophila melanogaster] ;	lap	4	6	6	4	0	6	9.93	0.00013393	1	2	2	1	0	2	1.46	6.144e-05	2	3	3	2	0	3	5.26	0.000153	0.000116	3.66667	3	0.192982	0.537037	19	0.000216	3	5	22	22	5	0	22	9.05	0.00027696	5	21	21
1001	1	AGB92534.1	1011	AGB92534.1	uncharacterized protein Dmel_CG17593, isoform B [Drosophila melanogaster]	CG17593	0	0	0	0	0	0	0	0	3	12	12	3	0	12	10.29	0.0005305	3	6	6	3	0	6	12.61	0.00044037	0.000485	6	2	0.62069	3.10897	9.66667	0.000156	3	2	6	6	2	0	6	10.71	0.0001087	5	11	11
1005	5	AAF54155.2;AAN13384.2;AAS65123.2;ABW08618.1;ABW08619.1	1015	AAF54155.2	0 genes:. 5 proteins in this group did not match any genes. AAF54155.2:uncharacterized protein Dmel_CG17816, isoform I [Drosophila melanogaster] ;AAN13384.2:uncharacterized protein Dmel_CG17816, isoform J [Drosophila melanogaster] ;AAS65123.2:uncharacterized protein Dmel_CG17816, isoform D [Drosophila melanogaster] ;ABW08618.1:uncharacterized protein Dmel_CG17816, isoform E [Drosophila melanogast…	CG17816	1	2	2	1	0	2	2.19	4.464e-05	0	0	0	0	0	0	0	0	2	3	3	2	0	3	5.4	0.000153	9.9e-05	1.66667	2	0.2	0.717391	8.33333	0.000138	2	0	0	0	0	0	0	0	0	2	8	8
1012	3	AFH07295.1;AGB95180.1;AGB95181.1	1022	AFH07295.1	0 genes:. 3 proteins in this group did not match any genes. AFH07295.1:neuroglian, isoform G [Drosophila melanogaster] ;AGB95180.1:neuroglian, isoform H [Drosophila melanogaster] ;AGB95181.1:neuroglian, isoform I [Drosophila melanogaster] ;	Nrg	4	10	10	4	0	10	4.58	0.00011681	8	28	28	8	0	28	9.7	0.00045012	9	18	18	9	0	18	10.54	0.0004804	0.000349	18.6667	3	0.183607	0.593537	101.667	0.000588	3	25	59	59	25	0	59	29.64	0.00038868	39	138	138
1021	1	AAN10909.2	1031	AAN10909.2	NADH dehydrogenase (ubiquinone) B17 subunit, isoform C [Drosophila melanogaster]	ND-B17	4	12	12	4	0	12	28.14	0.00109873	3	13	13	3	0	13	14.37	0.00163809	1	2	2	1	0	2	5.39	0.00041839	0.001052	9	3	0.221311	0.555145	40.6667	0.001895	3	10	37	37	10	0	37	49.7	0.00191057	6	40	40
1026	1	AAF47545.1	1036	AAF47545.1	ribosomal protein L23A [Drosophila melanogaster]	RpL23A	3	8	8	3	0	8	9.03	0.00044161	11	28	28	11	0	28	40.43	0.00212711	3	6	6	3	0	6	14.8	0.00075673	0.001108	14	3	0.954545	2.85567	14.6667	0.000388	3	2	6	6	2	0	6	10.83	0.00018679	8	29	29
1036	4	AAF56313.1;AAN14000.2;AFH06605.1;AGB96301.1	1046	AAF56313.1	0 genes:. 4 proteins in this group did not match any genes. AAF56313.1:extended synaptotagmin-like protein 2, isoform A [Drosophila melanogaster] ;AAN14000.2:extended synaptotagmin-like protein 2, isoform B [Drosophila melanogaster] ;AFH06605.1:extended synaptotagmin-like protein 2, isoform C [Drosophila melanogaster] ;AGB96301.1:extended synaptotagmin-like protein 2, isoform D [Drosophila melano…	Esyt2	2	2	2	2	0	2	4.17	3.748e-05	1	1	1	1	0	1	3.19	2.579e-05	0	0	0	0	0	0	0	0	3.2e-05	1	2	0.0714286	0.244275	14	0.000131	3	7	14	14	7	0	14	12.38	0.00014795	9	21	21
1048	5	AAF59247.2;AAM68898.2;AAM68899.3;AGB93306.1;AGB93308.1	1058	AAF59247.2	0 genes:. 5 proteins in this group did not match any genes. AAF59247.2:aldehyde dehydrogenase type III, isoform Q [Drosophila melanogaster] ;AAM68898.2:aldehyde dehydrogenase type III, isoform E [Drosophila melanogaster] ;AAM68899.3:aldehyde dehydrogenase type III, isoform O [Drosophila melanogaster] ;AGB93306.1:aldehyde dehydrogenase type III, isoform S [Drosophila melanogaster] ;AGB93308.1:alde…	Aldh-III	0	0	0	0	0	0	0	0	3	12	12	3	0	12	5.5	0.00044773	1	2	2	1	0	2	4.96	0.00012389	0.000286	4.66667	2	0.16092	0.733333	29	0.00039	3	9	26	26	9	0	26	22.87	0.00039753	12	46	46
1051	2	AAF57166.1;AAF57167.1	1061	AAF57166.1	0 genes:. 2 proteins in this group did not match any genes. AAF57166.1:ribosomal protein L6, isoform A [Drosophila melanogaster] ;AAF57167.1:ribosomal protein L6, isoform B [Drosophila melanogaster] ;	RpL6	1	3	3	1	0	3	4.53	0.00018877	3	8	8	3	0	8	13.58	0.00069278	1	2	2	1	0	2	4.53	0.00028754	0.00039	4.33333	3	0.464286	1.3	9.33333	0.0003	3	3	5	5	3	0	5	13.58	0.00017744	2	6	6
1053	1	AAS64844.1	1063	AAS64844.1	Rho1, isoform G [Drosophila melanogaster]	Rho1	2	13	13	2	0	13	15.1	0.0010353	6	36	36	6	0	36	45.31	0.0039456	6	23	23	6	0	23	53.65	0.004185	0.003055	24	3	0.55814	1.78446	43	0.001712	3	7	34	34	7	0	34	49.48	0.00152706	10	56	56
1054	1	AAF58970.1	1064	AAF58970.1	Rab32, isoform B [Drosophila melanogaster]	Rab32	1	2	2	1	0	2	1.6	4.458e-05	2	2	2	2	0	2	3.06	6.135e-05	8	17	17	8	0	17	19.39	0.00086575	0.000324	7	3	0.228261	0.925714	30.6667	0.00035	3	10	36	36	10	0	36	21.28	0.00045254	14	31	31
1057	1	AAF55626.1	1067	AAF55626.1	pyrroline 5-carboyxlate reductase [Drosophila melanogaster]	P5cr	0	0	0	0	0	0	0	0	1	1	1	1	0	1	6.79	7.515e-05	1	1	1	1	0	1	5.71	0.00012477	0.0001	0.666667	2	0.333333	1.20482	2	8.3e-05	2	1	3	3	1	0	3	6.79	9.239e-05	2	3	3
1064	3	AAF58863.1;ABV53745.1;AHN56059.1	1074	AAF58863.1	0 genes:. 3 proteins in this group did not match any genes. AAF58863.1:TER94, isoform A [Drosophila melanogaster] ;ABV53745.1:TER94, isoform C [Drosophila melanogaster] ;AHN56059.1:TER94, isoform E [Drosophila melanogaster] ;	TER94	2	7	7	2	0	7	3.75	0.00013363	7	18	18	7	0	18	12.98	0.00047288	1	2	2	1	0	2	2.12	8.723e-05	0.000231	9	3	0.402985	1.14356	22.3333	0.000202	3	9	23	23	9	0	23	19.35	0.00024761	11	19	1
1067	1	AAF53270.1	1077	AAF53270.1	CG5867 [Drosophila melanogaster]	CG5867	3	16	16	3	0	16	18.32	0.00093378	1	2	2	1	0	2	3.82	0.00016063	0	0	0	0	0	0	0	0	0.000547	6	2	0.857143	2.66829	7	0.000205	3	4	6	6	4	0	6	20.61	0.00019748	3	9	9
1069	3	AAN06591.4;AFH06799.1;AFH06800.1	1079	AAN06591.4	0 genes:. 3 proteins in this group did not match any genes. AAN06591.4:Calcium-dependent secretion activator, isoform A [Drosophila melanogaster] ;AFH06799.1:Calcium-dependent secretion activator, isoform D [Drosophila melanogaster] ;AFH06800.1:Calcium-dependent secretion activator, isoform E [Drosophila melanogaster] ;	Cadps	0	0	0	0	0	0	0	0	3	5	5	3	0	5	3.07	6.881e-05	1	2	2	1	0	2	0.72	4.57e-05	5.7e-05	2.33333	2	0.7	2.28	3.33333	2.5e-05	2	3	4	4	3	0	4	4.71	2.256e-05	4	6	6
1078	1	ABW08762.1	1088	ABW08762.1	CG5028, isoform B [Drosophila melanogaster]	CG5028	2	6	6	2	0	6	8.46	0.00022822	2	10	10	2	0	10	8.71	0.00052346	2	8	8	2	0	8	8.46	0.00069524	0.000482	8	3	0.380952	1.23274	21	0.000391	3	4	12	12	4	0	12	18.91	0.00025741	10	34	34
1079	1	AAN09064.2	1089	AAN09064.2	armadillo, isoform C [Drosophila melanogaster]	arm	3	6	6	3	0	6	4.85	0.00012725	2	4	4	2	0	4	3.05	0.00011674	4	7	7	4	0	7	7.63	0.00033918	0.000194	5.66667	3	0.653846	2.06383	8.66667	9.4e-05	3	6	12	12	6	0	12	14.29	0.00014352	7	10	10
1096	1	AFH04198.1	1106	AFH04198.1	mitochondrial carrier homolog 1, isoform G [Drosophila melanogaster]	Mtch	4	11	11	4	0	11	18.67	0.00053227	1	2	2	1	0	2	4.43	0.00013318	2	3	3	2	0	3	10.76	0.00033167	0.000332	5.33333	3	0.097561	0.247024	54.6667	0.001344	3	11	51	51	11	0	51	47.15	0.00139175	14	57	57
1101	1	AGB96201.1	1111	AGB96201.1	NADH dehydrogenase (ubiquinone) 42 kDa subunit, isoform C [Drosophila melanogaster]	ND-42	10	70	70	10	0	70	26.04	0.00262984	4	20	20	4	0	20	18.67	0.00103406	9	29	29	9	0	29	31.45	0.00248927	0.002051	39.6667	3	0.21519	0.58102	184.333	0.00353	3	21	172	172	21	0	172	56.02	0.00364428	23	177	177
1103	1	AFH03561.1	1113	AFH03561.1	cyclope, isoform C [Drosophila melanogaster]	cype	1	2	2	1	0	2	11.69	0.00039716	3	12	12	3	0	12	32.47	0.00327946	1	2	2	1	0	2	10.39	0.00090742	0.001528	5.33333	3	0.380952	1.10086	14	0.001388	3	2	6	6	2	0	6	22.08	0.00067195	4	15	15
1106	1	AAM68794.2	1117	AAM68794.2	transient receptor potential-like, isoform D [Drosophila melanogaster]	trpl	1	2	2	1	0	2	1.6	2.721e-05	2	2	2	2	0	2	2.49	3.744e-05	0	0	0	0	0	0	0	0	3.2e-05	1.33333	2	0.133333	0.450704	10	7.1e-05	3	2	18	18	2	0	18	3.83	0.0001381	4	10	10
1108	1	AAF47807.1	1119	AAF47807.1	Sc2 [Drosophila melanogaster]	Sc2	1	2	2	1	0	2	3.97	0.00010126	2	6	6	2	0	6	7.62	0.00041808	2	4	4	2	0	4	8.61	0.00046272	0.000327	4	3	0.444444	1.38559	9	0.000236	3	6	13	13	6	0	13	17.55	0.00037121	4	9	9
1109	1	AHN56593.1	1120	AHN56593.1	G protein alpha s subunit, isoform E [Drosophila melanogaster]	Galphas	2	9	0	0	9	1	8.38	4.003e-05	1	2	0	0	2	1	2.36	5.509e-05	1	4	0	0	4	0	2.88	0	4.8e-05	5	2	0.111111	0.097561	45	0.000492	3	6	31	0	0	31	7.5	21.99	0.00016931	13	54	5
1114	1	AAS65236.1	1125	AAS65236.1	elongation factor 1alpha100E, isoform D [Drosophila melanogaster]	Ef1alpha100E	3	11	0	0	11	5.5	7.14	0.00018203	5	104	9	1	95	51.75	19.05	0.00235711	5	20	2	1	18	4	14.72	0.00030247	0.000947	45	3	0.992647	1.52742	45.3333	0.00062	3	10	42	29	6	13	35.5	23.81	0.00066262	12	56	44
1120	1	AGB92700.1	1131	AGB92700.1	nervana 2, isoform G [Drosophila melanogaster]	nrv2	2	3	0	0	3	0	12.69	0	4	20	0	0	20	10	19.5	0.00065149	7	11	2	1	9	11	29.1	0.00118976	0.000921	11.3333	2	0.0709812	0.631254	159.667	0.001459	3	12	78	3	2	75	21.75	42.72	0.00058068	21	136	4
1124	2	AAN09268.1;AHN59560.1	1135	AAN09268.1	0 genes:. 2 proteins in this group did not match any genes. AAN09268.1:stress-sensitive B, isoform D [Drosophila melanogaster] ;AHN59560.1:stress-sensitive B, isoform E [Drosophila melanogaster] ;	sesB	9	69	69	9	0	69	26.92	0.00338158	23	769	769	23	0	769	70.83	0.051866	21	313	313	21	0	313	60.58	0.0350476	0.030098	383.667	3	0.491041	1.51376	781.333	0.019883	3	26	1132	1132	26	0	1132	69.23	0.0312874	21	707	707
1131	1	AGB92665.1	1142	AGB92665.1	cytochrome P450 reductase, isoform D [Drosophila melanogaster]	Cpr	1	2	2	1	0	2	2.65	4.504e-05	7	12	12	7	0	12	13.84	0.0003719	0	0	0	0	0	0	0	0	0.000208	4.66667	2	0.127273	0.514851	36.6667	0.000404	3	7	23	23	7	0	23	16.35	0.0002921	21	61	61
1132	1	AAF57578.2	1143	AAF57578.2	endophilin B, isoform B [Drosophila melanogaster]	EndoB	1	2	0	0	2	1	6.08	4.045e-05	1	4	0	0	4	2	3.97	0.00011134	0	0	0	0	0	0	0	0	7.6e-05	2	2	0.166667	0.463415	12	0.000164	2	5	16	0	0	16	8	17.72	0.00018251	3	13	0
1137	1	AFH08124.1	1148	AFH08124.1	CG5065, isoform E [Drosophila melanogaster]	CG5065	0	0	0	0	0	0	0	0	1	2	2	1	0	2	2.08	6.734e-05	2	6	6	2	0	6	4.48	0.00033538	0.000201	2.66667	2	0.888889	3.52632	3	5.7e-05	2	3	5	5	3	0	5	6.56	6.899e-05	1	4	4
1141	1	ACL82892.2	1152	ACL82892.2	uncharacterized protein Dmel_CG42265, isoform D [Drosophila melanogaster]	CG42265	2	3	3	2	0	3	2.22	2.911e-05	2	7	7	2	0	7	1.78	9.347e-05	2	3	3	2	0	3	2.41	6.65e-05	6.3e-05	4.33333	3	0.302326	0.9	14.3333	7e-05	3	6	12	12	6	0	12	7.99	6.566e-05	10	16	16
1151	1	AAN14149.1	1162	AAN14149.1	uncharacterized protein Dmel_CG11876, isoform A [Drosophila melanogaster]	CG11876	6	15	15	6	0	15	23.84	0.00062838	2	6	6	2	0	6	7.12	0.00034592	1	1	1	1	0	1	4.38	9.571e-05	0.000357	7.33333	3	0.278481	0.628521	26.3333	0.000568	3	12	41	41	12	0	41	40	0.00096866	9	31	31
1153	1	AFH04349.1	1165	AFH04349.1	uncharacterized protein Dmel_CG43078, isoform H [Drosophila melanogaster]	CG43078	0	0	0	0	0	0	0	0	1	2	2	1	0	2	0.63	1.657e-05	2	2	1	1	1	2	1.5	2.751e-05	2.2e-05	1.33333	2	0.210526	1.15789	6.33333	1.9e-05	3	3	4	4	3	0	4	2.87	1.358e-05	6	8	1
1158	3	AGB92647.1;AGB92648.1;AGB92649.1	1170	AGB92647.1	0 genes:. 3 proteins in this group did not match any genes. AGB92647.1:glycerol 3 phosphate dehydrogenase, isoform E [Drosophila melanogaster] ;AGB92648.1:glycerol 3 phosphate dehydrogenase, isoform F [Drosophila melanogaster] ;AGB92649.1:glycerol 3 phosphate dehydrogenase, isoform G [Drosophila melanogaster] ;	Gpdh	3	7	7	3	0	7	12.86	0.00030581	1	1	1	1	0	1	3.14	6.012e-05	0	0	0	0	0	0	0	0	0.000183	2.66667	2	0.0816327	0.257384	32.6667	0.000711	3	6	18	18	6	0	18	22.57	0.00044349	13	39	39
1165	1	ABI31298.1	1177	ABI31298.1	uncharacterized protein Dmel_CG34132 [Drosophila melanogaster]	CG34132	5	18	18	5	0	18	51.19	0.00327656	1	1	1	1	0	1	17.86	0.00025051	1	2	2	1	0	2	11.9	0.0008318	0.001453	7	3	0.777778	1.79604	9	0.000809	3	3	8	8	3	0	8	51.19	0.00082128	4	15	15
1169	1	AAF55234.1	1181	AAF55234.1	NADH dehydrogenase (ubiquinone) 23 kDa subunit [Drosophila melanogaster]	ND-23	5	18	18	5	0	18	19.35	0.00126835	2	3	3	2	0	3	11.06	0.00029092	2	5	5	2	0	5	11.06	0.00080497	0.000788	8.66667	3	0.160494	0.415174	54	0.001898	3	10	34	34	10	0	34	43.32	0.00135113	12	67	67
1178	1	AGB92960.1	1190	AGB92960.1	vacuolar H[+] ATPase 68 kDa subunit 2, isoform F [Drosophila melanogaster]	Vha68-2	12	51	13	5	38	22.6863	27.36	0.00056496	9	31	8	3	23	18.8235	22.8	0.00064513	4	9	0	0	9	4.5	10.1	0.00025604	0.000489	30.3333	3	0.133824	0.209153	226.667	0.002338	3	24	170	75	12	95	135.897	54.89	0.00190863	41	288	145
1180	2	ACZ94897.1;AGB95912.1	1192	ACZ94897.1	0 genes:. 2 proteins in this group did not match any genes. ACZ94897.1:acetylcholine esterase, isoform B [Drosophila melanogaster] ;AGB95912.1:acetylcholine esterase, isoform C [Drosophila melanogaster] ;	Ace	3	4	4	3	0	4	4.78	9.424e-05	1	4	4	1	0	4	2.93	0.0001297	2	3	3	2	0	3	7.86	0.00016149	0.000128	3.66667	3	0.0337423	0.0993789	108.667	0.001288	3	18	100	100	18	0	100	41.6	0.00132872	25	137	137
1181	1	AAF56209.5	1193	AAF56209.5	glutamate dehydrogenase, isoform A [Drosophila melanogaster]	Gdh	17	66	0	0	66	33	27.4	0.00089785	11	120	0	0	120	0	26.33	0	26	97	6	2	91	32	49.47	0.00198922	0.001444	94.3333	2	0.552734	1.12812	170.667	0.00128	3	33	137	5	2	132	55.7692	55.87	0.00085573	30	236	6
1182	1	AAF49124.1	1194	AAF49124.1	G protein beta-subunit 76C [Drosophila melanogaster]	Gbeta76C	6	12	12	6	0	12	24.28	0.00053031	2	5	5	2	0	5	5.49	0.00030409	1	2	2	1	0	2	6.07	0.00020194	0.000345	6.33333	3	0.0648464	0.162736	97.6667	0.00212	3	16	59	59	16	0	59	54.34	0.00147046	24	153	153
1183	1	AGB93420.1	1195	AGB93420.1	uncharacterized protein Dmel_CG13220, isoform B [Drosophila melanogaster]	CG13220	1	6	6	1	0	6	15.69	0.00059963	0	0	0	0	0	0	0	0	2	12	12	2	0	12	22.88	0.00274005	0.00167	6	2	0.246575	1.3275	24.3333	0.001258	3	4	28	28	4	0	28	24.84	0.00157814	4	19	19
1184	3	AAF58422.2;AHN56174.1;AHN56175.1	1196	AAF58422.2	0 genes:. 3 proteins in this group did not match any genes. AAF58422.2:tripeptidyl-peptidase II, isoform D [Drosophila melanogaster] ;AHN56174.1:tripeptidyl-peptidase II, isoform F [Drosophila melanogaster] ;AHN56175.1:tripeptidyl-peptidase II, isoform E [Drosophila melanogaster] ;	TppII	1	2	2	1	0	2	0.83	2.122e-05	1	2	2	1	0	2	0.76	2.921e-05	0	0	0	0	0	0	0	0	2.5e-05	1.33333	2	0.16	0.568182	8.33333	4.4e-05	3	4	8	8	4	0	8	5.55	4.787e-05	6	13	13
1190	1	AFH07244.1	1202	AFH07244.1	cut up, isoform E [Drosophila melanogaster]	ctp	3	16	16	3	0	16	37.08	0.00274888	1	1	1	1	0	1	12.36	0.00023644	2	3	3	2	0	3	32.58	0.00117761	0.001388	6.66667	3	0.625	1.09205	10.6667	0.001271	2	0	0	0	0	0	0	0	0	8	26	26
1192	1	AAF51482.1	1204	AAF51482.1	translocator protein [Drosophila melanogaster]	Tspo	0	0	0	0	0	0	0	0	1	1	1	1	0	1	9.19	0.00011375	1	4	4	1	0	4	9.19	0.00075537	0.000435	1.66667	2	0.111111	0.679688	15	0.00064	3	2	14	14	2	0	14	15.14	0.00065258	2	10	10
1195	2	AAF55979.3;AAN14373.1	1207	AAF55979.3	0 genes:. 2 proteins in this group did not match any genes. AAF55979.3:pyruvate kinase, isoform A [Drosophila melanogaster] ;AAN14373.1:pyruvate kinase, isoform B [Drosophila melanogaster] ;	PyK	3	15	15	3	0	15	6.94	0.00043032	10	52	52	10	0	52	29.08	0.00205299	8	17	17	8	0	17	23.45	0.00111427	0.001199	28	3	0.306569	0.913176	91.3333	0.001313	3	18	73	73	18	0	73	49.72	0.00118107	26	115	115
1199	1	AAF47698.1	1211	AAF47698.1	carnitine palmitoyltransferase 2 [Drosophila melanogaster]	CPT2	4	6	6	4	0	6	7.8	0.00013755	1	7	7	1	0	7	2.1	0.00022084	2	2	2	2	0	2	5.7	0.00010475	0.000154	5	3	0.319149	0.855556	15.6667	0.00018	3	9	17	17	9	0	17	20.84	0.00021979	10	23	23
1211	1	AAF52002.1	1223	AAF52002.1	collapsin response mediator protein, isoform A [Drosophila melanogaster]	CRMP	4	17	17	4	0	17	10.19	0.00044133	1	1	1	1	0	1	2.89	3.573e-05	3	5	5	3	0	5	7.13	0.00029657	0.000258	7.66667	3	0.442308	1.17808	17.3333	0.000219	3	3	9	9	3	0	9	9.85	0.00013177	12	30	30
1212	1	AAF45554.1	1224	AAF45554.1	secretory 22, isoform A [Drosophila melanogaster]	Sec22	3	5	5	3	0	5	12.32	0.00036234	0	0	0	0	0	0	0	0	1	3	3	1	0	3	9	0.00049672	0.00043	2.66667	2	0.347826	1.04369	7.66667	0.000412	2	3	9	9	3	0	9	23.7	0.00036782	5	14	14
1220	1	AHN54172.1	1232	AHN54172.1	NADH dehydrogenase (ubiquinone) 51 kDa subunit, isoform B [Drosophila melanogaster]	ND-51	5	31	31	5	0	31	14.14	0.00100002	6	21	21	6	0	21	26.79	0.00093229	2	10	10	2	0	10	6.12	0.00073704	0.00089	20.6667	3	0.143187	0.389838	144.333	0.002283	3	14	89	89	14	0	89	32.91	0.00161916	26	233	233
1221	3	EAA46312.4;EDP28106.2;EYR77323.1	1233	EAA46312.4	0 genes:. 3 proteins in this group did not match any genes. EAA46312.4:rolled, isoform G [Drosophila melanogaster] ;EDP28106.2:rolled, isoform H [Drosophila melanogaster] ;EYR77323.1:rolled, isoform I [Drosophila melanogaster] ;	rl	0	0	0	0	0	0	0	0	2	5	5	2	0	5	7.85	0.00031787	1	3	3	1	0	3	8.76	0.00031664	0.000317	2.66667	2	0.5	2.536	5.33333	0.000125	3	3	6	6	3	0	6	19.34	0.00015632	2	6	6
1224	1	AFH07206.2	1236	AFH07206.2	terribly reduced optic lobes, isoform AL [Drosophila melanogaster]	trol	15	25	0	0	25	12.5	5.28	5.127e-05	15	73	0	0	73	36.5	6.81	0.00020603	27	46	0	0	46	0	12.15	0	0.000129	48	2	0.505263	0.962687	95	0.000134	3	18	46	0	0	46	23	8.32	5.32e-05	46	120	2
1225	1	AFH07961.1	1237	AFH07961.1	ryanodine receptor, isoform J [Drosophila melanogaster]	RyR	0	0	0	0	0	0	0	0	10	22	22	10	0	22	3.05	9.051e-05	15	19	19	15	0	19	5.55	0.00012977	0.00011	13.6667	2	0.328	1.83333	41.6667	6e-05	3	14	24	24	14	0	24	5.26	4.046e-05	38	80	80
1231	1	AGB95459.1	1243	AGB95459.1	annexin B11, isoform F [Drosophila melanogaster]	AnxB11	0	0	0	0	0	0	0	0	2	10	10	2	0	10	8.07	0.00065351	3	5	5	3	0	5	13.04	0.00054248	0.000598	5	2	0.555556	2.80751	9	0.000213	3	2	2	2	2	0	2	8.7	5.356e-05	6	9	9
1233	4	AAS64685.1;AAS64687.1;AAS64693.1;AAS64695.1	1245	AAS64685.1	0 genes:. 4 proteins in this group did not match any genes. AAS64685.1:Multidrug-Resistance like protein 1, isoform D [Drosophila melanogaster] ;AAS64687.1:Multidrug-Resistance like protein 1, isoform F [Drosophila melanogaster] ;AAS64693.1:Multidrug-Resistance like protein 1, isoform J [Drosophila melanogaster] ;AAS64695.1:Multidrug-Resistance like protein 1, isoform K [Drosophila melanogaster] ;	MRP	0	0	0	0	0	0	0	0	6	21	21	6	0	21	6.07	0.00028547	1	1	1	1	0	1	1.03	2.257e-05	0.000154	7.33333	2	0.44	1.32759	16.6667	0.000116	2	0	0	0	0	0	0	0	0	14	36	36
1239	1	AAF46903.1	1251	AAF46903.1	bellwether [Drosophila melanogaster]	blw	18	1311	1311	18	0	1311	38.95	0.0363152	17	243	243	17	0	243	43.66	0.00926357	23	206	206	23	0	206	52.36	0.0130376	0.019539	586.667	3	0.273165	0.646687	2147.67	0.030214	3	31	1793	1793	31	0	1793	57.61	0.0280104	43	2093	2093
1242	1	AAN13829.2	1254	AAN13829.2	uncharacterized protein Dmel_CG31195 [Drosophila melanogaster]	CG31195	0	0	0	0	0	0	0	0	1	1	1	1	0	1	2.85	2.608e-05	1	1	1	1	0	1	1.24	4.329e-05	3.5e-05	0.666667	2	0.0240964	0.132576	27.6667	0.000264	3	7	18	18	7	0	18	12.39	0.00019234	12	28	28
1243	1	AAF52137.2	1255	AAF52137.2	contactin [Drosophila melanogaster]	Cont	0	0	0	0	0	0	0	0	4	11	11	4	0	11	4.1	0.00016653	4	5	5	4	0	5	4.53	0.00012567	0.000146	5.33333	2	0.262295	1.31532	20.3333	0.000111	3	4	5	5	4	0	5	5.11	3.102e-05	11	22	22
1244	2	AAO41218.3;AAO41219.1	1256	AAO41218.3	0 genes:. 2 proteins in this group did not match any genes. AAO41218.3:retinal degeneration C, isoform G [Drosophila melanogaster] ;AAO41219.1:retinal degeneration C, isoform B [Drosophila melanogaster] ;	rdgC	0	0	0	0	0	0	0	0	2	7	7	2	0	7	2.55	0.00019746	1	2	2	1	0	2	1.34	9.366e-05	0.000146	3	2	0.642857	2.92	4.66667	5e-05	3	2	8	8	2	0	8	4.56	9.248e-05	4	4	4
1245	1	ACL83096.1	1257	ACL83096.1	menage a trois, isoform B [Drosophila melanogaster]	metro	8	12	12	8	0	12	20.5	0.00033001	3	19	19	3	0	19	7.55	0.0007191	4	13	13	4	0	13	9.35	0.00081684	0.000622	14.6667	3	0.830189	2.51822	17.6667	0.000247	3	4	10	10	4	0	10	10.43	0.0001551	6	14	14
1253	1	ACZ94609.1	1265	ACZ94609.1	ribosomal protein L28, isoform F [Drosophila melanogaster]	RpL28	0	0	0	0	0	0	0	0	3	11	11	3	0	11	25	0.00160747	2	4	4	2	0	4	19.44	0.00097044	0.001289	5	2	0.652174	3.12107	7.66667	0.000413	3	1	4	4	1	0	4	11.81	0.00023954	3	6	6
1254	1	AHN59783.1	1266	AHN59783.1	NADH dehydrogenase (ubiquinone) 20 kDa subunit, isoform C [Drosophila melanogaster]	ND-20	1	2	2	1	0	2	4.07	0.00013838	2	4	4	2	0	4	8.6	0.00038087	0	0	0	0	0	0	0	0	0.00026	2	2	0.0659341	0.24952	30.3333	0.001042	3	7	25	25	7	0	25	40.27	0.0009755	8	45	45
1256	2	ABV53701.2;AGB93219.1	1268	ABV53701.2	0 genes:. 2 proteins in this group did not match any genes. ABV53701.2:uncharacterized protein Dmel_CG42748, isoform G [Drosophila melanogaster] ;AGB93219.1:uncharacterized protein Dmel_CG42748, isoform K [Drosophila melanogaster] ;	CG42748	1	4	4	1	0	4	0.89	2.859e-05	4	7	7	4	0	7	3.55	6.887e-05	5	5	5	5	0	5	4.39	8.166e-05	6e-05	5.33333	3	0.941176	3.75	5.66667	1.6e-05	3	3	7	7	3	0	7	2.66	2.822e-05	3	4	4
1259	1	AAF52826.1	1271	AAF52826.1	yippee interacting protein 2 [Drosophila melanogaster]	yip2	5	10	10	5	0	10	16.83	0.00038419	3	9	9	3	0	9	10.8	0.00047585	2	3	3	2	0	3	10.05	0.00026333	0.000374	7.33333	3	0.349206	0.905569	21	0.000413	3	8	22	22	8	0	22	34.17	0.00047667	11	20	20
1266	1	AHN57400.1	1278	AHN57400.1	ATP synthase, subunit D, isoform C [Drosophila melanogaster]	ATPsynD	7	59	59	7	0	59	46.63	0.00506824	4	38	38	4	0	38	23.6	0.00449236	8	25	25	8	0	25	60.11	0.00490669	0.004822	40.6667	3	0.175036	0.477378	232.333	0.010101	3	15	169	169	15	0	169	69.1	0.00818738	15	227	227
1267	3	AAF50392.1;AGB94288.1;AGB94289.1	1279	AAF50392.1	0 genes:. 3 proteins in this group did not match any genes. AAF50392.1:CG5989, isoform A [Drosophila melanogaster] ;AGB94288.1:CG5989, isoform B [Drosophila melanogaster] ;AGB94289.1:CG5989, isoform C [Drosophila melanogaster] ;	CG5989	0	0	0	0	0	0	0	0	4	12	12	4	0	12	12.16	0.00057917	1	1	1	1	0	1	2.98	8.013e-05	0.00033	4.33333	2	0.866667	2.70492	5	0.000122	2	1	2	2	1	0	2	2.98	3.956e-05	6	13	13
1270	1	AAO41575.1	1282	AAO41575.1	peroxiredoxin 5, isoform B [Drosophila melanogaster]	Prx5	4	6	6	4	0	6	34.74	0.00048286	0	0	0	0	0	0	0	0	2	3	3	2	0	3	15.26	0.00055162	0.000517	3	2	0.155172	0.649497	19.3333	0.000796	3	4	18	18	4	0	18	31.58	0.00081695	5	17	17
1274	1	AAF49365.2	1286	AAF49365.2	CG6512, isoform A [Drosophila melanogaster]	CG6512	3	5	5	3	0	5	4.6	9.256e-05	12	39	39	12	0	39	24.58	0.00099356	10	22	22	10	0	22	19.37	0.00093049	0.000672	22	3	0.431373	1.41176	51	0.000476	3	13	53	53	13	0	53	25.79	0.00055332	21	67	67
1275	1	ALI51141.1	1287	ALI51141.1	tiny tim 50, isoform B [Drosophila melanogaster]	ttm50	3	4	4	3	0	4	11.92	0.0001429	1	2	2	1	0	2	2.8	9.833e-05	0	0	0	0	0	0	0	0	0.000121	2	2	0.09375	0.318421	21.3333	0.00038	3	4	20	20	4	0	20	14.95	0.00040296	5	31	31
1278	1	AAN13510.2	1290	AAN13510.2	scheggia, isoform E [Drosophila melanogaster]	sea	1	4	4	1	0	4	2.52	0.00019294	7	23	23	7	0	23	26.5	0.00152679	9	21	21	9	0	21	27.44	0.00231435	0.001345	16	3	0.6	2.08204	26.6667	0.000646	3	6	22	22	6	0	22	19.24	0.00059847	9	33	33
1288	2	AAN10457.1;ACZ94145.1	1300	AAN10457.1	0 genes:. 2 proteins in this group did not match any genes. AAN10457.1:enolase, isoform D [Drosophila melanogaster] ;ACZ94145.1:enolase, isoform F [Drosophila melanogaster] ;	Eno	6	25	25	6	0	25	14.4	0.00076453	3	12	12	3	0	12	9.8	0.00050504	2	5	5	2	0	5	7.4	0.00034936	0.00054	14	3	0.0672	0.167183	208.333	0.00323	3	17	102	102	17	0	102	46.2	0.00175917	20	159	159
1291	1	ACZ95253.1	1303	ACZ95253.1	discs large 1, isoform M [Drosophila melanogaster]	dlg1	7	25	0	0	25	4	8.83	5.938e-05	8	38	0	0	38	10.6667	14.47	0.00021792	15	44	0	0	44	13.9167	25.15	0.00047203	0.00025	35.6667	3	0.664596	3.57143	53.6667	7e-05	3	10	30	0	0	30	8.75	16.5	7.326e-05	21	82	0
1292	1	AAS64624.1	1304	AAS64624.1	congested-like trachea, isoform D [Drosophila melanogaster]	colt	3	4	4	3	0	4	10.46	0.00019988	5	39	39	5	0	39	28.1	0.00268197	2	3	3	2	0	3	9.8	0.00034251	0.001075	15.3333	3	0.396552	1.09026	38.6667	0.000986	3	3	51	51	3	0	51	16.34	0.00143723	11	47	47
1293	1	AAN10661.2	1305	AAN10661.2	basigin, isoform G [Drosophila melanogaster]	Bsg	1	5	5	1	0	5	1.54	0.00011798	1	2	2	1	0	2	1.54	6.495e-05	6	21	21	6	0	21	12.81	0.00113217	0.000438	9.33333	3	0.186667	0.739865	50	0.000592	3	12	45	45	12	0	45	23.15	0.00059885	15	66	66
1296	1	AAF54378.2	1308	AAF54378.2	pasilla, isoform C [Drosophila melanogaster]	ps	3	3	1	1	2	3	7.31	8.177e-05	1	3	0	0	3	1.5	3.74	5.627e-05	1	1	1	1	0	1	3.21	6.227e-05	6.7e-05	2.33333	3	0.7	1.03077	3.33333	6.5e-05	2	0	0	0	0	0	0	0	0	4	6	4
1298	1	AGB94680.1	1310	AGB94680.1	Ubiquinol-cytochrome c reductase ubiquinone-binding protein, isoform D [Drosophila melanogaster]	UQCR-Q	1	9	9	1	0	9	8.99	0.00154624	2	4	4	2	0	4	35.96	0.00094576	3	11	11	3	0	11	29.21	0.00431789	0.00227	8	3	0.571429	1.96537	14	0.001155	3	2	7	7	2	0	7	17.98	0.00067824	4	28	28
1299	1	AAF56674.1	1311	AAF56674.1	malic enzyme b, isoform A [Drosophila melanogaster]	Men-b	2	3	3	2	0	3	5.67	7.435e-05	2	4	4	2	0	4	2.59	0.00013642	0	0	0	0	0	0	0	0	0.000105	2.33333	2	0.0376344	0.134961	62	0.000778	3	12	59	59	12	0	59	27.71	0.0008246	15	70	70
1313	1	AGB92900.1	1325	AGB92900.1	porin, isoform E [Drosophila melanogaster]	porin	14	267	267	14	0	267	62.41	0.0144773	9	45	45	9	0	45	43.62	0.00335795	9	39	39	9	0	39	50	0.00483153	0.007556	117	3	0.0407571	0.0951877	2870.67	0.07938	3	18	3168	3168	18	0	3168	82.27	0.0968756	25	3088	3088
1320	1	AAF48589.2	1333	AAF48589.2	cyclophilin 1 [Drosophila melanogaster]	Cyp1	2	4	4	2	0	4	6.17	0.00026944	4	14	14	4	0	14	27.75	0.00129782	0	0	0	0	0	0	0	0	0.000784	6	2	0.0775862	0.301307	77.3333	0.002602	3	6	44	44	6	0	44	33.92	0.00167149	9	90	90
1326	2	AHN54476.1;AHN54478.1	1339	AHN54476.1	0 genes:. 2 proteins in this group did not match any genes. AHN54476.1:CG4587, isoform H [Drosophila melanogaster] ;AHN54478.1:CG4587, isoform N [Drosophila melanogaster] ;	CG4587	5	10	10	5	0	10	6.92	0.0001203	10	48	48	10	0	48	13.06	0.00079471	10	31	31	10	0	31	15.18	0.00085209	0.000589	29.6667	3	0.304795	0.983306	97.3333	0.000599	3	22	92	92	22	0	92	23.21	0.0006242	27	87	87
1329	1	AAF46291.1	1342	AAF46291.1	spidey [Drosophila melanogaster]	spidey	2	3	3	2	0	3	8.72	0.0001429	2	2	2	2	0	2	8.41	0.00013111	0	0	0	0	0	0	0	0	0.000137	1.66667	2	0.555556	1.3301	3	0.000103	2	0	0	0	0	0	0	0	0	2	5	5
1333	6	ABI31239.2;ACZ94638.1;AGB94193.1;AGB94195.1;AHN57989.1;ALI30464.1	1346	ABI31239.2	0 genes:. 6 proteins in this group did not match any genes. ABI31239.2:down syndrome cell adhesion molecule 2, isoform I [Drosophila melanogaster] ;ACZ94638.1:down syndrome cell adhesion molecule 2, isoform L [Drosophila melanogaster] ;AGB94193.1:down syndrome cell adhesion molecule 2, isoform N [Drosophila melanogaster] ;AGB94195.1:down syndrome cell adhesion molecule 2, isoform P [Drosophila me…	Dscam2	0	0	0	0	0	0	0	0	4	5	5	4	0	5	3.59	5.816e-05	3	10	10	3	0	10	3.26	0.00019312	0.000126	5	2	0.714286	4.2	7	3e-05	3	1	9	9	1	0	9	1.11	4.29e-05	5	9	9
1344	1	AAF56539.1	1357	AAF56539.1	bride of sevenless [Drosophila melanogaster]	boss	0	0	0	0	0	0	0	0	4	14	14	4	0	14	8.04	0.0003288	2	3	3	2	0	3	3.91	0.00011697	0.000223	5.66667	2	0.223684	1.01826	25.3333	0.000219	3	9	27	27	9	0	27	12.5	0.00025986	8	30	30
1351	1	AAF47723.1	1364	AAF47723.1	NADH dehydrogenase (ubiquinone) 30 kDa subunit [Drosophila melanogaster]	ND-30	5	29	29	5	0	29	25.66	0.00167331	9	51	51	9	0	51	32.45	0.00404982	4	14	14	4	0	14	18.11	0.00184566	0.002523	31.3333	3	0.254054	0.695424	123.333	0.003628	3	19	139	139	19	0	139	67.92	0.00452321	19	136	136
1357	1	AHN54633.1	1371	AHN54633.1	aconitase, isoform F [Drosophila melanogaster]	Acon	10	24	24	10	0	24	17.53	0.0004663	13	54	54	13	0	54	25.41	0.00144388	12	30	30	12	0	30	21.09	0.00133173	0.001081	36	3	0.277635	0.859984	129.667	0.001257	3	26	111	111	26	0	111	39.64	0.00121626	37	181	181
1358	1	AAF58281.4	1372	AAF58281.4	uncharacterized protein Dmel_CG30069 [Drosophila melanogaster]	CG30069	0	0	0	0	0	0	0	0	1	1	1	1	0	1	0.47	5.25e-06	1	5	5	1	0	5	0.35	4.354e-05	2.4e-05	2	2	0.666667	3	3	8e-06	2	0	0	0	0	0	0	0	0	2	3	3
1359	1	AAF46453.1	1373	AAF46453.1	oligosaccharyltransferase 48kD subunit [Drosophila melanogaster]	Ost48	2	2	2	2	0	2	8.46	6.811e-05	3	10	10	3	0	10	7.13	0.00046867	5	17	17	5	0	17	19.38	0.00132273	0.00062	9.66667	3	0.467742	1.68937	20.6667	0.000367	3	9	25	25	9	0	25	27.84	0.00048014	6	13	13
1361	1	AHN59915.1	1375	AHN59915.1	ribosomal protein S10b, isoform E [Drosophila melanogaster]	RpS10b	2	4	4	2	0	4	14.37	0.00038227	1	4	4	1	0	4	9.38	0.00052608	1	2	2	1	0	2	5.63	0.0004367	0.000448	3.33333	3	0.625	1.78486	5.33333	0.000251	3	1	2	2	1	0	2	8.75	0.00010779	2	7	7
1363	3	AGB96514.1;AGB96515.1;AGB96516.1	1377	AGB96514.1	0 genes:. 3 proteins in this group did not match any genes. AGB96514.1:chaoptin, isoform F [Drosophila melanogaster] ;AGB96515.1:chaoptin, isoform C [Drosophila melanogaster] ;AGB96516.1:chaoptin, isoform D [Drosophila melanogaster] ;	chp	26	98	98	26	0	98	20.27	0.00114214	43	290	290	43	0	290	35.67	0.00465131	43	208	208	43	0	208	35.44	0.00553858	0.003777	198.667	3	0.183724	0.59546	1081.33	0.006343	3	75	1051	1051	75	0	1051	53.96	0.00690792	80	1389	1389
1374	5	AAF55390.4;ADV37329.1;AGB96037.1;AGB96038.1;AGB96039.1	1388	AAF55390.4	0 genes:. 5 proteins in this group did not match any genes. AAF55390.4:cheerio, isoform A [Drosophila melanogaster] ;ADV37329.1:cheerio, isoform I [Drosophila melanogaster] ;AGB96037.1:cheerio, isoform L [Drosophila melanogaster] ;AGB96038.1:cheerio, isoform M [Drosophila melanogaster] ;AGB96039.1:cheerio, isoform N [Drosophila melanogaster] ;	cher	2	4	4	2	0	4	1.58	2.768e-05	3	7	7	3	0	7	1.54	6.665e-05	4	5	5	4	0	5	3.57	7.904e-05	5.8e-05	5.33333	3	0.666667	1.93333	8	3e-05	3	5	16	16	5	0	16	3.39	6.243e-05	3	3	3
1377	1	AAF47146.1	1391	AAF47146.1	twinstar [Drosophila melanogaster]	tsr	3	8	8	3	0	8	16.89	0.00082652	1	5	5	1	0	5	8.11	0.00071092	0	0	0	0	0	0	0	0	0.000769	4.33333	2	0.302326	1.0831	14.3333	0.00071	3	2	3	3	2	0	3	16.22	0.0001748	9	26	26
1381	1	AAF54804.1	1395	AAF54804.1	CG5167 [Drosophila melanogaster]	CG5167	0	0	0	0	0	0	0	0	2	14	14	2	0	14	8.58	0.00068354	1	3	3	1	0	3	5.57	0.00024317	0.000463	5.66667	2	0.485714	2.21531	11.6667	0.000209	3	4	11	11	4	0	11	17.4	0.00022009	7	14	14
1383	1	AAF55156.1	1397	AAF55156.1	ATP synthase, oligomycin sensitivity conferring protein [Drosophila melanogaster]	ATPsynO	7	101	101	7	0	101	44.5	0.00738925	5	21	21	5	0	21	30.62	0.00211439	7	35	35	7	0	35	35.89	0.00585047	0.005118	52.3333	3	0.132155	0.345694	396	0.014805	3	11	313	313	11	0	313	54.55	0.0129145	20	316	316
1386	1	AAN09490.1	1400	AAN09490.1	NADH dehydrogenase (ubiquinone) 18 kDa subunit [Drosophila melanogaster]	ND-18	4	7	7	4	0	7	22.95	0.00058489	2	3	3	2	0	3	16.94	0.00034497	2	4	4	2	0	4	18.03	0.00076362	0.000564	4.66667	3	0.0952381	0.276742	49	0.002038	3	8	38	38	8	0	38	54.1	0.00179065	8	68	68
1390	2	AAF51148.1;ACL82985.2	1404	AAF51148.1	0 genes:. 2 proteins in this group did not match any genes. AAF51148.1:fatty acid synthase 1, isoform A [Drosophila melanogaster] ;ACL82985.2:fatty acid synthase 1, isoform C [Drosophila melanogaster] ;	FASN1	0	0	0	0	0	0	0	0	5	14	14	5	0	14	3.73	0.00012084	2	4	4	2	0	4	2.26	5.732e-05	8.9e-05	6	2	0.367347	1.7451	16.3333	5.1e-05	3	9	19	19	9	0	19	6.97	6.72e-05	11	24	24
1391	1	AGB94435.1	1405	AGB94435.1	NADH dehydrogenase (ubiquinone) SGDH subunit, isoform B [Drosophila melanogaster]	ND-SGDH	1	7	7	1	0	7	7.53	0.00057545	1	1	1	1	0	1	7.53	0.00011314	2	2	2	2	0	2	13.44	0.00037565	0.000355	3.33333	3	0.172414	0.44542	19.3333	0.000797	3	4	17	17	4	0	17	26.34	0.00078816	5	25	25
1393	1	AAN14157.1	1407	AAN14157.1	vacuolar H[+] ATPase 100kD subunit 1, isoform G [Drosophila melanogaster]	Vha100-1	2	4	0	0	4	2	2.12	3.598e-05	2	7	0	0	7	3.5	2.82	8.665e-05	2	4	0	0	4	2	2.12	8.22e-05	6.8e-05	5	3	0.05	0.152809	100	0.000445	3	24	94	5	2	89	34.6667	31.41	0.0003517	22	95	6
1404	1	ABI31308.1	1418	ABI31308.1	ATP synthase, isoform D [Drosophila melanogaster]	ATPsynG	2	20	20	2	0	20	23.23	0.00308902	1	5	5	1	0	5	14.14	0.00106279	2	16	16	2	0	16	23.23	0.00564617	0.003266	13.6667	3	0.269737	0.811429	50.6667	0.004025	3	4	50	50	4	0	50	37.37	0.00435525	4	40	40
1409	1	AAN13391.2	1423	AAN13391.2	dihydroorotate dehydrogenase, isoform D [Drosophila melanogaster]	Dhod	5	12	12	5	0	12	18.52	0.00045306	7	27	27	7	0	27	29.63	0.00140288	1	2	2	1	0	2	3.95	0.00017252	0.000676	13.6667	3	0.672131	1.66914	20.3333	0.000405	3	11	32	32	11	0	32	42.96	0.00068135	7	13	13
1418	1	AAF56083.1	1432	AAF56083.1	uncharacterized protein Dmel_CG13833 [Drosophila melanogaster]	CG13833	0	0	0	0	0	0	0	0	2	2	2	2	0	2	9.66	0.00013111	1	2	2	1	0	2	9.03	0.00021767	0.000174	1.33333	2	0.121212	0.669231	11	0.00026	3	2	3	3	2	0	3	13.08	8.059e-05	6	12	12
1422	1	AHN59698.1	1436	AHN59698.1	yolk protein 3, isoform B [Drosophila melanogaster]	Yp3	3	4	4	3	0	4	11.9	0.00014562	7	51	51	7	0	51	24.52	0.00255524	1	4	4	1	0	4	4.52	0.00033272	0.001011	19.6667	3	0.460938	1.28299	42.6667	0.000788	3	5	27	27	5	0	27	23.57	0.00055436	9	37	37
1425	2	AAF52789.1;AAN10697.1	1439	AAF52789.1	0 genes:. 2 proteins in this group did not match any genes. AAF52789.1:mitochondrial trifunctional protein alpha subunit, isoform A [Drosophila melanogaster] ;AAN10697.1:mitochondrial trifunctional protein alpha subunit, isoform B [Drosophila melanogaster] ;	Mtpalpha	14	35	35	14	0	35	19.16	0.00068349	9	48	48	9	0	48	15.2	0.00129	8	13	13	8	0	13	19.41	0.00058003	0.000851	32	3	0.158155	0.420039	202.333	0.002026	3	30	286	286	30	0	286	46.74	0.0031498	28	237	237
1426	1	AHN59467.1	1440	AHN59467.1	tyramine beta hydroxylase, isoform C [Drosophila melanogaster]	Tbh	2	7	7	2	0	7	4.48	0.00015975	1	1	1	1	0	1	1.79	3.141e-05	1	1	1	1	0	1	2.39	5.214e-05	8.1e-05	3	3	0.5	1.20896	6	6.7e-05	3	1	2	2	1	0	2	2.09	2.574e-05	5	9	9
1427	1	AAN11595.1	1441	AAN11595.1	uncharacterized protein Dmel_CG14997, isoform B [Drosophila melanogaster]	CG14997	2	5	5	2	0	5	7.66	0.00016729	2	4	4	2	0	4	6.35	0.00018419	0	0	0	0	0	0	0	0	0.000176	3	2	0.163636	0.555205	18.3333	0.000317	3	8	25	25	8	0	25	22.98	0.00047174	8	18	18
1435	1	ACZ94131.1	1449	ACZ94131.1	glutamine synthetase 1, isoform D [Drosophila melanogaster]	Gs1	2	5	5	2	0	5	7.52	0.00019161	1	1	1	1	0	1	2.01	5.274e-05	0	0	0	0	0	0	0	0	0.000122	2	2	0.285714	0.865248	7	0.000141	3	4	10	10	4	0	10	20.05	0.00021613	3	4	4
1436	1	AFH08174.1	1450	AFH08174.1	hu li tai shao, isoform Q [Drosophila melanogaster]	hts	21	91	5	1	86	76.6667	33.69	0.00158631	9	29	1	1	28	29	20.84	0.00082578	16	69	3	1	66	69	32.34	0.00326192	0.001891	63	3	0.887324	5.01592	71	0.000377	3	15	74	0	0	74	37	32.48	0.00043175	17	64	0
1444	1	AHN57422.1	1458	AHN57422.1	glial cell line-derived neurotrophic family receptor-like, isoform M [Drosophila melanogaster]	Gfrl	3	4	4	3	0	4	4.41	5.87e-05	1	8	8	1	0	8	1.15	0.00016156	1	1	1	1	0	1	1.15	3.353e-05	8.5e-05	4.33333	3	0.433333	1.16438	10	7.3e-05	3	4	5	5	4	0	5	3.65	4.138e-05	7	13	13
1457	1	AGB95854.1	1471	AGB95854.1	succinate dehydrogenase, subunit C, isoform B [Drosophila melanogaster]	SdhC	1	2	2	1	0	2	9.36	0.00017884	1	3	3	1	0	3	4.68	0.00036918	0	0	0	0	0	0	0	0	0.000274	1.66667	2	0.1	0.357236	16.6667	0.000767	3	3	19	19	3	0	19	23.39	0.00095815	3	15	15
1459	1	ALI51152.1	1473	ALI51152.1	G protein beta-subunit 13F, isoform H [Drosophila melanogaster]	Gbeta13F	6	73	73	6	0	73	20.59	0.00328299	7	37	37	7	0	37	25.59	0.00228999	11	56	56	11	0	56	46.76	0.00575411	0.003776	55.3333	3	0.193699	0.585064	285.667	0.006454	3	16	228	228	16	0	228	55.88	0.00578275	17	343	343
1463	1	AHN59556.1	1477	AHN59556.1	transport and golgi organization 5, isoform F [Drosophila melanogaster]	Tango5	3	4	4	3	0	4	11.89	0.0001154	1	1	1	1	0	1	2.83	3.97e-05	0	0	0	0	0	0	0	0	7.8e-05	1.66667	2	0.3125	0.962963	5.33333	8.1e-05	3	4	8	8	4	0	8	15.28	0.00013016	1	4	4
1468	1	AAF47989.2	1482	AAF47989.2	CG1545 [Drosophila melanogaster]	CG1545	0	0	0	0	0	0	0	0	1	1	1	1	0	1	9.38	0.0001644	2	5	5	2	0	5	20.31	0.00136467	0.000765	2	2	0.25	1.60377	8	0.000477	3	2	4	4	2	0	4	20.31	0.00026948	2	9	9
1470	1	AGB94199.1	1484	AGB94199.1	unc-13-4A, isoform C [Drosophila melanogaster]	unc-13-4A	0	0	0	0	0	0	0	0	1	2	2	1	0	2	0.73	3.07e-05	1	3	3	1	0	3	1.6	7.645e-05	5.4e-05	1.66667	2	0.416667	1.54286	4	3.5e-05	2	3	7	7	3	0	7	4.01	4.403e-05	3	5	5
1475	1	ACZ94812.1	1489	ACZ94812.1	CG2082, isoform G [Drosophila melanogaster]	CG2082	4	14	0	0	14	7	11.14	0.00029085	4	8	5	2	3	8	14.13	0.00045746	1	3	0	0	3	1.5	5.16	0.0001424	0.000297	8.33333	3	0.255102	0.609856	32.6667	0.000487	3	7	42	0	0	42	21	27.17	0.0004921	12	48	8
1480	1	AGB92481.1	1494	AGB92481.1	NADH dehydrogenase (ubiquinone) B17.2 subunit, isoform C [Drosophila melanogaster]	ND-B17.2	3	22	22	3	0	22	23.24	0.00236897	0	0	0	0	0	0	0	0	2	4	4	2	0	4	16.9	0.0009841	0.001677	8.66667	2	0.361111	1.27723	24	0.001313	3	4	25	25	4	0	25	36.62	0.0015182	6	27	27
1481	1	ALI30557.1	1495	ALI30557.1	translationally controlled tumor protein, isoform B [Drosophila melanogaster]	Tctp	3	7	7	3	0	7	23.26	0.00062229	1	1	1	1	0	1	6.98	0.00012234	0	0	0	0	0	0	0	0	0.000372	2.66667	2	0.888889	1.96825	3	0.000189	2	0	0	0	0	0	0	0	0	3	6	6
1484	1	ACZ94963.1	1498	ACZ94963.1	Na pump alpha subunit, isoform I [Drosophila melanogaster]	Atpalpha	30	113	0	0	113	56.5	33.63	0.0008622	26	338	0	0	338	169	31.54	0.0035492	51	309	0	0	309	154.5	48.3	0.00538679	0.003266	253.333	3	0.0869864	0.270768	2912.33	0.012062	3	74	2370	7	1	2363	2074.62	54.29	0.0178546	87	3043	10
1487	1	AHN59525.1	1501	AHN59525.1	megalin, isoform D [Drosophila melanogaster]	mgl	0	0	0	0	0	0	0	0	10	25	25	10	0	25	2.68	0.00011031	1	1	1	1	0	1	0.55	7.33e-06	5.9e-05	8.66667	2	0.337662	1.43902	25.6667	4.1e-05	3	9	26	26	9	0	26	3.77	4.701e-05	22	37	37
1489	1	AAF48797.1	1503	AAF48797.1	scully, isoform A [Drosophila melanogaster]	scu	5	12	12	5	0	12	26.67	0.00071956	2	8	8	2	0	8	10.2	0.00066018	1	1	1	1	0	1	10.2	0.000137	0.000506	7	3	0.126506	0.303721	55.3333	0.001666	3	8	41	41	8	0	41	48.63	0.00138651	9	65	65
1496	1	AHN59723.1	1510	AHN59723.1	CG9512, isoform B [Drosophila melanogaster]	CG9512	1	2	2	1	0	2	2.57	4.909e-05	1	1	1	1	0	1	1.44	3.378e-05	0	0	0	0	0	0	0	0	4.1e-05	1	2	0.0165746	0.0550336	60.3333	0.000745	3	16	46	46	16	0	46	37.72	0.00063672	19	68	68
1503	1	AGB92421.1	1518	AGB92421.1	uncharacterized protein Dmel_CG31663, isoform C [Drosophila melanogaster]	CG31663	0	0	0	0	0	0	0	0	1	2	2	1	0	2	2.38	4.357e-05	1	2	2	1	0	2	2.38	7.233e-05	5.8e-05	1.33333	2	0.333333	1.75758	4	3.3e-05	3	2	5	5	2	0	5	3.42	4.463e-05	2	4	4
1505	1	AAX52660.1	1520	AAX52660.1	nervana 2, isoform E [Drosophila melanogaster]	nrv2	4	6	3	2	3	6	17.7	0.00028492	4	20	0	0	20	10	19.57	0.00065351	6	9	0	0	9	0	24.84	0	0.000469	11.6667	2	0.0711382	0.180732	164	0.002595	3	12	84	9	2	75	65.25	43.48	0.00174744	21	138	6
1507	1	ADV37312.1	1522	ADV37312.1	ATP synthase, subunit E, isoform C [Drosophila melanogaster]	ATPsynE	0	0	0	0	0	0	0	0	2	6	6	2	0	6	24.69	0.00155875	1	10	10	1	0	10	13.58	0.00431305	0.002936	5.33333	2	0.372093	2.16839	14.3333	0.001354	3	1	8	8	1	0	8	13.58	0.00085169	3	16	16
1508	2	AAO41193.1;AAO41194.2	1523	AAO41193.1	0 genes:. 2 proteins in this group did not match any genes. AAO41193.1:Rab14, isoform B [Drosophila melanogaster] ;AAO41194.2:Rab14, isoform D [Drosophila melanogaster] ;	Rab14	1	2	2	1	0	2	5.44	0.00012796	1	2	2	1	0	2	5.86	0.00017609	0	0	0	0	0	0	0	0	0.000152	1.33333	2	0.571429	2	2.33333	7.6e-05	3	1	2	2	1	0	2	7.95	7.216e-05	1	2	2
1510	1	AGB94889.1	1525	AGB94889.1	delta-1-Pyrroline-5-carboxylate dehydrogenase 1, isoform F [Drosophila melanogaster]	P5CDh1	8	25	25	8	0	25	17.6	0.00066597	4	17	17	4	0	17	10.8	0.00062323	2	3	3	2	0	3	5.57	0.00018259	0.000491	15	3	0.15411	0.380325	97.3333	0.001291	3	14	93	93	14	0	93	37.63	0.00139717	24	148	148
1530	1	AHN59786.1	1545	AHN59786.1	nipsnap, isoform F [Drosophila melanogaster]	Nipsnap	2	4	4	2	0	4	11.72	0.00022404	1	5	5	1	0	5	5.49	0.00038541	1	1	1	1	0	1	5.49	0.00012797	0.000246	3.33333	3	0.555556	1.49091	6	0.000165	3	2	4	4	2	0	4	11.36	0.00012635	4	10	10
1536	1	AAF57904.1	1551	AAF57904.1	Sphingosine-1-phosphate lyase, isoform B [Drosophila melanogaster]	Sply	0	0	0	0	0	0	0	0	5	25	25	5	0	25	13.76	0.00096528	4	9	9	4	0	9	13.39	0.00057692	0.000771	11.3333	2	0.419753	1.99741	27	0.000386	3	8	31	31	8	0	31	23.85	0.0004905	12	31	31
1537	1	AGB95146.1	1552	AGB95146.1	innexin 2, isoform D [Drosophila melanogaster]	Inx2	0	0	0	0	0	0	0	0	1	1	1	1	0	1	3.81	5.734e-05	4	11	11	4	0	11	14.71	0.00104712	0.000552	4	2	0.0869565	0.571429	46	0.000966	3	9	31	31	9	0	31	25.34	0.00072841	11	47	47
1541	1	AHN56135.1	1556	AHN56135.1	calmodulin, isoform E [Drosophila melanogaster]	Cam	10	148	148	10	0	148	68.46	0.015188	6	30	30	6	0	30	42.95	0.00423688	13	72	72	13	0	72	81.21	0.0168817	0.012102	83.3333	3	0.806452	2.23161	103.333	0.005423	3	17	97	97	17	0	97	82.55	0.00561389	16	92	92
1543	2	AAS64932.1;AFH04218.1	1558	AAS64932.1	0 genes:. 2 proteins in this group did not match any genes. AAS64932.1:neuronal synaptobrevin, isoform E [Drosophila melanogaster] ;AFH04218.1:neuronal synaptobrevin, isoform I [Drosophila melanogaster] ;	nSyb	3	24	24	3	0	24	17.19	0.00191133	1	7	7	1	0	7	8.85	0.0007672	1	2	2	1	0	2	8.85	0.00036391	0.001014	11	3	0.173684	0.403181	63.3333	0.002515	3	6	47	47	6	0	47	42.71	0.00211093	9	84	84
1547	1	AAF48002.2	1562	AAF48002.2	GTP-binding protein [Drosophila melanogaster]	Gtp-bp	0	0	0	0	0	0	0	0	1	2	2	1	0	2	4.07	6.854e-05	1	1	1	1	0	1	2.61	5.69e-05	6.3e-05	1	2	0.375	1.8	2.66667	3.5e-05	3	3	4	4	3	0	4	8.47	5.618e-05	1	2	2
1548	1	ABI31006.3	1563	ABI31006.3	uncharacterized protein Dmel_CG42346, isoform C [Drosophila melanogaster]	CG42346	1	2	2	1	0	2	0.99	1.683e-05	2	4	4	2	0	4	1.71	4.633e-05	3	7	7	3	0	7	2.75	0.00013459	6.6e-05	4.33333	3	0.590909	2.2	7.33333	3e-05	3	5	7	7	5	0	7	4.35	3.322e-05	7	13	13
1550	1	AAN06525.5	1565	AAN06525.5	synaptotagmin 7, isoform M [Drosophila melanogaster]	Syt7	4	9	9	4	0	9	13.7	0.00033081	3	22	22	3	0	22	12.74	0.00111286	4	9	9	4	0	9	17.55	0.00075582	0.000733	13.3333	3	0.666667	2.00822	20	0.000365	3	3	16	16	3	0	16	14.9	0.00033167	10	29	29
1554	1	AAO41201.1	1569	AAO41201.1	alcohol dehydrogenase, isoform E [Drosophila melanogaster]	Adh	6	41	41	6	0	41	35.55	0.00244889	0	0	0	0	0	0	0	0	4	12	12	4	0	12	26.95	0.00163761	0.002043	17.6667	2	0.0609195	0.229731	290	0.008893	3	12	264	264	12	0	264	80.08	0.00889287	14	225	225
1555	4	AAF58311.1;AAM68565.1;AAM68566.2;ADV37168.1	1570	AAF58311.1	0 genes:. 4 proteins in this group did not match any genes. AAF58311.1:cysteine proteinase-1, isoform A [Drosophila melanogaster] ;AAM68565.1:cysteine proteinase-1, isoform C [Drosophila melanogaster] ;AAM68566.2:cysteine proteinase-1, isoform E [Drosophila melanogaster] ;ADV37168.1:cysteine proteinase-1, isoform D [Drosophila melanogaster] ;	Cp1	1	4	4	1	0	4	5.28	0.00017936	1	1	1	1	0	1	6.74	6.171e-05	0	0	0	0	0	0	0	0	0.000121	1.66667	2	0.0819672	0.273756	20.3333	0.000442	3	3	8	8	3	0	8	14.37	0.00020231	8	35	35
1560	1	ADV37598.1	1575	ADV37598.1	plasma membrane calcium ATPase, isoform O [Drosophila melanogaster]	PMCA	8	18	1	1	17	4.4	8.96	5.579e-05	13	68	0	0	68	23.1667	14.43	0.00040423	35	96	1	1	95	36.6667	32.75	0.00106217	0.000507	60.6667	3	0.401766	2.09504	151	0.000242	3	28	97	2	1	95	29.1429	28.19	0.00020838	45	244	2
1561	1	AAF50326.2	1576	AAF50326.2	arginine kinase, isoform C [Drosophila melanogaster]	Argk	10	30	0	0	30	15	23.48	0.00057919	7	22	0	0	22	11	20.45	0.00058453	10	32	0	0	32	16	34.85	0.00141154	0.000858	28	3	0.119658	0.220282	234	0.003895	3	23	152	5	2	147	127.5	59.6	0.00277647	30	250	12
1567	1	AGB93049.1	1582	AGB93049.1	cytochrome b5-related, isoform B [Drosophila melanogaster]	Cyt-b5-r	1	10	10	1	0	10	3.21	0.0003507	3	5	5	3	0	5	8.72	0.00024132	3	7	7	3	0	7	10.55	0.00056089	0.000384	7.33333	3	0.372881	1.10029	19.6667	0.000349	3	6	25	25	6	0	25	18.81	0.00049446	5	27	27
1569	1	AFH07323.1	1584	AFH07323.1	hyperkinetic, isoform D [Drosophila melanogaster]	Hk	0	0	0	0	0	0	0	0	3	7	0	0	7	3.5	10.97	0.00018789	1	2	0	0	2	1	2.55	8.912e-05	0.000139	3	2	0.409091	1.27523	7.33333	0.000109	3	3	5	0	0	5	2.5	15.05	5.5e-05	5	12	3
1572	4	AAF50768.1;AAN12100.1;AAN12101.1;AHN57967.1	1587	AAF50768.1	0 genes:. 4 proteins in this group did not match any genes. AAF50768.1:Msr-110, isoform A [Drosophila melanogaster] ;AAN12100.1:Msr-110, isoform B [Drosophila melanogaster] ;AAN12101.1:Msr-110, isoform C [Drosophila melanogaster] ;AHN57967.1:Msr-110, isoform D [Drosophila melanogaster] ;	Msr-110	2	2	2	2	0	2	4.86	4.956e-05	1	1	1	1	0	1	1.94	3.411e-05	0	0	0	0	0	0	0	0	4.2e-05	1	2	0.111111	0.378378	9	0.000111	3	3	8	8	3	0	8	7.29	0.00011181	6	14	14
1574	1	AHN59788.1	1589	AHN59788.1	peroxisomal multifunctional enzyme type 2, isoform B [Drosophila melanogaster]	Mfe2	2	6	6	2	0	6	5.02	0.00015342	1	1	1	1	0	1	2.01	3.519e-05	0	0	0	0	0	0	0	0	9.4e-05	2.33333	2	0.0654206	0.20614	35.6667	0.000456	3	7	37	37	7	0	37	14.05	0.00053355	13	52	52
1575	1	AGB96474.1	1590	AGB96474.1	CG7920, isoform C [Drosophila melanogaster]	CG7920	8	41	41	8	0	41	18.03	0.00131429	8	63	63	8	0	63	31.24	0.00277929	14	51	51	14	0	51	40.46	0.00373526	0.00261	51.6667	3	0.651261	2.01079	79.3333	0.001298	3	17	98	98	17	0	98	46.96	0.00177168	19	92	92
1577	1	AGB95812.1	1592	AGB95812.1	calreticulin, isoform B [Drosophila melanogaster]	Calr	5	16	16	5	0	16	19.46	0.00060259	2	12	12	2	0	12	9.36	0.00062197	4	6	6	4	0	6	16.26	0.00051629	0.00058	11.3333	3	0.0974212	0.263158	116.333	0.002204	3	15	73	73	15	0	73	44.33	0.00155051	18	121	121
1582	1	AGB95516.1	1597	AGB95516.1	frequenin 1, isoform E [Drosophila melanogaster]	Frq1	1	4	4	1	0	4	9.09	0.00032707	0	0	0	0	0	0	0	0	1	2	2	1	0	2	9.09	0.00037364	0.00035	2	2	0.136364	0.607639	14.6667	0.000576	3	3	5	5	3	0	5	29.95	0.00023057	9	23	10
1583	1	AAN10754.1	1598	AAN10754.1	lysosomal alpha-mannosidase II, isoform B [Drosophila melanogaster]	LManII	0	0	0	0	0	0	0	0	2	7	7	2	0	7	2.87	0.00013639	1	1	1	1	0	1	1.76	3.235e-05	8.4e-05	2.66667	2	0.140351	0.636364	19	0.000132	3	8	13	13	8	0	13	10.28	0.0001038	14	31	31
1585	1	AAM71046.3	1600	AAM71046.3	protein kinase, cAMP-dependent, regulatory subunit type 2, isoform B [Drosophila melanogaster]	Pka-R2	6	18	18	6	0	18	19.89	0.00073006	3	5	5	3	0	5	8.75	0.00027909	0	0	0	0	0	0	0	0	0.000505	7.66667	2	0.370968	1.20525	20.6667	0.000419	3	10	18	18	10	0	18	36.87	0.00041173	11	28	28
1589	2	AAF57673.3;AAF57674.3	1604	AAF57673.3	0 genes:. 2 proteins in this group did not match any genes. AAF57673.3:guanine nucleotide exchange factor in mesoderm, isoform E [Drosophila melanogaster] ;AAF57674.3:guanine nucleotide exchange factor in mesoderm, isoform G [Drosophila melanogaster] ;	GEFmeso	1	8	8	1	0	8	0.84	7.897e-05	1	4	4	1	0	4	0.84	5.434e-05	1	3	3	1	0	3	0.84	6.766e-05	6.7e-05	5	3	0.294118	0.752809	17	8.9e-05	3	1	32	32	1	0	32	0.84	0.00017815	1	14	14
1594	1	AAF50095.1	1609	AAF50095.1	superoxide dismutase 1, isoform A [Drosophila melanogaster]	Sod1	1	6	6	1	0	6	7.84	0.00059963	0	0	0	0	0	0	0	0	1	2	2	1	0	2	7.84	0.00045668	0.000528	2.66667	2	0.133333	0.522772	20	0.00101	3	4	17	17	4	0	17	38.56	0.00095815	5	22	22
1598	1	AAF45890.1	1613	AAF45890.1	Ras-like protein A, isoform C [Drosophila melanogaster]	Rala	2	10	10	2	0	10	13.43	0.00076073	4	10	10	4	0	10	34.83	0.00104692	2	9	9	2	0	9	17.41	0.00156428	0.001124	9.66667	3	0.674419	2.20392	14.3333	0.00051	3	3	12	12	3	0	12	21.89	0.00051483	6	13	2
1607	1	AAM68299.1	1623	AAM68299.1	ribosomal protein L12, isoform B [Drosophila melanogaster]	RpL12	3	7	7	3	0	7	24.24	0.00064869	2	15	15	2	0	15	14.55	0.00191302	2	6	6	2	0	6	14.55	0.00127039	0.001277	9.33333	3	0.459016	1.30706	20.3333	0.000977	3	4	21	21	4	0	21	35.15	0.00109752	3	13	13
1609	1	AAF49338.1	1625	AAF49338.1	QIL1 [Drosophila melanogaster]	QIL1	1	4	4	1	0	4	18.03	0.00050133	2	6	6	2	0	6	13.93	0.00103491	3	4	4	3	0	4	40.16	0.00114543	0.000894	4.66667	3	0.269231	0.841808	17.3333	0.001062	3	3	9	9	3	0	9	28.69	0.00063615	8	28	28
1616	2	ACZ94228.3;AGB92889.1	1632	ACZ94228.3	0 genes:. 2 proteins in this group did not match any genes. ACZ94228.3:fatty acid (long chain) transport protein, isoform F [Drosophila melanogaster] ;AGB92889.1:fatty acid (long chain) transport protein, isoform E [Drosophila melanogaster] ;	Fatp	0	0	0	0	0	0	0	0	3	12	12	3	0	12	5.5	0.0003385	2	2	2	2	0	2	3.49	9.366e-05	0.000216	4.66667	2	0.358974	1.66154	13	0.00013	3	5	9	9	5	0	9	11.39	0.00010404	12	23	23
1625	2	AAF49465.2;AAX52742.1	1641	AAF49465.2	0 genes:. 2 proteins in this group did not match any genes. AAF49465.2:failed axon connections, isoform A [Drosophila melanogaster] ;AAX52742.1:failed axon connections, isoform C [Drosophila melanogaster] ;	fax	1	4	4	1	0	4	4.78	0.00014632	4	13	13	4	0	13	16.27	0.00065445	1	1	1	1	0	1	3.59	8.358e-05	0.000295	6	3	0.111801	0.302254	53.6667	0.000976	3	12	52	52	12	0	52	33.97	0.00107277	15	84	84
1638	1	AAF46050.1	1654	AAF46050.1	uncharacterized protein Dmel_CG42492, isoform A [Drosophila melanogaster]	CG42492	3	4	4	3	0	4	3.71	6.677e-05	8	33	10	3	23	33	11.46	0.00075811	14	60	28	4	32	44.5926	13.86	0.00170073	0.000842	32.3333	3	0.271709	0.962286	119	0.000875	3	19	91	26	5	65	78.8125	16.48	0.00074196	21	151	46
1640	1	AGB93045.1	1656	AGB93045.1	vacuolar H[+]-ATPase SFD subunit, isoform E [Drosophila melanogaster]	VhaSFD	0	0	0	0	0	0	0	0	4	8	0	0	8	4	10.47	0.00017986	1	4	0	0	4	2	1.92	0.0001493	0.000165	4	2	0.09375	0.504587	42.6667	0.000327	3	14	41	0	0	41	20.5	37.61	0.00037773	13	47	2
1645	1	AAF50325.2	1661	AAF50325.2	arginine kinase, isoform A [Drosophila melanogaster]	Argk	10	30	0	0	30	15	16.55	0.00040811	7	22	0	0	22	11	14.41	0.00041188	10	32	0	0	32	16	24.56	0.00099461	0.000605	28	3	0.123894	1.26305	226	0.000479	3	22	148	1	1	147	25.5	37.37	0.00039127	29	240	2
1661	1	AGB92528.1	1677	AGB92528.1	NADH dehydrogenase (ubiquinone) B14.5 B subunit, isoform B [Drosophila melanogaster]	ND-B14.5B	1	3	3	1	0	3	11.21	0.00039545	4	27	27	4	0	27	40.52	0.00489798	1	2	2	1	0	2	11.21	0.00060234	0.001965	10.6667	3	0.242424	0.657411	44	0.002989	3	5	41	41	5	0	41	40.52	0.00304792	5	31	31
1667	2	AAM71031.1;ACZ94380.1	1683	AAM71031.1	0 genes:. 2 proteins in this group did not match any genes. AAM71031.1:pyruvate carboxylase, isoform G [Drosophila melanogaster] ;ACZ94380.1:pyruvate carboxylase, isoform M [Drosophila melanogaster] ;	PCB	4	5	5	4	0	5	5.08	6.474e-05	5	14	14	5	0	14	4.66	0.00024945	1	2	2	1	0	2	1.35	5.916e-05	0.000124	7	3	0.179487	0.488189	39	0.000254	3	14	44	44	14	0	44	17.44	0.00032128	17	55	55
1670	2	AAF54988.1;AGB95936.1	1686	AAF54988.1	0 genes:. 2 proteins in this group did not match any genes. AAF54988.1:CG9297, isoform A [Drosophila melanogaster] ;AGB95936.1:CG9297, isoform E [Drosophila melanogaster] ;	CG9297	2	7	7	2	0	7	3.55	0.00011509	5	15	15	5	0	15	6.24	0.00033941	6	20	20	6	0	20	9.14	0.0007513	0.000402	14	3	0.7	2.5443	20	0.000158	3	6	10	10	6	0	10	10.97	9.272e-05	12	40	40
1676	2	AAF49480.1;ACL83314.1	1692	AAF49480.1	0 genes:. 2 proteins in this group did not match any genes. AAF49480.1:photoreceptor dehydrogenase, isoform A [Drosophila melanogaster] ;ACL83314.1:photoreceptor dehydrogenase, isoform C [Drosophila melanogaster] ;	Pdh	5	40	40	5	0	40	21.58	0.00220009	9	49	49	9	0	49	42.09	0.00370905	11	37	37	11	0	37	52.16	0.00464971	0.00352	42	3	0.875	2.72235	48	0.001293	3	5	18	18	5	0	18	31.29	0.00055835	18	70	70
1683	1	AAF58168.2	1699	AAF58168.2	igloo, isoform A [Drosophila melanogaster]	igl	1	2	2	1	0	2	6.67	0.00012742	1	1	1	1	0	1	6.67	8.768e-05	1	2	2	1	0	2	6.67	0.00029113	0.000169	1.66667	3	0.172414	0.529781	9.66667	0.000319	3	3	9	9	3	0	9	29.17	0.00032338	3	6	6
1686	1	AAN10798.1	1702	AAN10798.1	translocase of outer membrane 70, isoform C [Drosophila melanogaster]	Tom70	0	0	0	0	0	0	0	0	2	7	7	2	0	7	7.13	0.00025009	1	2	2	1	0	2	3.23	0.00011863	0.000184	3	2	0.108434	0.512535	27.6667	0.000359	3	5	26	26	5	0	26	15.96	0.00038066	12	40	40
1687	2	ADV37366.1;ALI30636.1	1703	ADV37366.1	0 genes:. 2 proteins in this group did not match any genes. ADV37366.1:syntaxin 1A, isoform B [Drosophila melanogaster] ;ALI30636.1:syntaxin 1A, isoform C [Drosophila melanogaster] ;	Syx1A	3	7	7	3	0	7	17.23	0.0003616	7	20	20	7	0	20	27.36	0.00142184	6	14	14	6	0	14	29.73	0.00165236	0.001145	13.6667	3	0.115169	0.37615	118.667	0.003044	3	17	99	99	17	0	99	66.89	0.00288418	21	177	177
1692	1	AHN54498.1	1708	AHN54498.1	cytochrome c proximal, isoform B [Drosophila melanogaster]	Cyt-c-p	2	26	26	2	0	26	28.7	0.00368108	3	12	12	3	0	12	30.56	0.00233813	2	4	4	2	0	4	24.07	0.00129391	0.002438	14	3	0.177215	0.423117	79	0.005762	3	4	95	95	4	0	95	37.04	0.00758539	6	72	72
1699	1	AAF52941.1	1715	AAF52941.1	ribosomal protein S27A [Drosophila melanogaster]	RpS27A	2	3	3	2	0	3	16.03	0.00029405	3	19	19	3	0	19	28.85	0.00256295	2	5	5	2	0	5	16.03	0.00111973	0.001326	9	3	0.428571	1.27623	21	0.001039	3	4	17	17	4	0	17	27.56	0.00093973	6	23	23
1700	1	AGB93148.1	1716	AGB93148.1	cytochrome c oxidase subunit 4, isoform D [Drosophila melanogaster]	COX4	3	17	17	3	0	17	21.98	0.00142825	2	17	17	2	0	17	14.84	0.00196557	4	14	14	4	0	14	28.57	0.00268736	0.002027	16	3	0.262295	0.776331	61	0.002611	3	5	67	67	5	0	67	28.57	0.00317455	7	67	67
1712	1	AAF54945.2	1728	AAF54945.2	Gamma-interferon-inducible lysosomal thiol reductase 1 [Drosophila melanogaster]	GILT1	3	7	7	3	0	7	17.6	0.00042814	0	0	0	0	0	0	0	0	1	1	1	1	0	1	7.6	0.00013974	0.000284	2.66667	2	0.0898876	0.315556	29.6667	0.0009	3	6	12	12	6	0	12	36.8	0.00041392	8	36	36
1719	1	AAF50139.1	1735	AAF50139.1	uncharacterized protein Dmel_CG11811 [Drosophila melanogaster]	CG11811	1	4	4	1	0	4	6.87	0.0002625	2	2	2	2	0	2	15.02	0.00018063	0	0	0	0	0	0	0	0	0.000222	2	2	0.153846	0.536232	13	0.000414	3	1	5	5	1	0	5	6.87	0.00018505	7	22	22
1720	1	AAF57979.1	1736	AAF57979.1	ribosomal protein LP2 [Drosophila melanogaster]	RpLP2	4	5	5	4	0	5	51.33	0.00067658	1	23	23	1	0	23	11.5	0.00428312	1	4	4	1	0	4	11.5	0.00123666	0.002065	10.6667	3	0.372093	0.679947	28.6667	0.003037	2	3	11	11	3	0	11	39.82	0.00083945	0	0	0
1727	1	AFH07176.1	1743	AFH07176.1	futsch, isoform F [Drosophila melanogaster]	futsch	11	17	17	11	0	17	2.77	4.73e-05	6	10	10	6	0	10	1.29	3.83e-05	2	4	4	2	0	4	0.6	2.543e-05	3.7e-05	10.3333	3	0.279279	0.711538	37	5.2e-05	3	22	41	41	22	0	41	8.72	6.434e-05	23	41	41
1730	1	AAF47139.2	1746	AAF47139.2	adenylate kinase 2 [Drosophila melanogaster]	Adk2	3	18	18	3	0	18	22.92	0.0011468	0	0	0	0	0	0	0	0	1	1	1	1	0	1	5.83	0.00014557	0.000646	6.33333	2	0.142857	0.45493	44.3333	0.00142	3	8	29	29	8	0	29	36.25	0.00104199	10	48	48
1733	1	ADV37001.1	1749	ADV37001.1	excitatory amino acid transporter 1, isoform D [Drosophila melanogaster]	Eaat1	3	6	6	3	0	6	5.43	0.00019153	5	16	16	5	0	16	16.91	0.0007029	9	32	32	9	0	32	20.04	0.00233391	0.001076	18	3	0.137056	0.507069	131.333	0.002122	3	17	107	107	17	0	107	33.19	0.00192631	21	136	136
1737	2	AAF59148.2;AFH07953.1	1753	AAF59148.2	0 genes:. 2 proteins in this group did not match any genes. AAF59148.2:uncharacterized protein Dmel_CG14762, isoform A [Drosophila melanogaster] ;AFH07953.1:uncharacterized protein Dmel_CG14762, isoform B [Drosophila melanogaster] ;	CG14762	2	2	2	2	0	2	5.11	6.507e-05	1	4	4	1	0	4	5.53	0.00017909	2	10	10	2	0	10	10.21	0.00074331	0.000329	5.33333	3	0.0531561	0.197835	100.333	0.001663	3	10	113	113	10	0	113	27.66	0.00207328	15	112	112
1767	1	ABI31198.1	1783	ABI31198.1	CG4467, isoform B [Drosophila melanogaster]	CG4467	3	7	7	3	0	7	5.78	9.514e-05	14	87	87	14	0	87	18.13	0.00162734	14	47	47	14	0	47	19.73	0.00145953	0.001061	47	3	0.946309	3.07536	49.6667	0.000345	3	10	50	50	10	0	50	13.24	0.00038326	14	46	46
1768	1	AFH04428.1	1784	AFH04428.1	mitochondrial phosphate carrier protein, isoform C [Drosophila melanogaster]	Mpcp	2	7	7	2	0	7	7.3	0.00030066	6	97	94	5	3	96.431	19.94	0.00570004	12	58	56	10	2	57.931	25.56	0.005685	0.003895	54	3	0.405	1.33619	133.333	0.002915	3	13	134	127	11	7	131.729	34.27	0.00319087	14	112	111
1769	3	ABV53847.1;ABV53848.1;ABV53849.1	1785	ABV53847.1	0 genes:. 3 proteins in this group did not match any genes. ABV53847.1:prohibitin 2, isoform D [Drosophila melanogaster] ;ABV53848.1:prohibitin 2, isoform E [Drosophila melanogaster] ;ABV53849.1:prohibitin 2, isoform F [Drosophila melanogaster] ;	Phb2	5	14	14	5	0	14	21.78	0.0007065	7	109	109	7	0	109	34.32	0.00756999	8	36	36	8	0	36	41.25	0.00415077	0.004142	53	3	0.35412	1.0494	149.667	0.003947	3	11	239	239	11	0	239	45.87	0.00680195	15	115	0
1773	1	AGB94099.1	1789	AGB94099.1	Ras opposite, isoform B [Drosophila melanogaster]	Rop	7	24	24	7	0	24	13.74	0.0006147	11	38	38	11	0	38	23.95	0.00133943	6	19	19	6	0	19	12.73	0.00111186	0.001022	27	3	0.411168	1.20235	65.6667	0.00085	3	25	74	74	25	0	74	47.24	0.0010689	24	86	86
1774	1	AAF49532.2	1790	AAF49532.2	signal sequence receptor beta [Drosophila melanogaster]	SsRbeta	1	4	4	1	0	4	6.84	0.00032191	0	0	0	0	0	0	0	0	1	11	11	1	0	11	12.63	0.00202259	0.001172	5	2	0.326087	1.84567	15.3333	0.000635	3	2	19	19	2	0	19	19.47	0.00086234	2	15	15
1775	1	AHN59320.1	1791	AHN59320.1	lava lamp, isoform D [Drosophila melanogaster]	lva	2	3	3	2	0	3	1.08	1.651e-05	2	2	2	2	0	2	1.3	1.514e-05	1	1	1	1	0	1	0.68	1.257e-05	1.5e-05	2	3	0.545455	0.9375	3.66667	1.6e-05	2	5	8	8	5	0	8	4.5	2.482e-05	3	3	3
1776	1	AAN13263.1	1792	AAN13263.1	CG2604, isoform C [Drosophila melanogaster]	CG2604	0	0	0	0	0	0	0	0	1	2	2	1	0	2	2.56	9.788e-05	4	9	9	4	0	9	12.79	0.00073121	0.000415	3.66667	2	0.108911	0.68595	33.6667	0.000605	3	5	36	36	5	0	36	24.19	0.00072196	5	42	42
1777	1	AHN59609.1	1793	AHN59609.1	heat shock 70-kDa protein cognate 3, isoform E [Drosophila melanogaster]	Hsc70-3	14	47	46	13	1	46.4842	26.52	0.00108349	9	46	44	8	2	44.8713	17.07	0.00143938	9	18	10	7	8	11.7778	18.14	0.00062723	0.00105	37	3	0.331343	0.830696	111.667	0.001264	3	17	59	53	14	6	56.0777	33.99	0.00073716	25	98	88
1778	1	AHN56455.1	1794	AHN56455.1	CG9394, isoform B [Drosophila melanogaster]	CG9394	6	11	11	6	0	11	13.11	0.00024771	3	5	5	3	0	5	4.57	0.00015496	2	3	3	2	0	3	3.98	0.00015435	0.000186	6.33333	3	0.0646259	0.16787	98	0.001108	3	13	66	66	13	0	66	26.66	0.00083821	20	109	109
1791	1	AHN54334.1	1807	AHN54334.1	uncharacterized protein Dmel_CG33129, isoform F [Drosophila melanogaster]	CG33129	1	4	4	1	0	4	2.66	9.034e-05	4	28	28	4	0	28	7.53	0.00087032	3	5	5	3	0	5	5.02	0.00025802	0.000406	12.3333	3	0.880952	2.65359	14	0.000153	3	3	8	8	3	0	8	5.47	0.0001019	7	27	27
1792	1	AFH07988.1	1808	AFH07988.1	CG2269, isoform D [Drosophila melanogaster]	CG2269	2	8	8	2	0	8	2.3	0.00015623	2	2	2	2	0	2	3.32	5.375e-05	1	1	1	1	0	1	1.79	4.462e-05	8.5e-05	3.66667	3	0.0940171	0.223097	39	0.000381	3	7	30	30	7	0	30	13.54	0.0003304	11	50	50
1807	2	AAF54297.1;API64933.1	1823	AAF54297.1	0 genes:. 2 proteins in this group did not match any genes. AAF54297.1:CG8369, isoform A [Drosophila melanogaster] ;API64933.1:CG8369, isoform E [Drosophila melanogaster] ;	CG8369	0	0	0	0	0	0	0	0	1	4	4	1	0	4	12.77	0.00089545	1	1	1	1	0	1	26.6	0.00037166	0.000634	1.66667	2	0.119048	0.581118	14	0.001091	3	1	2	2	1	0	2	26.6	0.00018348	3	25	25
1818	1	AHN57312.1	1834	AHN57312.1	dicarboxylate carrier 1, isoform C [Drosophila melanogaster]	Dic1	2	5	5	2	0	5	12.5	0.00027305	8	53	53	8	0	53	37.5	0.00398317	6	19	19	6	0	19	30.71	0.00237063	0.002209	25.6667	3	0.557971	1.70711	46	0.001294	3	11	53	53	11	0	53	42.86	0.00163229	8	40	40
1824	3	AAF51299.2;AAN10444.2;AGB92444.1	1840	AAF51299.2	0 genes:. 3 proteins in this group did not match any genes. AAF51299.2:apoptosis inducing factor, isoform A [Drosophila melanogaster] ;AAN10444.2:apoptosis inducing factor, isoform B [Drosophila melanogaster] ;AGB92444.1:apoptosis inducing factor, isoform C [Drosophila melanogaster] ;	AIF	2	4	4	2	0	4	2.23	9.075e-05	0	0	0	0	0	0	0	0	1	1	1	1	0	1	2.67	5.183e-05	7.1e-05	1.66667	2	0.119048	0.438272	14	0.000162	3	11	21	21	11	0	21	24.78	0.00026868	7	19	19
1827	1	ACL83128.2	1843	ACL83128.2	ATP citrate lyase, isoform E [Drosophila melanogaster]	ATPCL	2	4	4	2	0	4	2.7	5.5e-05	2	4	4	2	0	4	2.52	7.569e-05	2	3	3	2	0	3	2.7	9.425e-05	7.5e-05	3.66667	3	0.229167	0.688073	16	0.000109	3	7	14	14	7	0	14	11.78	0.00010857	14	26	26
1858	3	AAF47038.3;ACZ94548.1;ACZ94550.2	1874	AAF47038.3	0 genes:. 3 proteins in this group did not match any genes. AAF47038.3:phosphodiesterase 8, isoform E [Drosophila melanogaster] ;ACZ94548.1:phosphodiesterase 8, isoform K [Drosophila melanogaster] ;ACZ94550.2:phosphodiesterase 8, isoform N [Drosophila melanogaster] ;	Pde8	0	0	0	0	0	0	0	0	1	1	1	1	0	1	1.99	2.325e-05	1	1	1	1	0	1	2.54	3.86e-05	3.1e-05	0.666667	2	0.333333	1.24	2	2.5e-05	2	1	2	2	1	0	2	2.21	1.906e-05	2	4	4
1866	1	AHN59458.1	1882	AHN59458.1	uncharacterized protein Dmel_CG10932, isoform B [Drosophila melanogaster]	CG10932	2	2	2	2	0	2	11.22	7.459e-05	1	9	9	1	0	9	2.44	0.00046192	1	5	5	1	0	5	5.85	0.00042604	0.000321	5.33333	3	0.8	2.58871	6.66667	0.000124	3	2	6	6	2	0	6	10.98	0.0001262	4	10	10
1874	1	AAM68586.2	1891	AAM68586.2	elongation factor Tu mitochondrial, isoform B [Drosophila melanogaster]	EfTuM	2	6	6	2	0	6	6.34	0.00018762	4	6	6	4	0	6	9	0.0002582	4	10	10	4	0	10	13.7	0.00071443	0.000387	7.33333	3	0.733333	2.37423	10	0.000163	3	5	15	15	5	0	15	14.11	0.00026452	4	9	9
1875	2	AAM70880.1;AAS64820.1	1892	AAM70880.1	0 genes:. 2 proteins in this group did not match any genes. AAM70880.1:CG4847, isoform D [Drosophila melanogaster] ;AAS64820.1:CG4847, isoform E [Drosophila melanogaster] ;	CG4847	2	2	2	2	0	2	9.05	7.281e-05	1	2	2	1	0	2	4.29	0.00010021	1	2	2	1	0	2	5	0.00016636	0.000113	2	3	0.315789	1.0367	6.33333	0.000109	3	2	2	2	2	0	2	9.76	4.106e-05	5	14	14
1885	1	AAN10369.1	1902	AAN10369.1	NADH dehydrogenase (ubiquinone) PDSW subunit, isoform B [Drosophila melanogaster]	ND-PDSW	5	12	12	5	0	12	27.67	0.00115401	4	9	9	4	0	9	28.93	0.00119112	3	8	8	3	0	8	18.87	0.00175777	0.001368	9.66667	3	0.129464	0.377796	74.6667	0.003621	3	16	47	47	16	0	47	74.84	0.00254905	15	74	74
1887	1	AAN11845.1	1904	AAN11845.1	ribosomal protein S12 [Drosophila melanogaster]	RpS12	1	2	2	1	0	2	9.35	0.00022001	2	2	2	2	0	2	12.95	0.00030278	0	0	0	0	0	0	0	0	0.000261	1.33333	2	0.333333	1.21963	4	0.000214	3	1	2	2	1	0	2	12.23	0.00012408	4	7	7
1891	1	AHN59848.1	1908	AHN59848.1	NADH dehydrogenase (ubiquinone) 24 kDa subunit, isoform B [Drosophila melanogaster]	ND-24	9	27	27	9	0	27	40.08	0.00170598	2	6	6	2	0	6	10.33	0.00052173	3	7	7	3	0	7	21.49	0.00101054	0.001079	13.3333	3	0.17316	0.438618	77	0.00246	3	12	59	59	12	0	59	41.74	0.0021024	18	79	79
1893	7	AAF46416.1;AAF46417.1;AAF46418.1;AAS65298.1;AFH07297.1;AFH07298.1;AGB95204.1	1910	AAF46416.1	0 genes:. 7 proteins in this group did not match any genes. AAF46416.1:moesin, isoform B [Drosophila melanogaster] ;AAF46417.1:moesin, isoform A [Drosophila melanogaster] ;AAF46418.1:moesin, isoform C [Drosophila melanogaster] ;AAS65298.1:moesin, isoform I [Drosophila melanogaster] ;AFH07297.1:moesin, isoform K [Drosophila melanogaster] ;AFH07298.1:moesin, isoform L [Drosophila melanogaster] ;AGB…	Moe	6	13	13	6	0	13	9.55	0.00030628	1	2	2	1	0	2	1.85	6.485e-05	0	0	0	0	0	0	0	0	0.000186	5	2	0.306122	0.925373	16.3333	0.000201	3	6	25	25	6	0	25	13.1	0.00033218	5	13	13
1901	1	AGB96031.1	1918	AGB96031.1	CG3678, isoform B [Drosophila melanogaster]	CG3678	2	4	4	2	0	4	9.57	0.00021689	1	2	2	1	0	2	7.09	0.00014924	1	1	1	1	0	1	5.67	0.00012389	0.000163	2.33333	3	0.5	1.304	4.66667	0.000125	3	3	4	4	3	0	4	20.92	0.00012232	5	8	8
1904	1	AAX52516.3	1921	AAX52516.3	plasma membrane calcium ATPase, isoform N [Drosophila melanogaster]	PMCA	7	17	0	0	17	0	8.48	0	11	65	0	0	65	21.6667	13.21	0.00040709	32	91	2	1	89	61.3333	31.61	0.00191314	0.00116	57.6667	2	0.421951	1.93012	136.667	0.000601	2	25	88	0	0	88	0	25.54	0	41	215	2
1908	2	AGB95737.1;AGB95738.1	1925	AGB95737.1	0 genes:. 2 proteins in this group did not match any genes. AGB95737.1:CD98 heavy chain, isoform B [Drosophila melanogaster] ;AGB95738.1:CD98 heavy chain, isoform D [Drosophila melanogaster] ;	CD98hc	1	4	4	1	0	4	3.19	0.00010825	3	17	17	3	0	17	9.03	0.00063316	4	9	9	4	0	9	12.74	0.0005565	0.000433	10	3	0.0862069	0.273359	116	0.001584	3	17	71	71	17	0	71	37.17	0.00108365	20	112	112
1911	1	AAN11627.1	1928	AAN11627.1	uncharacterized protein Dmel_CG32225 [Drosophila melanogaster]	CG32225	1	2	2	1	0	2	5.76	0.00010367	0	0	0	0	0	0	0	0	2	8	8	2	0	8	5.76	0.00094741	0.000526	3.33333	2	0.188679	1.13362	17.6667	0.000464	3	4	15	15	4	0	15	16.27	0.00043848	7	18	18
1912	1	AAF55873.1	1929	AAF55873.1	Rab1 [Drosophila melanogaster]	Rab1	0	0	0	0	0	0	0	0	2	11	11	2	0	11	21.46	0.00112915	2	4	4	2	0	4	20.98	0.00068167	0.000905	5	2	0.208333	1.02608	24	0.000882	3	3	17	17	3	0	17	20.49	0.00071511	4	38	38
1914	1	AAN09230.1	1931	AAN09230.1	NADH dehydrogenase (ubiquinone) 75 kDa subunit, isoform B [Drosophila melanogaster]	ND-75	14	67	67	14	0	67	26.54	0.00140147	11	67	67	11	0	67	19.97	0.00192872	9	24	24	9	0	24	20.11	0.001147	0.001492	52.6667	3	0.153101	0.409778	344	0.003641	3	32	399	399	32	0	399	61.56	0.00470689	41	447	447
1926	1	AAN09508.1	1943	AAN09508.1	uncharacterized protein Dmel_CG14207, isoform B [Drosophila melanogaster]	CG14207	3	14	0	0	14	0	25.52	0	1	1	0	0	1	0.5	7.81	5.48e-05	2	6	0	0	6	3	20.83	0.00054587	0.0003	7	2	0.512195	0.802139	13.6667	0.000374	3	3	10	0	0	10	5	29.17	0.00022457	6	17	2
1928	1	AAF58327.1	1945	AAF58327.1	CG6543, isoform B [Drosophila melanogaster]	CG6543	4	8	8	4	0	8	20	0.00041466	4	5	5	4	0	5	16.27	0.00035666	2	12	12	2	0	12	17.29	0.00142111	0.000731	8.33333	3	0.862069	2.80077	9.66667	0.000261	3	6	10	10	6	0	10	24.41	0.00029232	3	5	5
1934	1	AHN54437.1	1951	AHN54437.1	bubblegum, isoform C [Drosophila melanogaster]	bgm	4	8	8	4	0	8	6.91	0.00018367	3	4	4	3	0	4	6.31	0.00012639	0	0	0	0	0	0	0	0	0.000155	4	2	0.75	2.62712	5.33333	5.9e-05	3	2	2	2	2	0	2	5.41	2.59e-05	3	10	10
1936	1	AFH07475.1	1953	AFH07475.1	Cdc42, isoform D [Drosophila melanogaster]	Cdc42	1	2	2	1	0	2	9.42	0.00016011	0	0	0	0	0	0	0	0	2	2	2	2	0	2	9.95	0.00036582	0.000263	1.33333	2	0.0754717	0.364266	17.6667	0.000722	3	4	25	25	4	0	25	20.94	0.00112872	7	19	18
1948	1	AAF50212.1	1965	AAF50212.1	ATP synthase, subunit B [Drosophila melanogaster]	ATPsynB	4	14	14	4	0	14	13.58	0.00088094	8	104	104	8	0	104	31.69	0.00900613	4	8	8	4	0	8	13.17	0.00115015	0.003679	42	3	0.13892	0.385599	302.333	0.009541	3	15	300	300	15	0	300	48.97	0.0106462	21	417	417
1950	1	AAF48576.1	1967	AAF48576.1	Ubiquinol-cytochrome c reductase 14 kDa subunit [Drosophila melanogaster]	UQCR-14	1	8	8	1	0	8	9.01	0.00110203	3	16	16	3	0	16	29.73	0.00303325	2	5	5	2	0	5	17.12	0.00157368	0.001903	9.66667	3	0.179012	0.509641	54	0.003734	3	8	30	30	8	0	30	50.45	0.00233065	6	56	56
1954	1	AGB96348.1	1971	AGB96348.1	ribosomal protein L27, isoform D [Drosophila melanogaster]	RpL27	1	2	2	1	0	2	7.41	0.00022653	3	9	9	3	0	9	29.63	0.00140288	0	0	0	0	0	0	0	0	0.000815	3.66667	2	0.578947	2.27019	6.33333	0.000359	3	2	6	6	2	0	6	22.96	0.00038326	3	9	9
1958	1	AAF54411.1	1975	AAF54411.1	P58IPK [Drosophila melanogaster]	P58IPK	0	0	0	0	0	0	0	0	1	6	6	1	0	6	3.21	0.00025353	2	2	2	2	0	2	11.85	0.0001403	0.000197	2.66667	2	0.285714	1.36806	9.33333	0.000144	3	4	8	8	4	0	8	16.67	0.00013853	4	11	11
1960	1	AGB94648.1	1977	AGB94648.1	Ubiquinol-cytochrome c reductase core protein 2, isoform B [Drosophila melanogaster]	UQCR-C2	21	1240	1240	21	0	1240	70.68	0.0430918	20	543	543	20	0	543	63.64	0.0259692	22	225	225	22	0	225	75	0.0178648	0.028975	669.333	3	0.619562	1.49835	1080.33	0.019338	3	24	1056	1056	24	0	1056	75.45	0.0206961	25	810	810
1961	1	AHN59544.1	1978	AHN59544.1	ATP synthase, delta subunit, isoform C [Drosophila melanogaster]	ATPsyndelta	5	521	521	5	0	521	40.76	0.0507415	2	100	100	2	0	100	31.85	0.0134033	4	21	21	4	0	21	49.68	0.00467292	0.022939	214	3	0.312105	0.679392	685.667	0.033764	3	7	602	602	7	0	602	68.15	0.0330655	8	761	761
1976	1	ADV37601.1	1993	ADV37601.1	plasma membrane calcium ATPase, isoform R [Drosophila melanogaster]	PMCA	8	21	4	1	17	17.6	9.26	0.00022241	13	68	0	0	68	23.1667	14.38	0.00040289	34	95	0	0	95	0	31.57	0	0.000313	61.3333	2	0.403509	0.904624	152	0.000346	3	28	100	5	1	95	72.8571	28.43	0.00051924	45	244	2
1977	1	AAS65232.1	1994	AAS65232.1	ribosomal protein S7, isoform D [Drosophila melanogaster]	RpS7	4	26	26	4	0	26	25.26	0.00204926	3	8	8	3	0	8	20.62	0.00086776	1	1	1	1	0	1	7.22	0.00018008	0.001032	11.6667	3	0.795455	1.72	14.6667	0.0006	3	2	25	25	2	0	25	21.65	0.00111126	5	16	16
1979	1	AGB93410.1	1996	AGB93410.1	NADH dehydrogenase (ubiquinone) B14 subunit, isoform B [Drosophila melanogaster]	ND-B14	3	6	6	3	0	6	15.32	0.00073987	2	3	3	2	0	3	7.26	0.00050911	1	2	2	1	0	2	10.48	0.00056348	0.000604	3.66667	3	0.189655	0.505439	19.3333	0.001195	3	5	14	14	5	0	14	36.29	0.00097361	7	23	23
1980	1	AAF52601.1	1997	AAF52601.1	macroglobulin complement-related [Drosophila melanogaster]	Mcr	0	0	0	0	0	0	0	0	3	8	8	3	0	8	2.05	9.565e-05	1	2	2	1	0	2	0.85	3.97e-05	6.8e-05	3.33333	2	0.0990099	0.465753	33.6667	0.000146	3	9	22	22	9	0	22	7.84	0.00010779	17	40	40
1982	1	ABV53895.2	1999	ABV53895.2	uncharacterized protein Dmel_CG43795 [Drosophila melanogaster]	CG43795	0	0	0	0	0	0	0	0	2	3	3	2	0	3	1.48	4.446e-05	1	2	2	1	0	2	1.06	4.921e-05	4.7e-05	1.66667	2	0.227273	1.23684	7.33333	3.8e-05	3	1	2	2	1	0	2	1.06	1.215e-05	8	11	11
1986	1	AAF55825.3	2003	AAF55825.3	Na pump alpha subunit, isoform A [Drosophila melanogaster]	Atpalpha	30	113	0	0	113	56.5	32.37	0.00082989	26	338	0	0	338	169	30.36	0.00341623	51	309	0	0	309	154.5	46.49	0.00518498	0.003144	253.333	3	0.0870163	0.312091	2911.33	0.010074	3	73	2364	1	0	2363	296.375	51.2	0.0024551	87	3038	5
1994	1	AHN56590.1	2011	AHN56590.1	kazachoc, isoform G [Drosophila melanogaster]	kcc	6	20	0	0	20	5	7.06	7.099e-05	13	87	17	1	70	87	15.6	0.00169987	13	71	2	1	69	48	15.13	0.00155702	0.001109	59.3333	3	0.2142	0.713642	277	0.001554	3	39	259	10	3	249	134.857	34.91	0.00107978	45	299	21
1999	1	AAF54388.1	2016	AAF54388.1	Ras oncogene at 85D [Drosophila melanogaster]	Ras85D	2	6	6	2	0	6	12.17	0.00048542	2	12	12	2	0	12	21.69	0.00133607	3	4	4	3	0	4	29.1	0.00073938	0.000854	7.33333	3	0.611111	1.76812	12	0.000483	3	3	8	8	3	0	8	35.45	0.00036501	6	16	16
2000	1	AAF56177.1	2017	AAF56177.1	regulatory particle triple-A ATPase 5 [Drosophila melanogaster]	Rpt5	5	9	9	5	0	9	16.59	0.00032153	0	0	0	0	0	0	0	0	1	1	1	1	0	1	3.74	8.163e-05	0.000202	3.33333	2	0.833333	2.72973	4	7.4e-05	3	3	4	4	3	0	4	8.18	8.059e-05	2	3	3
2001	1	AGB95464.1	2018	AGB95464.1	calcineurin A at 14F, isoform D [Drosophila melanogaster]	CanA-14F	2	3	3	2	0	3	6.16	7.855e-05	2	6	1	1	5	6	3.42	0.0002162	1	2	0	0	2	1	4.28	5.982e-05	0.000118	3.66667	3	0.171875	0.572816	21.3333	0.000206	3	6	26	2	1	24	26	16.78	0.00038392	8	30	1
2003	1	AHN56302.1	2020	AHN56302.1	elongation factor 1 beta, isoform C [Drosophila melanogaster]	Ef1beta	3	6	6	3	0	6	18.02	0.00041326	1	3	3	1	0	3	8.56	0.00028437	0	0	0	0	0	0	0	0	0.000349	3	2	0.9	2.15432	3.33333	0.000162	2	0	0	0	0	0	0	0	0	3	7	7
2010	1	AAF53713.1	2027	AAF53713.1	sterol carrier protein X-related thiolase [Drosophila melanogaster]	ScpX	4	5	5	4	0	5	14.34	0.00014054	2	2	2	2	0	2	5.88	7.736e-05	1	2	2	1	0	2	3.31	0.00012844	0.000115	3	3	0.333333	0.942623	9	0.000122	3	3	4	4	3	0	4	9.19	6.341e-05	10	17	17
2013	1	AAF51028.2	2030	AAF51028.2	borderless [Drosophila melanogaster]	bdl	4	23	23	4	0	23	7.09	0.00048913	11	66	66	11	0	66	16.41	0.00193164	17	60	60	17	0	60	29.35	0.00291535	0.001779	49.6667	3	0.302231	1.03671	164.333	0.001716	3	24	78	78	24	0	78	38.8	0.0009355	37	243	243
2016	1	AHN54314.1	2033	AHN54314.1	no mitochondrial derivative, isoform B [Drosophila melanogaster]	nmd	1	2	2	1	0	2	5.54	0.00010582	2	3	3	2	0	3	9	0.00021844	0	0	0	0	0	0	0	0	0.000162	1.66667	2	0.357143	0.920455	4.66667	0.000176	2	2	11	11	2	0	11	9.69	0.00032823	2	3	0
2019	1	EAA46071.2	2036	EAA46071.2	Synaptosomal-associated protein 25kDa, isoform A [Drosophila melanogaster]	Snap25	7	10	1	1	9	10	41.98	0.00072126	4	33	1	1	32	33	29.25	0.00327559	14	38	19	3	19	38	42.45	0.00626205	0.00342	27	3	0.218919	0.821918	123.333	0.004161	3	20	85	16	5	69	76.0404	58.02	0.00309305	22	137	20
2026	1	AAF57555.1	2043	AAF57555.1	beta-Tubulin at 56D, isoform B [Drosophila melanogaster]	betaTub56D	14	78	35	8	43	75.6757	28.41	0.00258865	17	286	229	11	57	285.263	58.17	0.0134292	21	90	76	17	14	89.641	54.14	0.00700597	0.007675	151.333	3	0.76819	2.26937	197	0.003382	3	23	173	140	16	33	172.766	53.91	0.00333295	31	248	219
2027	1	AAF58849.1	2044	AAF58849.1	CG1371 [Drosophila melanogaster]	CG1371	3	5	5	3	0	5	4.42	6.376e-05	6	16	16	6	0	16	7.92	0.00028081	3	7	7	3	0	7	4	0.00020396	0.000183	9.33333	3	0.337349	1.01105	27.6667	0.000181	3	18	41	41	18	0	41	26.77	0.00029488	16	32	32
2029	1	AAN13566.1	2046	AAN13566.1	DnaJ-like-2, isoform E [Drosophila melanogaster]	Droj2	1	2	2	1	0	2	3.72	7.588e-05	2	6	6	2	0	6	9.43	0.0003133	0	0	0	0	0	0	0	0	0.000195	2.66667	2	0.5	1.21875	5.33333	0.00016	2	3	11	11	3	0	11	14.89	0.00023538	3	5	5
2035	1	AGB95242.1	2052	AGB95242.1	hyperkinetic, isoform K [Drosophila melanogaster]	Hk	0	0	0	0	0	0	0	0	3	7	0	0	7	3.5	7.85	0.0001344	1	2	0	0	2	1	1.82	6.375e-05	9.9e-05	3	2	0.473684	2.475	6.33333	4e-05	2	3	5	0	0	5	2.5	10.77	3.934e-05	5	10	1
2048	1	AGB95348.1	2065	AGB95348.1	comatose, isoform B [Drosophila melanogaster]	comt	28	116	88	20	28	114.783	40.54	0.00235584	22	159	123	14	36	158.143	36.51	0.00446688	36	106	74	26	32	104.753	56.64	0.00491225	0.003912	127	3	0.964557	2.8043	131.667	0.001395	3	38	192	168	28	24	191.172	55.84	0.00221283	40	132	110
2060	1	AAM68486.1	2077	AAM68486.1	CG6406, isoform B [Drosophila melanogaster]	CG6406	0	0	0	0	0	0	0	0	5	19	19	5	0	19	11.21	0.00073496	2	4	4	2	0	4	11.76	0.00025688	0.000496	7.66667	2	0.793103	3.49296	9.66667	0.000142	3	3	13	13	3	0	13	11.21	0.00020607	4	7	7
2067	7	AAF56730.3;AGB96397.1;AGB96398.1;AHN57562.1;AHN57566.1;AHN57567.1;ALI30646.1	2085	AAF56730.3	0 genes:. 7 proteins in this group did not match any genes. AAF56730.3:tau, isoform G [Drosophila melanogaster] ;AGB96397.1:tau, isoform B [Drosophila melanogaster] ;AGB96398.1:tau, isoform C [Drosophila melanogaster] ;AHN57562.1:tau, isoform F [Drosophila melanogaster] ;AHN57566.1:tau, isoform L [Drosophila melanogaster] ;AHN57567.1:tau, isoform M [Drosophila melanogaster] ;ALI30646.1:tau, isofo…	tau	0	0	0	0	0	0	0	0	2	4	4	2	0	4	3.63	0.0001174	1	2	2	1	0	2	2.23	9.745e-05	0.000107	2	2	0.352941	1.69841	5.66667	6.3e-05	3	3	5	5	3	0	5	6.28	6.014e-05	1	3	3
2070	1	ADV37666.1	2088	ADV37666.1	pretaporter, isoform C [Drosophila melanogaster]	prtp	3	7	7	3	0	7	9.38	0.00025729	1	4	4	1	0	4	1.92	0.00020234	0	0	0	0	0	0	0	0	0.00023	3.66667	2	0.25	0.851852	14.6667	0.00027	3	5	11	11	5	0	11	21.88	0.00022802	8	18	18
2071	1	AAF56697.1	2089	AAF56697.1	hemomucin [Drosophila melanogaster]	Hmu	0	0	0	0	0	0	0	0	3	6	6	3	0	6	7.25	0.00021806	5	11	11	5	0	11	10.54	0.00066372	0.000441	5.66667	2	0.361702	2.06075	15.6667	0.000214	3	7	18	18	7	0	18	16.06	0.00026808	6	12	12
2084	1	AHN54129.1	2102	AHN54129.1	NADH dehydrogenase (ubiquinone) 13 kDa A subunit, isoform C [Drosophila melanogaster]	ND-13A	0	0	0	0	0	0	0	0	3	18	18	3	0	18	23.02	0.00300617	1	2	2	1	0	2	11.9	0.00055453	0.00178	6.66667	2	0.28169	1.2344	23.6667	0.001442	3	4	15	15	4	0	15	41.27	0.00102659	5	26	26
2093	2	AGB93198.1;AGB93199.1	2111	AGB93198.1	0 genes:. 2 proteins in this group did not match any genes. AGB93198.1:dynamin associated protein 160, isoform G [Drosophila melanogaster] ;AGB93199.1:dynamin associated protein 160, isoform H [Drosophila melanogaster] ;	Dap160	14	37	37	14	0	37	17	0.00051999	10	54	54	10	0	54	13.69	0.00104442	10	30	30	10	0	30	16.36	0.0009633	0.000843	40.3333	3	0.952756	2.69329	42.3333	0.000313	3	14	69	69	14	0	69	22.7	0.00054689	10	30	30
2094	1	AFH03707.1	2112	AFH03707.1	metabotropic GABA-B receptor subtype 1, isoform C [Drosophila melanogaster]	GABA-B-R1	0	0	0	0	0	0	0	0	2	4	4	2	0	4	3.45	0.00010009	3	8	8	3	0	8	5.35	0.00033233	0.000216	4	2	0.857143	3.48387	4.66667	6.2e-05	2	1	5	5	1	0	5	2.5	5.127e-05	5	9	9
2095	1	AHN54308.1	2113	AHN54308.1	ribosomal protein L7, isoform B [Drosophila melanogaster]	RpL7	3	25	25	3	0	25	13.89	0.00151693	2	11	11	2	0	11	8.73	0.00091855	2	2	2	2	0	2	7.54	0.00027727	0.000904	12.6667	3	0.95	2.25436	13.3333	0.000401	3	6	11	11	6	0	11	31.35	0.00037642	8	20	20
2103	1	AGB92831.1	2121	AGB92831.1	Nckx30C, isoform F [Drosophila melanogaster]	Nckx30C	0	0	0	0	0	0	0	0	4	11	0	0	11	5.5	6.73	0.00013664	1	4	0	0	4	2	1.18	8.249e-05	0.00011	5	2	0.375	1.71875	13.3333	6.4e-05	3	3	5	3	2	2	4.5	5.67	4.581e-05	7	25	5
2110	1	AGB96097.1	2128	AGB96097.1	endophilin A, isoform C [Drosophila melanogaster]	EndoA	6	23	23	6	0	23	21.41	0.00095307	5	33	33	5	0	33	18.7	0.00188191	3	11	11	3	0	11	14.91	0.00104144	0.001292	22.3333	3	0.728261	1.89721	30.6667	0.000681	3	9	63	63	9	0	63	34.15	0.00147229	8	18	18
2115	1	AAF54506.3	2133	AAF54506.3	synapsin, isoform D [Drosophila melanogaster]	Syn	14	68	6	3	62	68	19.5	0.00099881	8	33	0	0	33	16.5	11.05	0.00033354	9	30	1	1	29	30	13.64	0.00100679	0.00078	43.6667	3	0.992424	2.69896	44	0.000289	2	15	57	2	2	55	57	24.21	0.00047217	13	47	0
2118	1	AHN59256.1	2136	AHN59256.1	stubarista, isoform F [Drosophila melanogaster]	sta	2	5	5	2	0	5	10.37	0.00028316	2	11	11	2	0	11	10	0.00085731	0	0	0	0	0	0	0	0	0.00057	5.33333	2	0.592593	2.15909	9	0.000264	3	5	14	14	5	0	14	34.81	0.00044714	4	9	9
2130	1	AHN59422.1	2148	AHN59422.1	NADH dehydrogenase (ubiquinone) ASHI subunit, isoform C [Drosophila melanogaster]	ND-ASHI	2	2	2	2	0	2	12.57	0.00017475	0	0	0	0	0	0	0	0	2	3	3	2	0	3	20	0.0005989	0.000387	1.66667	2	0.0381679	0.200414	43.6667	0.001931	3	8	35	35	8	0	35	48	0.00172468	7	45	45
2135	1	AAF55516.1	2153	AAF55516.1	malate dehydrogenase 2 [Drosophila melanogaster]	Mdh2	7	18	18	7	0	18	22.92	0.00081914	6	31	31	6	0	31	24.4	0.00194148	8	24	24	8	0	24	39.29	0.0024954	0.001752	24.3333	3	0.197832	0.612159	123	0.002862	3	16	108	108	16	0	108	55.95	0.0027718	17	105	105
2136	1	ADV37011.1	2154	ADV37011.1	Nckx30C, isoform E [Drosophila melanogaster]	Nckx30C	0	0	0	0	0	0	0	0	4	11	0	0	11	5.5	6.54	0.00013273	1	4	0	0	4	2	1.15	8.013e-05	0.000106	5	2	0.365854	1.34177	13.6667	7.9e-05	3	2	3	1	1	2	1.5	3.44	1.483e-05	7	26	6
2142	1	AAF55625.1	2160	AAF55625.1	NP15.6 [Drosophila melanogaster]	NP15.6	2	4	4	2	0	4	21.33	0.00040775	1	1	1	1	0	1	22	0.00014029	1	2	2	1	0	2	14.67	0.00046581	0.000338	2.33333	3	0.21875	0.635338	10.6667	0.000532	3	3	7	7	3	0	7	48	0.00040242	4	18	18
2144	1	AGB95378.2	2162	AGB95378.2	cathepsin B1, isoform C [Drosophila melanogaster]	CtsB1	6	14	14	6	0	14	20.59	0.00062961	2	2	2	2	0	2	10.59	0.00012378	0	0	0	0	0	0	0	0	0.000377	5.33333	2	0.296296	0.935484	18	0.000403	3	5	10	10	5	0	10	26.18	0.00025363	8	22	22
2147	1	AGB96253.1	2165	AGB96253.1	ATP synthase, coupling factor 6, isoform C [Drosophila melanogaster]	ATPsynCF6	3	9	9	3	0	9	30.19	0.00129826	1	29	29	1	0	29	8.49	0.0057571	4	11	11	4	0	11	34.91	0.0036254	0.00356	16.3333	3	0.172535	0.52253	94.6667	0.006813	3	5	60	60	5	0	60	46.23	0.00488117	13	117	117
2148	1	AHN57540.1	2166	AHN57540.1	aldolase, isoform M [Drosophila melanogaster]	Ald	7	39	7	1	32	39	32.41	0.0016519	4	26	0	0	26	13	17.45	0.00075779	7	16	0	0	16	8	27.42	0.0007742	0.001061	27	3	0.29562	0.58137	91.3333	0.001825	3	11	102	2	1	100	102	42.38	0.00243653	17	101	9
2153	2	AHN54197.1;AHN54198.1	2171	AHN54197.1	0 genes:. 2 proteins in this group did not match any genes. AHN54197.1:uncharacterized protein Dmel_CG11319, isoform B [Drosophila melanogaster] ;AHN54198.1:uncharacterized protein Dmel_CG11319, isoform C [Drosophila melanogaster] ;	CG11319	0	0	0	0	0	0	0	0	4	16	16	4	0	16	6.49	0.00035818	3	5	5	3	0	5	4.26	0.00018583	0.000272	7	2	0.466667	2.19355	15	0.000124	3	2	10	10	2	0	10	3.51	9.174e-05	4	12	12
2154	1	AAM68322.1	2172	AAM68322.1	ATP synthase, subunit F, isoform A [Drosophila melanogaster]	ATPsynF	4	17	17	4	0	17	36.45	0.00242935	3	6	6	3	0	6	20.56	0.00117999	4	7	7	4	0	7	38.32	0.00228551	0.001965	10	3	0.205479	0.554928	48.6667	0.003541	3	6	41	41	6	0	41	38.32	0.00330429	4	45	45
2155	3	AAN11672.1;AAN11673.2;AGB94717.1	2173	AAN11672.1	0 genes:. 3 proteins in this group did not match any genes. AAN11672.1:CG3961, isoform C [Drosophila melanogaster] ;AAN11673.2:CG3961, isoform D [Drosophila melanogaster] ;AGB94717.1:CG3961, isoform E [Drosophila melanogaster] ;	CG3961	3	3	3	3	0	3	5.26	6.516e-05	11	75	75	11	0	75	17.9	0.00224182	4	6	6	4	0	6	8.95	0.00029775	0.000868	28	3	0.7	1.97273	40	0.00044	3	14	41	41	14	0	41	28.69	0.00050221	13	48	48
2158	1	AAF47685.1	2176	AAF47685.1	adenosylhomocysteinase like 1 [Drosophila melanogaster]	AhcyL1	2	3	3	2	0	3	3.07	8.805e-05	2	3	3	2	0	3	3.84	0.00012117	0	0	0	0	0	0	0	0	0.000105	2	2	0.666667	1.54412	3	6.8e-05	2	4	5	5	4	0	5	12.28	8.276e-05	2	4	4
2159	1	AAF54803.1	2177	AAF54803.1	Cyp9f2 [Drosophila melanogaster]	Cyp9f2	0	0	0	0	0	0	0	0	2	3	3	2	0	3	3.88	0.00012234	2	4	4	2	0	4	8.33	0.00027082	0.000197	2.33333	2	0.114754	0.643791	20.3333	0.000306	3	8	25	25	8	0	25	17.05	0.0004178	9	26	26
2160	1	AHN54591.1	2178	AHN54591.1	uncharacterized protein Dmel_CG10639, isoform C [Drosophila melanogaster]	CG10639	1	3	3	1	0	3	3.96	0.00010082	0	0	0	0	0	0	0	0	1	4	4	1	0	4	3.96	0.00030713	0.000204	2.33333	2	0.145833	0.741818	16	0.000275	3	6	21	21	6	0	21	18.68	0.000398	10	18	18
2167	1	AAF56878.1	2185	AAF56878.1	CDGSH iron sulfur domain 2 [Drosophila melanogaster]	Cisd2	2	4	4	2	0	4	18.8	0.00045987	2	5	5	2	0	5	9.77	0.0007911	3	9	9	3	0	9	25.56	0.00236407	0.001205	6	3	0.0775862	0.262699	77.3333	0.004587	3	4	99	99	4	0	99	34.59	0.00641892	5	72	72
2175	1	AAF49228.1	2193	AAF49228.1	catalase [Drosophila melanogaster]	Cat	5	16	16	5	0	16	15.02	0.0004835	7	22	22	7	0	22	23.72	0.00091492	2	5	5	2	0	5	7.91	0.00034521	0.000581	14.3333	3	0.413462	1.09211	34.6667	0.000532	3	8	46	46	8	0	46	28.06	0.00078394	9	47	47
2192	1	AAF51958.1	2210	AAF51958.1	CG2082, isoform A [Drosophila melanogaster]	CG2082	4	14	0	0	14	7	11.23	0.00029324	2	3	0	0	3	0	9.59	0	1	3	0	0	3	1.5	5.21	0.00014357	0.000218	6.66667	2	0.227273	1.02347	29.3333	0.000213	3	7	42	0	0	42	21	27.4	0.00049614	10	41	1
2193	2	AAF54856.2;AAN13552.1	2211	AAF54856.2	0 genes:. 2 proteins in this group did not match any genes. AAF54856.2:putative achaete scute target 1, isoform B [Drosophila melanogaster] ;AAN13552.1:putative achaete scute target 1, isoform A [Drosophila melanogaster] ;	Past1	4	10	10	4	0	10	9.74	0.00028634	5	12	12	5	0	12	13.48	0.00047288	6	13	13	6	0	13	20.6	0.00085049	0.000537	11.6667	3	0.460526	1.41316	25.3333	0.00038	3	11	46	46	11	0	46	35.21	0.00074284	10	25	25
2194	1	AHN57433.1	2212	AHN57433.1	Na/Ca-exchange protein, isoform H [Drosophila melanogaster]	Calx	0	0	0	0	0	0	0	0	1	1	1	1	0	1	1.88	2.203e-05	1	1	1	1	0	1	2.3	3.658e-05	2.9e-05	0.666667	2	0.030303	0.162921	22	0.000178	3	12	27	27	12	0	27	12.88	0.0002438	11	31	31
2195	1	AAF52909.2	2213	AAF52909.2	CG4972 [Drosophila melanogaster]	CG4972	0	0	0	0	0	0	0	0	1	1	1	1	0	1	1.96	3.751e-05	2	5	5	2	0	5	6.77	0.00031137	0.000174	2	2	0.0967742	0.593857	20.6667	0.000293	3	8	32	32	8	0	32	22.1	0.00049189	5	19	19
2202	1	AAS65308.1	2220	AAS65308.1	discs large 1, isoform B [Drosophila melanogaster]	dlg1	7	23	0	0	23	2	9.07	3.153e-05	11	56	0	0	56	19.6667	21.75	0.00042665	16	40	0	0	40	11.9167	26.08	0.00042919	0.000296	39.6667	3	0.595	3.21739	66.6667	9.2e-05	3	12	33	0	0	33	10.25	21.44	9.112e-05	29	108	0
2206	5	AAS65071.1;AAS65072.1;AAS65073.2;AFH04318.1;AHN57979.1	2224	AAS65071.1	0 genes:. 5 proteins in this group did not match any genes. AAS65071.1:uncharacterized protein Dmel_CG18769, isoform D [Drosophila melanogaster] ;AAS65072.1:uncharacterized protein Dmel_CG18769, isoform E [Drosophila melanogaster] ;AAS65073.2:uncharacterized protein Dmel_CG18769, isoform G [Drosophila melanogaster] ;AFH04318.1:uncharacterized protein Dmel_CG18769, isoform H [Drosophila melanogast…	CG18769	0	0	0	0	0	0	0	0	4	14	14	4	0	14	16.94	0.00080493	3	5	5	3	0	5	14.48	0.00047726	0.000641	6.33333	2	0.558824	2.70464	11.3333	0.000237	3	2	7	7	2	0	7	8.47	0.00016493	7	13	13
2209	2	AAF47524.3;AAF47525.2	2227	AAF47524.3	0 genes:. 2 proteins in this group did not match any genes. AAF47524.3:ATP binding cassette subfamily B member 7, isoform B [Drosophila melanogaster] ;AAF47525.2:ATP binding cassette subfamily B member 7, isoform A [Drosophila melanogaster] ;	ABCB7	0	0	0	0	0	0	0	0	3	12	12	3	0	12	7.33	0.00035616	2	4	4	2	0	4	5.22	0.0001971	0.000277	5.33333	2	0.421053	1.28837	12.6667	0.000215	2	6	25	25	6	0	25	12.98	0.00030407	7	13	13
2215	1	AAO41241.2	2233	AAO41241.2	neural conserved at 73EF, isoform H [Drosophila melanogaster]	Nc73EF	12	39	0	0	39	19.5	17.01	0.00029318	15	45	0	0	45	22.5	20.26	0.00046556	10	28	3	1	25	18	14.75	0.00061833	0.000459	37.3333	3	0.557214	1.57192	67	0.000292	2	24	95	4	1	91	40.4	28.61	0.00034256	24	78	11
2217	1	AHN57202.1	2235	AHN57202.1	sorbitol dehydrogenase 1, isoform B [Drosophila melanogaster]	Sodh-1	0	0	0	0	0	0	0	0	2	7	7	2	0	7	5.56	0.00040917	1	2	2	1	0	2	3.89	0.00019409	0.000302	3	2	0.9	3.82278	3.33333	7.9e-05	2	0	0	0	0	0	0	0	0	5	8	5
2220	4	AAM68234.1;AHN56549.1;AHN56550.1;AHN56553.1	2238	AAM68234.1	0 genes:. 4 proteins in this group did not match any genes. AAM68234.1:lethal (2) k09913, isoform D [Drosophila melanogaster] ;AHN56549.1:lethal (2) k09913, isoform E [Drosophila melanogaster] ;AHN56550.1:lethal (2) k09913, isoform F [Drosophila melanogaster] ;AHN56553.1:lethal (2) k09913, isoform I [Drosophila melanogaster] ;	l(2)k09913	1	5	5	1	0	5	7.28	0.00024194	1	2	2	1	0	2	3.48	0.00013318	3	6	6	3	0	6	17.41	0.00066334	0.000346	4.33333	3	0.565217	1.81152	7.66667	0.000191	3	2	9	9	2	0	9	13.92	0.0002456	4	7	7
2222	1	AAF51987.1	2240	AAF51987.1	ribosomal protein L13A, isoform B [Drosophila melanogaster]	RpL13A	1	2	2	1	0	2	5.37	0.00014918	2	4	4	2	0	4	10.73	0.0004106	1	1	1	1	0	1	3.9	0.00017042	0.000243	2.33333	3	0.538462	1.50932	4.33333	0.000161	3	1	2	2	1	0	2	6.83	8.413e-05	3	5	5
2234	2	AAF52055.2;AAN13266.1	2252	AAF52055.2	0 genes:. 2 proteins in this group did not match any genes. AAF52055.2:uncharacterized protein Dmel_CG12163, isoform A [Drosophila melanogaster] ;AAN13266.1:uncharacterized protein Dmel_CG12163, isoform B [Drosophila melanogaster] ;	CG12163	3	4	4	3	0	4	5.54	9.961e-05	2	6	6	2	0	6	5.86	0.00020563	1	2	2	1	0	2	2.44	0.0001138	0.00014	4	3	0.5	1.34615	8	0.000104	3	4	14	14	4	0	14	10.91	0.00019662	3	8	8
2240	1	AHN54493.1	2258	AHN54493.1	calcium-binding protein 1, isoform B [Drosophila melanogaster]	CaBP1	2	5	5	2	0	5	7.85	0.00017657	2	6	6	2	0	6	5.77	0.00029159	0	0	0	0	0	0	0	0	0.000234	3.66667	2	0.34375	1.23158	10.6667	0.00019	3	3	9	9	3	0	9	7.85	0.00017924	5	12	12
2245	1	AGB92870.1	2263	AGB92870.1	uncharacterized protein Dmel_CG33303, isoform B [Drosophila melanogaster]	CG33303	1	2	2	1	0	2	2.84	6.677e-05	5	27	27	5	0	27	24.02	0.00124054	2	7	7	2	0	7	13.97	0.00053395	0.000614	12	3	0.349515	1.10631	34.3333	0.000555	3	10	27	27	10	0	27	37.12	0.00050837	14	70	70
2251	1	AAF58448.2	2269	AAF58448.2	CG3790 [Drosophila melanogaster]	CG3790	0	0	0	0	0	0	0	0	1	5	5	1	0	5	2.32	0.0001742	1	1	1	1	0	1	1.99	5.784e-05	0.000116	2	2	0.285714	1.30337	7	8.9e-05	3	4	5	5	4	0	5	8.11	7.139e-05	4	8	8
2268	4	AAF47942.3;AGB94124.1;AGB94125.1;AGB94127.1	2286	AAF47942.3	0 genes:. 4 proteins in this group did not match any genes. AAF47942.3:dynein heavy chain 64C, isoform A [Drosophila melanogaster] ;AGB94124.1:dynein heavy chain 64C, isoform F [Drosophila melanogaster] ;AGB94125.1:dynein heavy chain 64C, isoform G [Drosophila melanogaster] ;AGB94127.1:dynein heavy chain 64C, isoform I [Drosophila melanogaster] ;	Dhc64C	0	0	0	0	0	0	0	0	4	9	9	4	0	9	1.36	4.083e-05	3	4	4	3	0	4	1.1	3.012e-05	3.5e-05	4.33333	2	0.209677	0.972222	20.6667	3.6e-05	3	18	43	43	18	0	43	7.61	7.993e-05	13	16	16
2269	1	AGB92464.1	2287	AGB92464.1	Rab5, isoform I [Drosophila melanogaster]	Rab5	1	2	2	1	0	2	5.02	0.00013964	2	2	2	2	0	2	10.96	0.00019218	1	3	3	1	0	3	6.39	0.00047857	0.00027	2.33333	3	0.4375	1.42857	5.33333	0.000189	3	5	7	7	5	0	7	22.37	0.00027563	4	7	7
2274	1	AAN13309.2	2292	AAN13309.2	uncharacterized protein Dmel_CG11739, isoform C [Drosophila melanogaster]	CG11739	0	0	0	0	0	0	0	0	7	112	112	7	0	112	35.83	0.00734217	2	3	3	2	0	3	9.97	0.0003265	0.003834	38.3333	2	0.950413	4.08307	40.3333	0.000939	3	10	30	30	10	0	30	36.76	0.00080592	16	72	72
2278	1	AAF57050.3	2296	AAF57050.3	aralar1, isoform B [Drosophila melanogaster]	aralar1	11	37	37	11	0	37	19	0.00083322	13	64	64	13	0	64	27.1	0.00198345	10	30	30	10	0	30	19.29	0.00154355	0.001453	43.6667	3	0.354054	1.02396	123.333	0.001419	3	19	159	159	19	0	159	43.15	0.00201932	30	144	144
2282	1	AAF47069.2	2300	AAF47069.2	CG5549 [Drosophila melanogaster]	CG5549	1	2	2	1	0	2	1.26	2.574e-05	3	15	15	3	0	15	4.29	0.0002657	0	0	0	0	0	0	0	0	0.000146	5.66667	2	0.62963	2.7037	9	5.4e-05	3	1	2	2	1	0	2	2.44	1.452e-05	6	21	21
2285	1	ABV53784.1	2303	ABV53784.1	NADH dehydrogenase (ubiquinone) MWFE subunit, isoform A [Drosophila melanogaster]	ND-MWFE	1	2	2	1	0	2	10.96	0.00041892	1	7	7	1	0	7	10.96	0.00201784	0	0	0	0	0	0	0	0	0.001218	3	2	0.5	1.32824	6	0.000917	2	0	0	0	0	0	0	0	0	3	8	8
2291	1	AAF48526.1	2309	AAF48526.1	stunted, isoform A [Drosophila melanogaster]	sun	1	153	0	0	153	76.5	24.59	0.019176	1	2	0	0	2	1	24.59	0.00034497	1	2	0	0	2	1	24.59	0.00057272	0.006698	52.3333	3	0.862637	1.34175	60.6667	0.004992	3	1	18	0	0	18	9	24.59	0.0012723	2	117	4
2293	2	AAF46159.1;AAN09169.1	2311	AAF46159.1	0 genes:. 2 proteins in this group did not match any genes. AAF46159.1:knockdown, isoform A [Drosophila melanogaster] ;AAN09169.1:knockdown, isoform B [Drosophila melanogaster] ;	kdn	10	43	43	10	0	43	23.92	0.00141702	5	11	11	5	0	11	16.59	0.00049887	8	21	21	8	0	21	21.12	0.00158114	0.001166	25	3	0.11646	0.323081	214.667	0.003609	3	17	155	155	17	0	155	44.4	0.00288066	20	169	169
2299	1	AHN56295.1	2317	AHN56295.1	imaginal disc growth factor 6, isoform B [Drosophila melanogaster]	Idgf6	3	6	6	3	0	6	7.08	0.00020297	0	0	0	0	0	0	0	0	1	1	1	1	0	1	3.1	7.729e-05	0.00014	2.33333	2	0.0864198	0.333333	27	0.00042	3	2	6	6	2	0	6	11.95	0.00011447	14	41	35
2304	1	AGB94452.1	2323	AGB94452.1	sodium chloride cotransporter 69, isoform F [Drosophila melanogaster]	Ncc69	0	0	0	0	0	0	0	0	5	10	10	5	0	10	5.21	0.00017668	4	6	6	4	0	6	5.37	0.000176	0.000176	5.33333	2	0.16	0.846154	33.3333	0.000208	3	8	18	18	8	0	18	9.74	0.00013033	21	60	60
2307	1	AGB93210.1	2326	AGB93210.1	nervana 3, isoform E [Drosophila melanogaster]	nrv3	4	9	0	0	9	4.5	16.29	0.00021983	1	5	0	0	5	2.5	3.51	0.00016808	7	36	0	0	36	0	21.41	0	0.000194	16.6667	2	0.0766871	0.0388466	217.333	0.004994	3	16	208	4	1	204	208	48.56	0.00573056	23	240	10
2312	1	AAF58609.2	2331	AAF58609.2	ERp60 [Drosophila melanogaster]	ERp60	4	14	14	4	0	14	12.07	0.00043777	5	20	20	5	0	20	14.52	0.00086066	2	4	4	2	0	4	6.13	0.00028577	0.000528	12.6667	3	0.190955	0.507205	66.3333	0.001041	3	11	40	40	11	0	40	36.61	0.00070539	15	72	72
2315	1	AHN57348.1	2334	AHN57348.1	black pearl, isoform B [Drosophila melanogaster]	blp	0	0	0	0	0	0	0	0	2	4	4	2	0	4	20.57	0.00059697	1	2	2	1	0	2	7.8	0.00049554	0.000546	2	2	0.428571	2.21951	4.66667	0.000246	3	1	2	2	1	0	2	7.8	0.00012232	2	8	8
2316	2	AGB96484.1;AGB96485.1	2335	AGB96484.1	0 genes:. 2 proteins in this group did not match any genes. AGB96484.1:ferritin 2 light chain homologue, isoform D [Drosophila melanogaster] ;AGB96485.1:ferritin 2 light chain homologue, isoform E [Drosophila melanogaster] ;	Fer2LCH	0	0	0	0	0	0	0	0	5	11	11	5	0	11	34.36	0.00101971	8	36	36	8	0	36	48.46	0.00554046	0.00328	15.6667	2	0.204348	1.22342	76.6667	0.002681	3	6	62	62	6	0	62	43.17	0.00235529	7	34	34
2324	1	AHN54193.1	2343	AHN54193.1	cytochrome c oxidase subunit 5B, isoform B [Drosophila melanogaster]	COX5B	4	18	18	4	0	18	31.67	0.00229359	1	8	8	1	0	8	16.67	0.00140288	3	13	13	3	0	13	31.67	0.0037847	0.002494	13	3	0.288889	0.850034	45	0.002934	3	9	51	51	9	0	51	60	0.00366494	9	46	46
2327	1	AAF58762.1	2346	AAF58762.1	Rab3 [Drosophila melanogaster]	Rab3	3	8	8	3	0	8	19.09	0.00055602	1	10	10	1	0	10	8.64	0.00095651	1	2	2	1	0	2	7.27	0.0003176	0.00061	6.66667	3	0.425532	1.11314	15.6667	0.000548	3	5	16	16	5	0	16	34.09	0.00062716	6	21	21
2332	1	AHN59528.1	2351	AHN59528.1	lethal (1) G0320, isoform B [Drosophila melanogaster]	l(1)G0320	0	0	0	0	0	0	0	0	3	23	23	3	0	23	17.22	0.00160263	1	1	1	1	0	1	4.97	0.00011568	0.000859	8	2	0.648649	2.82566	12.3333	0.000304	3	4	10	10	4	0	10	24.17	0.00028554	5	24	24
2335	1	AAF55818.1	2354	AAF55818.1	CG3822 [Drosophila melanogaster]	CG3822	0	0	0	0	0	0	0	0	6	22	22	6	0	22	10.43	0.00054273	9	16	16	9	0	16	14.07	0.0006553	0.000599	12.6667	2	0.219653	1.17221	57.6667	0.000511	3	11	43	43	11	0	43	19.46	0.00043471	22	88	88
2342	1	AAF49434.1	2361	AAF49434.1	suppressor of ref(2)P sterility [Drosophila melanogaster]	Su(P)	0	0	0	0	0	0	0	0	3	10	10	3	0	10	10.07	0.00050463	3	5	5	3	0	5	12.47	0.00041889	0.000462	5	2	0.208333	1.00217	24	0.000461	3	9	42	42	9	0	42	26.38	0.00086854	11	22	22
2348	1	AGB93023.1	2367	AGB93023.1	PRL-1 phosphatase, isoform D [Drosophila melanogaster]	PRL-1	2	3	3	2	0	3	23.86	0.00026064	1	15	15	1	0	15	11.36	0.00179345	2	2	2	2	0	2	23.86	0.000397	0.000817	6.66667	3	0.555556	1.56513	12	0.000522	3	1	12	12	1	0	12	13.07	0.00058796	6	17	17
2350	1	AAF52226.1	2369	AAF52226.1	Cyp28d1 [Drosophila melanogaster]	Cyp28d1	0	0	0	0	0	0	0	0	2	4	4	2	0	4	5.38	0.00016767	1	2	2	1	0	2	2.79	0.00013919	0.000153	2	2	0.0759494	0.367788	26.3333	0.000416	3	13	38	38	13	0	38	35.26	0.00065277	9	25	25
2356	1	AAF58210.1	2375	AAF58210.1	NADH dehydrogenase (ubiquinone) B15 subunit [Drosophila melanogaster]	ND-B15	1	6	6	1	0	6	14.16	0.00081189	1	4	4	1	0	4	10.62	0.00074489	0	0	0	0	0	0	0	0	0.000778	3.33333	2	0.25641	0.852136	13	0.000913	3	2	15	15	2	0	15	24.78	0.0011447	2	9	9
2368	1	AHN58149.1	2387	AHN58149.1	CG7646, isoform C [Drosophila melanogaster]	CG7646	6	9	9	6	0	9	32.26	0.00073987	1	11	11	1	0	11	9.14	0.00124449	4	7	7	4	0	7	39.78	0.00131478	0.0011	9	3	0.232759	0.686642	38.6667	0.001602	3	10	23	23	10	0	23	59.68	0.00106633	11	38	38
2370	1	AAF51493.1	2389	AAF51493.1	shriveled [Drosophila melanogaster]	shv	3	10	10	3	0	10	9.04	0.00043194	0	0	0	0	0	0	0	0	1	2	2	1	0	2	5.37	0.00019738	0.000315	4	2	0.571429	2.04545	7	0.000154	3	4	6	6	4	0	6	22.6	0.00014616	2	6	6
2371	1	ADV37395.1	2390	ADV37395.1	CG9990, isoform D [Drosophila melanogaster]	CG9990	2	2	1	1	1	1.33333	3.28	2.672e-05	3	4	4	3	0	4	5.77	0.00011032	2	4	4	2	0	4	4.19	0.00018315	0.000107	3.33333	3	0.140845	0.473451	23.6667	0.000226	3	10	17	17	10	0	17	17.04	0.00019213	15	42	37
2374	2	AAF51181.1;AGB92509.1	2393	AAF51181.1	0 genes:. 2 proteins in this group did not match any genes. AAF51181.1:NTPase, isoform E [Drosophila melanogaster] ;AGB92509.1:NTPase, isoform F [Drosophila melanogaster] ;	NTPase	0	0	0	0	0	0	0	0	2	5	5	2	0	5	4.53	0.00022676	1	1	1	1	0	1	3.88	7.529e-05	0.000151	2	2	0.181818	0.843575	11	0.000179	3	3	9	9	3	0	9	11.42	0.00016726	5	18	18
2385	1	AGB92413.1	2404	AGB92413.1	rieske iron-sulfur protein, isoform D [Drosophila melanogaster]	RFeSP	7	119	119	7	0	119	38.26	0.00791124	6	58	58	6	0	58	32.17	0.00530654	5	19	19	5	0	19	30	0.00288599	0.005368	65.3333	3	0.472289	1.14996	138.333	0.004668	3	9	136	136	9	0	136	35.22	0.00509905	12	152	152
2391	1	AAF52184.1	2410	AAF52184.1	synthesis of cytochrome c oxidase [Drosophila melanogaster]	Scox	1	4	4	1	0	4	7.17	0.00024368	1	1	1	1	0	1	5.98	8.384e-05	0	0	0	0	0	0	0	0	0.000164	1.66667	2	0.0943396	0.301471	17.6667	0.000544	3	4	19	19	4	0	19	26.29	0.00065277	7	22	22
2392	2	AAF47840.2;AGB94093.1	2411	AAF47840.2	0 genes:. 2 proteins in this group did not match any genes. AAF47840.2:Chd64, isoform B [Drosophila melanogaster] ;AGB94093.1:Chd64, isoform C [Drosophila melanogaster] ;	Chd64	4	6	6	4	0	6	35.11	0.000488	1	1	1	1	0	1	7.45	0.00011193	1	1	1	1	0	1	11.17	0.00018583	0.000262	2.66667	3	0.347826	0.609302	7.66667	0.00043	2	2	2	2	2	0	2	17.02	9.174e-05	8	21	21
2396	2	AAF53174.3;AGB92937.1	2415	AAF53174.3	0 genes:. 2 proteins in this group did not match any genes. AAF53174.3:uncharacterized protein Dmel_CG31760, isoform C [Drosophila melanogaster] ;AGB92937.1:uncharacterized protein Dmel_CG31760, isoform D [Drosophila melanogaster] ;	CG31760	0	0	0	0	0	0	0	0	1	4	4	1	0	4	0.91	7.701e-05	2	4	4	2	0	4	2.29	0.00012785	0.000102	2.66667	2	0.888889	3.51724	3	2.9e-05	2	0	0	0	0	0	0	0	0	5	7	7
2415	2	AAF53643.2;AHN54538.1	2434	AAF53643.2	0 genes:. 2 proteins in this group did not match any genes. AAF53643.2:reduced ocelli, isoform A [Drosophila melanogaster] ;AHN54538.1:reduced ocelli, isoform B [Drosophila melanogaster] ;	rdo	0	0	0	0	0	0	0	0	2	4	4	2	0	4	3.51	0.00011359	2	6	6	2	0	6	4.72	0.00028288	0.000198	3.33333	2	0.769231	4.30435	4.33333	4.6e-05	3	2	5	5	2	0	5	4.72	5.819e-05	2	5	5
2422	1	AAF49346.2	2441	AAF49346.2	CG7630 [Drosophila melanogaster]	CG7630	0	0	0	0	0	0	0	0	1	6	6	1	0	6	14.44	0.00140288	1	6	6	1	0	6	14.44	0.00232904	0.001866	4	2	0.193548	1.02247	20.6667	0.001825	3	1	16	16	1	0	16	14.44	0.00153305	1	8	8
697	1	AAF47099.2	702	AAF47099.2	kazachoc, isoform C [Drosophila melanogaster]	kcc	6	20	0	0	20	5	7.18	7.219e-05	13	72	0	0	72	0.666667	15.68	1.325e-05	12	69	0	0	69	0	13.88	0	4.3e-05	53.6667	2	0.20641	0.462366	260	9.3e-05	1	36	249	0	0	249	0	33.14	0	42	284	1
1028	1	AAF47155.1	1038	AAF47155.1	Ras-associated protein 2-like, isoform A [Drosophila melanogaster]	Rap2l	0	0	0	0	0	0	0	0	2	3	3	2	0	3	14.84	0.00034687	1	2	2	1	0	2	6.59	0.00038391	0.000365	1.66667	2	0.357143	0.689981	4.66667	0.000529	1	0	0	0	0	0	0	0	0	4	14	14
1189	2	AAF58971.2;AHN56034.1	1201	AAF58971.2	0 genes:. 2 proteins in this group did not match any genes. AAF58971.2:receptor mediated endocytosis 8, isoform A [Drosophila melanogaster] ;AHN56034.1:receptor mediated endocytosis 8, isoform B [Drosophila melanogaster] ;	Rme-8	0	0	0	0	0	0	0	0	1	2	2	1	0	2	0.5	1.748e-05	1	1	1	1	0	1	0.71	1.451e-05	1.6e-05	1	2	0.6	1.14286	1.66667	1.4e-05	1	0	0	0	0	0	0	0	0	5	5	5
1802	2	AAM68501.1;AAO41368.1	1818	AAM68501.1	0 genes:. 2 proteins in this group did not match any genes. AAM68501.1:Syntrophin-like 2, isoform B [Drosophila melanogaster] ;AAO41368.1:Syntrophin-like 2, isoform E [Drosophila melanogaster] ;	Syn2	0	0	0	0	0	0	0	0	2	3	3	2	0	3	2.92	0.00012282	1	1	1	1	0	1	2.92	6.797e-05	9.5e-05	1.33333	2	0.8	1.13095	1.66667	8.4e-05	1	4	5	5	4	0	5	12.26	8.389e-05	0	0	0
1822	1	AAF50091.1	1838	AAF50091.1	mitochondrial ribosomal protein L2 [Drosophila melanogaster]	mRpL2	2	3	3	2	0	3	9.52	0.00015603	1	1	1	1	0	1	5.78	7.158e-05	0	0	0	0	0	0	0	0	0.000114	1.33333	2	0.5	0.609626	2.66667	0.000187	1	0	0	0	0	0	0	0	0	2	8	8
1909	1	AHN56649.1	1926	AHN56649.1	uncharacterized protein Dmel_CG33228, isoform C [Drosophila melanogaster]	CG33228	1	2	2	1	0	2	4.65	0.00014224	1	1	1	1	0	1	5.58	9.788e-05	0	0	0	0	0	0	0	0	0.00012	1	2	0.75	0.9375	1.33333	0.000128	1	0	0	0	0	0	0	0	0	3	4	4
2134	1	AAG22276.3	2152	AAG22276.3	G protein alpha q subunit, isoform J [Drosophila melanogaster]	Galphaq	5	22	0	0	22	10.3333	19.19	0.000399	7	156	0	0	156	0	25.51	0	6	24	0	0	24	2	28.28	0.00017644	0.000288	67.3333	2	0.37757	0.979592	178.333	0.000294	1	18	235	0	0	235	13.5	53.03	0.00029398	21	181	0
2237	1	AAN09602.2	2255	AAN09602.2	dunce, isoform D [Drosophila melanogaster]	dnc	7	15	0	0	15	7.5	10.49	0.00010738	5	10	1	1	9	10	7.3	0.00019703	2	2	0	0	2	1	2.81	3.271e-05	0.000112	9	3	0.964286	1.83607	9.33333	6.1e-05	1	3	9	0	0	9	0	5.06	0	7	19	0
2264	7	AAO41549.1;AAO41552.1;AAO41554.1;AAO41556.1;AAO41559.1;AAO41560.1;AFH06384.1	2282	AAO41549.1	0 genes:. 7 proteins in this group did not match any genes. AAO41549.1:midline fasciclin, isoform N [Drosophila melanogaster] ;AAO41552.1:midline fasciclin, isoform P [Drosophila melanogaster] ;AAO41554.1:midline fasciclin, isoform K [Drosophila melanogaster] ;AAO41556.1:midline fasciclin, isoform O [Drosophila melanogaster] ;AAO41559.1:midline fasciclin, isoform M [Drosophila melanogaster] ;AAO4…	mfas	1	2	2	1	0	2	1.96	3.752e-05	1	1	1	1	0	1	1.96	2.582e-05	1	1	1	1	0	1	4.29	4.287e-05	3.5e-05	1.33333	3	0.5	0.514706	2.66667	6.8e-05	1	0	0	0	0	0	0	0	0	5	8	8
2351	1	AAF55198.1	2370	AAF55198.1	actin 88F [Drosophila melanogaster]	Act88F	14	99	3	2	96	13.8482	44.15	0.00056316	9	44	0	0	44	3.33333	23.4	0.00018655	15	70	0	0	70	0	41.49	0	0.000375	71	2	0.865854	7.65306	82	4.9e-05	1	15	80	0	0	80	0	38.83	0	17	82	1
2419	1	AAN11122.1	2438	AAN11122.1	nervana 3, isoform D [Drosophila melanogaster]	nrv3	4	9	0	0	9	4.5	16.4	0.00022125	1	5	0	0	5	2.5	3.54	0.00016916	8	37	1	1	36	37	23.79	0.00415633	0.001516	17	3	0.0799373	1.2216	212.667	0.001241	1	15	204	0	0	204	0	45.98	0	23	233	3
2421	1	AGB96365.1	2440	AGB96365.1	aldolase, isoform L [Drosophila melanogaster]	Ald	6	32	0	0	32	0	26.72	0	4	26	0	0	26	13	17.36	0.00075361	7	16	0	0	16	8	27.27	0.00076993	0.000762	24.6667	2	0.283525	1.54564	87	0.000493	1	10	100	0	0	100	0	36.64	0	17	95	3
10	1	AAF48667.1	10	AAF48667.1	CG9132, isoform B [Drosophila melanogaster]	CG9132	2	3	3	2	0	3	15.45	0.00018647	0	0	0	0	0	0	0	0	0	0	0	0	0	0	0	0	0.000186	1	1	0.230769	0.93	4.33333	0.0002	2	3	5	5	3	0	5	23.17	0.00017527	2	8	8
11	2	AAF49012.2;AGB95568.1	11	AAF49012.2	0 genes:. 2 proteins in this group did not match any genes. AAF49012.2:uncharacterized protein Dmel_CG12531, isoform A [Drosophila melanogaster] ;AGB95568.1:uncharacterized protein Dmel_CG12531, isoform B [Drosophila melanogaster] ;	CG12531	0	0	0	0	0	0	0	0	2	7	7	2	0	7	3.2	0.00018141	0	0	0	0	0	0	0	0	0.000181	2.33333	1	0.4375	2.58571	5.33333	7e-05	2	2	2	2	2	0	2	6.16	2.124e-05	6	14	14
18	1	AGB92374.1	18	AGB92374.1	CG2807, isoform B [Drosophila melanogaster]	CG2807	0	0	0	0	0	0	0	0	0	0	0	0	0	0	0	0	1	2	2	1	0	2	1.12	5.214e-05	5.2e-05	0.666667	1	0.333333	3.05882	2	1.7e-05	2	1	3	3	1	0	3	1.12	1.931e-05	1	3	3
19	1	AAF54736.1	19	AAF54736.1	Ectoderm-expressed 3 [Drosophila melanogaster]	Ect3	0	0	0	0	0	0	0	0	1	1	1	1	0	1	1.88	3.303e-05	0	0	0	0	0	0	0	0	3.3e-05	0.333333	1	0.166667	0.942857	2	3.5e-05	2	1	2	2	1	0	2	2.98	2.708e-05	3	4	4
21	1	AHN56428.1	21	AHN56428.1	uncharacterized protein Dmel_CG18067, isoform B [Drosophila melanogaster]	CG18067	0	0	0	0	0	0	0	0	1	2	2	1	0	2	4.49	0.00017178	0	0	0	0	0	0	0	0	0.000172	0.666667	1	0.222222	1.23741	3	0.000139	2	0	0	0	0	0	0	0	0	2	3	3
29	1	AAF58075.1	29	AAF58075.1	CG8397 [Drosophila melanogaster]	CG8397	1	2	2	1	0	2	7.76	0.00012482	0	0	0	0	0	0	0	0	0	0	0	0	0	0	0	0	0.000125	0.666667	1	0.125	0.744048	5.33333	0.000168	3	3	6	6	3	0	6	26.94	0.00021119	3	7	7
42	1	AAF53361.2	42	AAF53361.2	nimrod B4 [Drosophila melanogaster]	NimB4	0	0	0	0	0	0	0	0	0	0	0	0	0	0	0	0	1	2	2	1	0	2	2.68	0.00015596	0.000156	0.666667	1	0.2	1.81395	3.33333	8.6e-05	2	0	0	0	0	0	0	0	0	1	2	2
43	1	AHN56053.1	43	AHN56053.1	Vesicle-associated membrane protein 7, isoform C [Drosophila melanogaster]	Vamp7	0	0	0	0	0	0	0	0	2	3	3	2	0	3	6.42	0.00028959	0	0	0	0	0	0	0	0	0.00029	1	1	0.5	2.84314	2	0.000102	2	0	0	0	0	0	0	0	0	2	3	3
44	1	AAF57670.1	44	AAF57670.1	CG5323 [Drosophila melanogaster]	CG5323	1	2	2	1	0	2	9.59	0.00020946	0	0	0	0	0	0	0	0	0	0	0	0	0	0	0	0	0.000209	0.666667	1	0.0869565	0.5225	7.66667	0.0004	3	1	4	4	1	0	4	10.27	0.00023626	2	9	9
61	1	AAM68297.1	61	AAM68297.1	eIF-5A, isoform B [Drosophila melanogaster]	eIF-5A	0	0	0	0	0	0	0	0	1	1	1	1	0	1	7.55	0.00013235	0	0	0	0	0	0	0	0	0.000132	0.333333	1	0.0555556	0.311321	6	0.000424	2	0	0	0	0	0	0	0	0	2	7	7
92	1	AAF47719.1	92	AAF47719.1	CG1291 [Drosophila melanogaster]	CG1291	0	0	0	0	0	0	0	0	1	4	4	1	0	4	3.54	0.00019852	0	0	0	0	0	0	0	0	0.000199	1.33333	1	0.25	2.0101	5.33333	9.9e-05	3	3	7	7	3	0	7	10.38	0.00014237	2	5	5
93	1	AAF50864.2	93	AAF50864.2	microsomal glutathione S-transferase-like, isoform A [Drosophila melanogaster]	Mgstl	2	6	6	2	0	6	7.89	0.00060358	0	0	0	0	0	0	0	0	0	0	0	0	0	0	0	0	0.000604	2	1	0.3	1.79762	6.66667	0.000336	3	3	6	6	3	0	6	14.47	0.0003404	4	9	9
100	1	AHN54238.1	100	AHN54238.1	receptor of activated protein kinase C 1, isoform D [Drosophila melanogaster]	Rack1	0	0	0	0	0	0	0	0	0	0	0	0	0	0	0	0	1	1	1	1	0	1	4.72	0.00010986	0.00011	0.333333	1	0.0769231	1.06796	4.33333	0.000103	3	1	3	3	1	0	3	4.72	8.135e-05	2	6	6
101	2	AAF45678.1;AHN59266.1	101	AAF45678.1	0 genes:. 2 proteins in this group did not match any genes. AAF45678.1:phosphoglycerate mutase 5, isoform A [Drosophila melanogaster] ;AHN59266.1:phosphoglycerate mutase 5, isoform B [Drosophila melanogaster] ;	Pgam5	2	10	10	2	0	10	5.54	0.00052909	0	0	0	0	0	0	0	0	0	0	0	0	0	0	0	0	0.000529	3.33333	1	0.555556	3.14881	6	0.000168	3	4	11	11	4	0	11	22.84	0.00032823	3	4	4
108	2	AAF45510.2;AAF45511.1	108	AAF45510.2	0 genes:. 2 proteins in this group did not match any genes. AAF45510.2:uncharacterized protein Dmel_CG17896, isoform B [Drosophila melanogaster] ;AAF45511.1:uncharacterized protein Dmel_CG17896, isoform A [Drosophila melanogaster] ;	CG17896	1	4	4	1	0	4	3.46	0.00011762	0	0	0	0	0	0	0	0	0	0	0	0	0	0	0	0	0.000118	1.33333	1	0.235294	1.38824	5.66667	8.5e-05	3	3	7	7	3	0	7	10.19	0.00011608	5	7	7
111	1	ABC66168.1	111	ABC66168.1	glutathione S transferase D1, isoform B [Drosophila melanogaster]	GstD1	0	0	0	0	0	0	0	0	2	3	3	2	0	3	9.09	0.00030206	0	0	0	0	0	0	0	0	0.000302	1	1	0.428571	2.51667	2.33333	0.00012	2	0	0	0	0	0	0	0	0	3	5	5
112	1	AAF57558.3	112	AAF57558.3	elongin C, isoform A [Drosophila melanogaster]	EloC	0	0	0	0	0	0	0	0	1	1	1	1	0	1	8.55	0.00017986	0	0	0	0	0	0	0	0	0.00018	0.333333	1	0.0833333	0.465116	4	0.000387	2	0	0	0	0	0	0	0	0	2	4	4
121	1	AAN16131.2	121	AAN16131.2	hu li tai shao, isoform M [Drosophila melanogaster]	hts	21	87	1	1	86	15.3333	33.84	0.00032654	8	28	0	0	28	0	18.94	0	15	66	0	0	66	0	30.78	0	0.000327	60.3333	1	0.849765	0.842784	71	0.000388	3	15	74	0	0	74	37	33.43	0.00044438	17	64	0
123	1	AGB95270.1	123	AGB95270.1	raspberry, isoform D [Drosophila melanogaster]	ras	0	0	0	0	0	0	0	0	1	1	1	1	0	1	1.49	3.919e-05	0	0	0	0	0	0	0	0	3.9e-05	0.333333	1	0.125	0.722222	2.66667	5.4e-05	2	0	0	0	0	0	0	0	0	3	5	5
128	4	AAN10652.1;AFH03610.1;AFH03611.1;AGB92757.1	128	AAN10652.1	0 genes:. 4 proteins in this group did not match any genes. AAN10652.1:connector of kinase to AP-1, isoform D [Drosophila melanogaster] ;AFH03610.1:connector of kinase to AP-1, isoform E [Drosophila melanogaster] ;AFH03611.1:connector of kinase to AP-1, isoform F [Drosophila melanogaster] ;AGB92757.1:connector of kinase to AP-1, isoform G [Drosophila melanogaster] ;	Cka	0	0	0	0	0	0	0	0	1	1	1	1	0	1	2.19	2.883e-05	0	0	0	0	0	0	0	0	2.9e-05	0.333333	1	0.04	0.341176	8.33333	8.5e-05	3	4	6	6	4	0	6	18.08	7.088e-05	6	16	16
160	4	AAF52022.2;AGB95667.1;AHN57174.1;AHN57175.1	160	AAF52022.2	0 genes:. 4 proteins in this group did not match any genes. AAF52022.2:holocarboxylase synthetase, isoform A [Drosophila melanogaster] ;AGB95667.1:holocarboxylase synthetase, isoform B [Drosophila melanogaster] ;AHN57174.1:holocarboxylase synthetase, isoform C [Drosophila melanogaster] ;AHN57175.1:holocarboxylase synthetase, isoform D [Drosophila melanogaster] ;	Hcs	0	0	0	0	0	0	0	0	2	5	5	2	0	5	2.79	0.00010107	0	0	0	0	0	0	0	0	0.000101	1.66667	1	0.263158	1.46377	6.33333	6.9e-05	2	6	8	8	6	0	8	10.66	6.627e-05	7	11	11
164	1	AAF47999.1	164	AAF47999.1	heat shock protein 60A, isoform A [Drosophila melanogaster]	Hsp60A	2	2	2	2	0	2	4.36	5.337e-05	0	0	0	0	0	0	0	0	0	0	0	0	0	0	0	0	5.3e-05	0.666667	1	0.08	0.315476	8.33333	0.000168	2	7	12	12	7	0	12	19.55	0.00018059	7	13	13
166	1	AAN10913.2	166	AAN10913.2	gliotactin, isoform F [Drosophila melanogaster]	Gli	0	0	0	0	0	0	0	0	0	0	0	0	0	0	0	0	2	4	4	2	0	4	3.66	0.00014617	0.000146	1.33333	1	0.333333	4.5625	4	3.2e-05	3	1	4	4	1	0	4	1.67	3.608e-05	5	6	6
167	1	AGB95535.1	167	AGB95535.1	uncharacterized protein Dmel_CG32544, isoform B [Drosophila melanogaster]	CG32544	2	2	2	2	0	2	15.59	0.00016442	0	0	0	0	0	0	0	0	0	0	0	0	0	0	0	0	0.000164	0.666667	1	0.142857	0.530744	4.66667	0.000309	2	6	6	6	6	0	6	50	0.00027817	0	0	0
177	1	AAF48079.1	177	AAF48079.1	alpha1,6-fucosyltransferase [Drosophila melanogaster]	FucT6	0	0	0	0	0	0	0	0	1	1	1	1	0	1	2.91	3.4e-05	0	0	0	0	0	0	0	0	3.4e-05	0.333333	1	0.0833333	0.414634	4	8.2e-05	2	3	10	10	3	0	10	9.21	0.00013931	0	0	0
195	1	AAF50571.1	195	AAF50571.1	secretory 63 [Drosophila melanogaster]	Sec63	0	0	0	0	0	0	0	0	2	12	12	2	0	12	4.65	0.00033535	0	0	0	0	0	0	0	0	0.000335	4	1	0.75	6.09091	5.33333	5.5e-05	3	3	7	7	3	0	7	4.65	8.016e-05	3	6	6
211	1	AAF50531.2	211	AAF50531.2	CG7506 [Drosophila melanogaster]	CG7506	0	0	0	0	0	0	0	0	1	2	2	1	0	2	7.63	0.00017833	0	0	0	0	0	0	0	0	0.000178	0.666667	1	0.0555556	0.45641	12	0.00039	3	4	10	10	4	0	10	22.03	0.0003654	7	15	15
214	1	AGB93559.1	214	AGB93559.1	anaplastic lymphoma kinase, isoform B [Drosophila melanogaster]	Alk	0	0	0	0	0	0	0	0	0	0	0	0	0	0	0	0	6	9	9	6	0	9	8.82	0.00018484	0.000185	3	1	0.473684	4.11111	6.33333	4.5e-05	2	6	12	12	6	0	12	9.41	6.084e-05	6	7	7
216	1	AAF54100.1	216	AAF54100.1	twisted bristles roughened eye [Drosophila melanogaster]	twr	1	2	2	1	0	2	6.49	0.0001653	0	0	0	0	0	0	0	0	0	0	0	0	0	0	0	0	0.000165	0.666667	1	0.25	0.932203	2.66667	0.000177	2	1	3	3	1	0	3	8.11	0.00013984	0	0	0
222	1	ACZ95182.1	222	ACZ95182.1	CG2918, isoform B [Drosophila melanogaster]	CG2918	3	5	5	3	0	5	4.55	8.283e-05	0	0	0	0	0	0	0	0	0	0	0	0	0	0	0	0	8.3e-05	1.66667	1	0.0406504	0.241983	41	0.000343	3	14	41	41	14	0	41	22.21	0.00038305	17	49	49
232	1	AAF52516.1	232	AAF52516.1	CG5958 [Drosophila melanogaster]	CG5958	0	0	0	0	0	0	0	0	1	3	3	1	0	3	4.08	0.00021473	0	0	0	0	0	0	0	0	0.000215	1	1	0.2	1.13158	5	0.00019	2	3	5	5	3	0	5	14.97	0.00014666	3	10	10
234	1	AAF57223.1	234	AAF57223.1	Ac3, isoform A [Drosophila melanogaster]	Ac3	0	0	0	0	0	0	0	0	1	1	1	1	0	1	0.69	1.803e-05	0	0	0	0	0	0	0	0	1.8e-05	0.333333	1	0.0322581	0.276923	10.3333	6.5e-05	3	3	7	7	3	0	7	4.54	5.173e-05	8	22	22
242	7	AAF45925.2;AAN09118.1;AAN09119.1;AGB95081.1;AGB95083.1;AHN59325.1;AHN59326.1	242	AAF45925.2	0 genes:. 7 proteins in this group did not match any genes. AAF45925.2:fasciclin 2, isoform A [Drosophila melanogaster] ;AAN09118.1:fasciclin 2, isoform B [Drosophila melanogaster] ;AAN09119.1:fasciclin 2, isoform C [Drosophila melanogaster] ;AGB95081.1:fasciclin 2, isoform D [Drosophila melanogaster] ;AGB95083.1:fasciclin 2, isoform F [Drosophila melanogaster] ;AHN59325.1:fasciclin 2, isoform G …	Fas2	0	0	0	0	0	0	0	0	0	0	0	0	0	0	0	0	1	2	2	1	0	2	2.63	8.004e-05	8e-05	0.666667	1	0.0149254	0.20202	44.6667	0.000396	3	11	29	29	11	0	29	20.85	0.00028646	14	42	42
244	9	AAF58808.2;ABV53753.2;ABV53754.2;ADV37148.1;AFH07997.1;AGB93394.1;AGB93395.1;AGB93396.1;AGB93397.1	244	AAF58808.2	0 genes:. 9 proteins in this group did not match any genes. AAF58808.2:slowpoke 2, isoform G [Drosophila melanogaster] ;ABV53753.2:slowpoke 2, isoform E [Drosophila melanogaster] ;ABV53754.2:slowpoke 2, isoform D [Drosophila melanogaster] ;ADV37148.1:slowpoke 2, isoform F [Drosophila melanogaster] ;AFH07997.1:slowpoke 2, isoform H [Drosophila melanogaster] ;AGB93394.1:slowpoke 2, isoform I [Droso…	SLO2	0	0	0	0	0	0	0	0	0	0	0	0	0	0	0	0	1	2	2	1	0	2	0.7	4.093e-05	4.1e-05	0.666667	1	0.5	4.55556	1.33333	9e-06	2	1	2	2	1	0	2	1.46	1.01e-05	1	2	2
247	1	AAM71087.1	247	AAM71087.1	G protein gamma 1, isoform C [Drosophila melanogaster]	Ggamma1	0	0	0	0	0	0	0	0	0	0	0	0	0	0	0	0	1	1	1	1	0	1	27.14	0.00049908	0.000499	0.333333	1	0.0384615	0.524711	8.66667	0.000951	3	2	9	9	2	0	9	38.57	0.00110872	1	12	12
250	1	AAF58280.1	250	AAF58280.1	vesicular GABA transporter [Drosophila melanogaster]	VGAT	0	0	0	0	0	0	0	0	0	0	0	0	0	0	0	0	1	1	1	1	0	1	3.64	6.364e-05	6.4e-05	0.333333	1	0.0526316	0.752941	6.33333	8.5e-05	3	2	4	4	2	0	4	5.65	6.283e-05	4	12	12
253	1	AFH03617.1	253	AFH03617.1	CG7627, isoform B [Drosophila melanogaster]	CG7627	0	0	0	0	0	0	0	0	0	0	0	0	0	0	0	0	1	1	1	1	0	1	1.25	2.578e-05	2.6e-05	0.333333	1	0.2	2.88889	1.66667	9e-06	2	0	0	0	0	0	0	0	0	2	3	1
258	1	AAF57215.3	258	AAF57215.3	Lamp1 [Drosophila melanogaster]	Lamp1	0	0	0	0	0	0	0	0	1	3	3	1	0	3	5.35	0.00019852	0	0	0	0	0	0	0	0	0.000199	1	1	0.0731707	0.601208	13.6667	0.000331	3	2	10	10	2	0	10	8.81	0.00027118	2	15	15
275	2	AAF48134.1;AHN59619.1	275	AAF48134.1	0 genes:. 2 proteins in this group did not match any genes. AAF48134.1:Ubiquitin-specific protease 7, isoform B [Drosophila melanogaster] ;AHN59619.1:Ubiquitin-specific protease 7, isoform C [Drosophila melanogaster] ;	Usp7	0	0	0	0	0	0	0	0	1	1	1	1	0	1	1.06	1.864e-05	0	0	0	0	0	0	0	0	1.9e-05	0.333333	1	0.166667	0.904762	2	2.1e-05	2	2	3	3	2	0	3	2.92	2.291e-05	1	3	3
276	1	AAM68751.1	276	AAM68751.1	proteasome beta5 subunit, isoform B [Drosophila melanogaster]	Prosbeta5	0	0	0	0	0	0	0	0	1	1	1	1	0	1	4.96	7.462e-05	0	0	0	0	0	0	0	0	7.5e-05	0.333333	1	0.2	1.13636	1.66667	6.6e-05	2	0	0	0	0	0	0	0	0	1	2	2
296	1	AAZ52824.1	296	AAZ52824.1	serpin 43Ab [Drosophila melanogaster]	Spn43Ab	2	3	3	2	0	3	8.14	0.00011672	0	0	0	0	0	0	0	0	0	0	0	0	0	0	0	0	0.000117	1	1	0.0315789	0.194676	31.6667	0.000601	3	9	16	16	9	0	16	42.75	0.00035108	18	52	52
320	1	AGB94568.1	320	AGB94568.1	uncharacterized protein Dmel_CG12355, isoform E [Drosophila melanogaster]	CG12355	0	0	0	0	0	0	0	0	0	0	0	0	0	0	0	0	1	1	1	1	0	1	8.82	0.00017125	0.000171	0.333333	1	0.0588235	0.773756	5.66667	0.000221	3	1	8	8	1	0	8	8.82	0.00033817	3	5	5
322	1	AAF50405.1	322	AAF50405.1	sepia [Drosophila melanogaster]	se	0	0	0	0	0	0	0	0	0	0	0	0	0	0	0	0	1	1	1	1	0	1	7.82	0.00014377	0.000144	0.333333	1	0.05	0.682464	6.66667	0.000211	3	3	4	4	3	0	4	15.23	0.00014195	4	7	7
323	2	AAF48130.1;AAN09306.2	323	AAF48130.1	0 genes:. 2 proteins in this group did not match any genes. AAF48130.1:regucalcin, isoform C [Drosophila melanogaster] ;AAN09306.2:regucalcin, isoform D [Drosophila melanogaster] ;	regucalcin	4	13	13	4	0	13	13.53	0.00065603	0	0	0	0	0	0	0	0	0	0	0	0	0	0	0	0	0.000656	4.33333	1	0.464286	2.71074	9.33333	0.000242	3	5	12	12	5	0	12	28.05	0.00034152	5	10	10
336	1	AGB94091.1	336	AGB94091.1	glutamic acid decarboxylase 1, isoform D [Drosophila melanogaster]	Gad1	2	4	4	2	0	4	6.67	0.00011993	0	0	0	0	0	0	0	0	0	0	0	0	0	0	0	0	0.00012	1.33333	1	0.0412371	0.248963	32.3333	0.000482	3	9	30	30	9	0	30	22.55	0.00050726	13	50	50
339	2	AAF58074.2;AHN56269.1	339	AAF58074.2	0 genes:. 2 proteins in this group did not match any genes. AAF58074.2:CG8399, isoform A [Drosophila melanogaster] ;AHN56269.1:CG8399, isoform B [Drosophila melanogaster] ;	CG8399	0	0	0	0	0	0	0	0	0	0	0	0	0	0	0	0	1	1	1	1	0	1	3.09	5.4e-05	5.4e-05	0.333333	1	0.0434783	0.568421	7.66667	9.5e-05	3	4	11	11	4	0	11	7.88	0.00014661	3	5	5
346	1	AAF58468.2	346	AAF58468.2	CG8768 [Drosophila melanogaster]	CG8768	0	0	0	0	0	0	0	0	2	3	3	2	0	3	6.29	0.00020904	0	0	0	0	0	0	0	0	0.000209	1	1	0.6	3.48333	1.66667	6e-05	2	0	0	0	0	0	0	0	0	1	3	3
355	1	AAS64669.1	355	AAS64669.1	protein kinase, cAMP-dependent, catalytic subunit 1, isoform C [Drosophila melanogaster]	Pka-C1	0	0	0	0	0	0	0	0	2	5	5	2	0	5	6.8	0.00029806	0	0	0	0	0	0	0	0	0.000298	1.66667	1	0.104167	0.85879	16	0.000347	3	7	20	20	7	0	20	21.81	0.00048858	10	26	26
364	1	AAF59034.1	364	AAF59034.1	dynactin 2, p50 subunit [Drosophila melanogaster]	DCTN2-p50	2	3	3	2	0	3	9.21	0.00012072	0	0	0	0	0	0	0	0	0	0	0	0	0	0	0	0	0.000121	1	1	0.6	2.46939	1.66667	4.9e-05	2	0	0	0	0	0	0	0	0	2	2	2
376	1	AAG22157.1	376	AAG22157.1	rhodopsin 3 [Drosophila melanogaster]	Rh3	0	0	0	0	0	0	0	0	1	8	8	1	0	8	4.18	0.00043954	0	0	0	0	0	0	0	0	0.00044	2.66667	1	0.117647	1.02804	22.6667	0.000428	3	6	21	19	5	2	20.5833	14.88	0.00046344	7	39	38
382	3	ACL83474.1;ACL83475.1;ACZ94829.1	382	ACL83474.1	0 genes:. 3 proteins in this group did not match any genes. ACL83474.1:dementin, isoform F [Drosophila melanogaster] ;ACL83475.1:dementin, isoform G [Drosophila melanogaster] ;ACZ94829.1:dementin, isoform H [Drosophila melanogaster] ;	Dmtn	0	0	0	0	0	0	0	0	1	1	1	1	0	1	3.13	3.298e-05	0	0	0	0	0	0	0	0	3.3e-05	0.333333	1	0.2	1.1	1.66667	3e-05	2	1	2	2	1	0	2	3.92	2.703e-05	3	3	3
391	1	AHN59678.1	391	AHN59678.1	Tim9a, isoform B [Drosophila melanogaster]	Tim9a	3	4	4	3	0	4	40	0.00064382	0	0	0	0	0	0	0	0	0	0	0	0	0	0	0	0	0.000644	1.33333	1	0.0625	0.378601	21.3333	0.001701	3	4	7	7	4	0	7	47.37	0.00063541	6	25	25
392	1	ABW08688.1	392	ABW08688.1	fasciclin 1, isoform D [Drosophila melanogaster]	Fas1	13	41	0	0	41	13.6667	20.09	0.00031567	10	144	0	0	144	0	20.39	0	19	71	0	0	71	0	33.53	0	0.000316	85.3333	1	0.151032	0.236882	565	0.001334	3	30	277	2	1	275	35.2353	49.24	0.00045898	42	621	6
403	1	AGB92974.1	404	AGB92974.1	CG5945, isoform B [Drosophila melanogaster]	CG5945	0	0	0	0	0	0	0	0	0	0	0	0	0	0	0	0	1	1	1	1	0	1	6.4	0.00013974	0.00014	0.333333	1	0.047619	0.648148	7	0.000216	3	2	6	6	2	0	6	6.4	0.00020696	5	8	8
417	1	AGB95429.1	419	AGB95429.1	membrane steroid binding protein, isoform C [Drosophila melanogaster]	MSBP	0	0	0	0	0	0	0	0	2	8	8	2	0	8	10.48	0.00067881	0	0	0	0	0	0	0	0	0.000679	2.66667	1	0.235294	1.86027	11.3333	0.000365	3	7	16	16	7	0	16	40.73	0.00055635	3	8	8
420	4	AAF51564.1;ACZ94129.1;ACZ94130.1;AFH03490.1	422	AAF51564.1	0 genes:. 4 proteins in this group did not match any genes. AAF51564.1:galectin, isoform A [Drosophila melanogaster] ;ACZ94129.1:galectin, isoform B [Drosophila melanogaster] ;ACZ94130.1:galectin, isoform E [Drosophila melanogaster] ;AFH03490.1:galectin, isoform D [Drosophila melanogaster] ;	galectin	0	0	0	0	0	0	0	0	1	4	4	1	0	4	5.77	0.00016734	0	0	0	0	0	0	0	0	0.000167	1.33333	1	0.444444	4.07317	3	4.1e-05	3	2	3	3	2	0	3	7.55	5.143e-05	3	3	3
421	2	AAF58059.1;AAM70954.1	423	AAF58059.1	0 genes:. 2 proteins in this group did not match any genes. AAF58059.1:glutamate oxaloacetate transaminase 1, isoform A [Drosophila melanogaster] ;AAM70954.1:glutamate oxaloacetate transaminase 1, isoform B [Drosophila melanogaster] ;	Got1	0	0	0	0	0	0	0	0	1	4	4	1	0	4	2.88	0.00020234	0	0	0	0	0	0	0	0	0.000202	1.33333	1	0.111111	0.90991	12	0.000222	3	3	10	10	3	0	10	12.5	0.00020729	8	14	14
424	1	AHN56507.1	426	AHN56507.1	windpipe, isoform E [Drosophila melanogaster]	wdp	0	0	0	0	0	0	0	0	0	0	0	0	0	0	0	0	1	1	1	1	0	1	2.81	5.16e-05	5.2e-05	0.333333	1	0.0769231	0.658228	4.33333	7.9e-05	2	4	6	6	4	0	6	13.29	7.643e-05	0	0	0
442	1	AFH07458.1	444	AFH07458.1	kekkon5, isoform D [Drosophila melanogaster]	kek5	0	0	0	0	0	0	0	0	0	0	0	0	0	0	0	0	1	1	1	1	0	1	1.5	3.752e-05	3.8e-05	0.333333	1	0.25	2.23529	1.33333	1.7e-05	2	1	2	2	1	0	2	2.47	1.853e-05	2	2	2
458	1	AAF56086.1	460	AAF56086.1	uncharacterized protein Dmel_CG17121 [Drosophila melanogaster]	CG17121	0	0	0	0	0	0	0	0	1	1	1	1	0	1	5.54	5.829e-05	0	0	0	0	0	0	0	0	5.8e-05	0.333333	1	0.0909091	0.517857	3.66667	0.000112	2	2	3	3	2	0	3	6.65	7.166e-05	3	8	8
475	2	AAF50039.2;AGB94411.1	478	AAF50039.2	0 genes:. 2 proteins in this group did not match any genes. AAF50039.2:CG6084, isoform A [Drosophila melanogaster] ;AGB94411.1:CG6084, isoform D [Drosophila melanogaster] ;	CG6084	0	0	0	0	0	0	0	0	1	1	1	1	0	1	2.53	6.659e-05	0	0	0	0	0	0	0	0	6.7e-05	0.333333	1	0.0625	0.368132	5.33333	0.000182	2	0	0	0	0	0	0	0	0	5	11	11
491	1	AAM71091.1	494	AAM71091.1	phosphoglucose isomerase, isoform C [Drosophila melanogaster]	Pgi	0	0	0	0	0	0	0	0	1	3	3	1	0	3	2.69	0.00011314	0	0	0	0	0	0	0	0	0.000113	1	1	0.0291262	0.238397	34.3333	0.000474	3	5	31	31	5	0	31	10.75	0.00047908	9	41	41
498	1	AAF46442.2	501	AAF46442.2	CG7033 [Drosophila melanogaster]	CG7033	0	0	0	0	0	0	0	0	1	4	4	1	0	4	2.62	0.00015733	0	0	0	0	0	0	0	0	0.000157	1.33333	1	0.5	4.13158	2.66667	3.8e-05	3	2	2	2	2	0	2	8.04	3.224e-05	2	4	4
504	1	AIC64007.1	507	AIC64007.1	ATP synthase F0 subunit 8 (mitochondrion) [Drosophila melanogaster]	ATP8	0	0	0	0	0	0	0	0	1	2	2	1	0	2	18.87	0.00079408	0	0	0	0	0	0	0	0	0.000794	0.666667	1	0.153846	0.920046	4.33333	0.000863	2	0	0	0	0	0	0	0	0	3	11	11
515	1	AAF58029.1	519	AAF58029.1	kinesin heavy chain [Drosophila melanogaster]	Khc	3	4	4	3	0	4	5.13	6.273e-05	0	0	0	0	0	0	0	0	0	0	0	0	0	0	0	0	6.3e-05	1.33333	1	0.5	2.03226	2.66667	3.1e-05	2	2	3	3	2	0	3	3.69	2.653e-05	3	5	5
517	1	ACZ94162.1	521	ACZ94162.1	inebriated, isoform F [Drosophila melanogaster]	ine	0	0	0	0	0	0	0	0	1	1	1	1	0	1	1.48	2.232e-05	0	0	0	0	0	0	0	0	2.2e-05	0.333333	1	0.166667	1.29412	2	1.7e-05	3	1	2	2	1	0	2	1.06	1.829e-05	2	2	2
520	1	AGB92596.1	525	AGB92596.1	hoepel1, isoform I [Drosophila melanogaster]	hoe1	0	0	0	0	0	0	0	0	1	3	0	0	3	1.5	1.35	3.887e-05	0	0	0	0	0	0	0	0	3.9e-05	1	1	0.0422535	0.142857	23.6667	0.000273	2	3	10	0	0	10	0	5.91	0	6	38	2
525	1	AAN13685.1	530	AAN13685.1	Synapse-associated protein 47kD, isoform E [Drosophila melanogaster]	Sap47	2	8	0	0	8	0	5.81	0	1	4	0	0	4	2	2.18	7.638e-05	0	0	0	0	0	0	0	0	7.6e-05	4	1	0.0857143	0.255034	46.6667	0.000298	3	5	40	0	0	40	20	14.52	0.00031301	13	61	4
527	1	AHN56513.1	532	AHN56513.1	uncharacterized protein Dmel_CG13506, isoform B [Drosophila melanogaster]	CG13506	1	2	2	1	0	2	2.58	6.08e-05	0	0	0	0	0	0	0	0	0	0	0	0	0	0	0	0	6.1e-05	0.666667	1	0.0869565	0.525862	7.66667	0.000116	3	2	3	3	2	0	3	6.56	5.143e-05	4	9	9
529	2	ABV53593.1;ACL82868.1	534	ABV53593.1	0 genes:. 2 proteins in this group did not match any genes. ABV53593.1:eukaryotic translation initiation factor 4G, isoform B [Drosophila melanogaster] ;ACL82868.1:eukaryotic translation initiation factor 4G, isoform C [Drosophila melanogaster] ;	eIF4G	0	0	0	0	0	0	0	0	0	0	0	0	0	0	0	0	1	2	2	1	0	2	1.15	3.641e-05	3.6e-05	0.666667	1	0.333333	3	2	1.2e-05	2	0	0	0	0	0	0	0	0	1	3	3
537	1	AAF46062.3	542	AAF46062.3	CG3160 [Drosophila melanogaster]	CG3160	0	0	0	0	0	0	0	0	1	2	2	1	0	2	1.84	4.295e-05	0	0	0	0	0	0	0	0	4.3e-05	0.666667	1	0.333333	1.86957	2	2.3e-05	2	1	2	2	1	0	2	1.33	1.76e-05	3	4	4
542	1	AFH06760.1	547	AFH06760.1	plexin B, isoform B [Drosophila melanogaster]	PlexB	0	0	0	0	0	0	0	0	2	3	3	2	0	3	1.17	3.078e-05	0	0	0	0	0	0	0	0	3.1e-05	1	1	0.75	3.875	1.33333	8e-06	2	2	2	2	2	0	2	1.61	8.41e-06	1	2	2
549	1	AGB94918.1	554	AGB94918.1	ADP ribosylation factor at 79F, isoform J [Drosophila melanogaster]	Arf79F	0	0	0	0	0	0	0	0	1	1	1	1	0	1	5.49	0.00011562	0	0	0	0	0	0	0	0	0.000116	0.333333	1	0.0263158	0.141119	12.6667	0.000822	2	5	24	19	3	5	23.5238	42.31	0.00111459	3	14	14
555	1	AHN54599.1	560	AHN54599.1	uncharacterized protein Dmel_CG10132, isoform B [Drosophila melanogaster]	CG10132	0	0	0	0	0	0	0	0	2	3	3	2	0	3	3.89	4.638e-05	0	0	0	0	0	0	0	0	4.6e-05	1	1	0.0205479	0.164875	48.6667	0.000279	3	16	59	59	16	0	59	22.19	0.00037383	19	56	56
561	1	AFH04365.1	566	AFH04365.1	heat shock protein 23, isoform B [Drosophila melanogaster]	Hsp23	3	9	9	3	0	9	23.12	0.00073987	0	0	0	0	0	0	0	0	0	0	0	0	0	0	0	0	0.00074	3	1	0.214286	1.30742	14	0.000566	3	3	8	8	3	0	8	20.97	0.0003709	8	21	21
562	2	AAF47227.2;ACL83211.1	567	AAF47227.2	0 genes:. 2 proteins in this group did not match any genes. AAF47227.2:nucleosome remodeling factor - 38kD, isoform A [Drosophila melanogaster] ;ACL83211.1:nucleosome remodeling factor - 38kD, isoform B [Drosophila melanogaster] ;	Nurf-38	4	6	6	4	0	6	12.13	0.00027143	0	0	0	0	0	0	0	0	0	0	0	0	0	0	0	0	0.000271	2	1	0.193548	1.18341	10.3333	0.000229	3	4	5	5	4	0	5	22.49	0.00012756	8	16	16
565	2	AAN12232.2;AGB94152.1	570	AAN12232.2	0 genes:. 2 proteins in this group did not match any genes. AAN12232.2:uncharacterized protein Dmel_CG33523, isoform D [Drosophila melanogaster] ;AGB94152.1:uncharacterized protein Dmel_CG33523, isoform F [Drosophila melanogaster] ;	CG33523	0	0	0	0	0	0	0	0	1	1	1	1	0	1	2.81	4.226e-05	0	0	0	0	0	0	0	0	4.2e-05	0.333333	1	0.2	1.05	1.66667	4e-05	2	2	3	3	2	0	3	7.43	5.195e-05	2	2	2
566	4	AAF57160.1;AAN14275.1;ACZ95077.1;AGB96524.1	571	AAF57160.1	0 genes:. 4 proteins in this group did not match any genes. AAF57160.1:coat protein (coatomer) gamma, isoform A [Drosophila melanogaster] ;AAN14275.1:coat protein (coatomer) gamma, isoform B [Drosophila melanogaster] ;ACZ95077.1:coat protein (coatomer) gamma, isoform C [Drosophila melanogaster] ;AGB96524.1:coat protein (coatomer) gamma, isoform D [Drosophila melanogaster] ;	gammaCOP	0	0	0	0	0	0	0	0	3	6	6	3	0	6	5.23	0.00014364	0	0	0	0	0	0	0	0	0.000144	2	1	0.315789	1.73494	6.33333	8.3e-05	2	4	9	9	4	0	9	8.53	8.829e-05	6	10	10
567	1	ELP57405.1	572	ELP57405.1	sarcoplasmic calcium-binding protein 1, isoform B [Drosophila melanogaster]	Scp1	0	0	0	0	0	0	0	0	0	0	0	0	0	0	0	0	2	6	6	2	0	6	21.16	0.00110907	0.001109	2	1	0.0437956	0.599784	45.6667	0.001849	3	7	26	26	7	0	26	45.5	0.00118629	9	51	51
572	6	AAF55702.2;AAN13811.1;ACZ94953.1;AGB96121.1;AGB96122.1;AGB96123.1	577	AAF55702.2	0 genes:. 6 proteins in this group did not match any genes. AAF55702.2:CG4662, isoform A [Drosophila melanogaster] ;AAN13811.1:CG4662, isoform B [Drosophila melanogaster] ;ACZ94953.1:CG4662, isoform C [Drosophila melanogaster] ;AGB96121.1:CG4662, isoform D [Drosophila melanogaster] ;AGB96122.1:CG4662, isoform E [Drosophila melanogaster] ;AGB96123.1:CG4662, isoform F [Drosophila melanogaster] ;	CG4662	0	0	0	0	0	0	0	0	1	5	5	1	0	5	3.02	0.0002117	0	0	0	0	0	0	0	0	0.000212	1.66667	1	0.357143	1.85965	4.66667	0.000114	2	3	10	10	3	0	10	9.26	0.00017351	2	4	4
579	3	AHN54621.1;AHN54622.1;AHN54623.1	584	AHN54621.1	0 genes:. 3 proteins in this group did not match any genes. AHN54621.1:CG9331, isoform M [Drosophila melanogaster] ;AHN54622.1:CG9331, isoform K [Drosophila melanogaster] ;AHN54623.1:CG9331, isoform L [Drosophila melanogaster] ;	CG9331	0	0	0	0	0	0	0	0	2	4	4	2	0	4	8.52	0.00023124	0	0	0	0	0	0	0	0	0.000231	1.33333	1	0.333333	1.83333	4	0.000126	2	0	0	0	0	0	0	0	0	2	3	3
587	3	AAF46354.1;AAF46355.2;AAN09228.1	592	AAF46354.1	0 genes:. 3 proteins in this group did not match any genes. AAF46354.1:thioredoxin reductase-1, isoform A [Drosophila melanogaster] ;AAF46355.2:thioredoxin reductase-1, isoform B [Drosophila melanogaster] ;AAN09228.1:thioredoxin reductase-1, isoform C [Drosophila melanogaster] ;	Trxr-1	0	0	0	0	0	0	0	0	1	1	1	1	0	1	3.26	4.286e-05	0	0	0	0	0	0	0	0	4.3e-05	0.333333	1	0.00961538	0.0800745	34.6667	0.000537	3	8	29	29	8	0	29	33.2	0.00050932	12	51	51
589	2	AAN11751.1;AFH04464.1	594	AAN11751.1	0 genes:. 2 proteins in this group did not match any genes. AAN11751.1:CG4729, isoform C [Drosophila melanogaster] ;AFH04464.1:CG4729, isoform E [Drosophila melanogaster] ;	CG4729	0	0	0	0	0	0	0	0	0	0	0	0	0	0	0	0	3	9	9	3	0	9	12.95	0.00081456	0.000815	3	1	0.155172	2.14474	19.3333	0.00038	3	6	18	18	6	0	18	22.54	0.00040213	8	30	30
617	3	AAN13479.1;AAX52944.1;AFH06346.1	622	AAN13479.1	0 genes:. 3 proteins in this group did not match any genes. AAN13479.1:pugilist, isoform C [Drosophila melanogaster] ;AAX52944.1:pugilist, isoform D [Drosophila melanogaster] ;AFH06346.1:pugilist, isoform E [Drosophila melanogaster] ;	pug	0	0	0	0	0	0	0	0	3	6	6	3	0	6	4.82	0.00013518	0	0	0	0	0	0	0	0	0.000135	2	1	0.352941	2.8125	5.66667	4.8e-05	3	4	5	5	4	0	5	6.75	4.616e-05	3	3	3
636	2	AAG22162.3;AHN57430.1	641	AAG22162.3	0 genes:. 2 proteins in this group did not match any genes. AAG22162.3:CG5191, isoform B [Drosophila melanogaster] ;AHN57430.1:CG5191, isoform F [Drosophila melanogaster] ;	CG5191	0	0	0	0	0	0	0	0	1	2	2	1	0	2	1.81	7.624e-05	0	0	0	0	0	0	0	0	7.6e-05	0.666667	1	0.5	2.71429	1.33333	2.8e-05	2	1	2	2	1	0	2	5.62	3.124e-05	1	2	2
661	2	AAF49227.2;ACZ94736.1	666	AAF49227.2	0 genes:. 2 proteins in this group did not match any genes. AAF49227.2:I'm not dead yet, isoform B [Drosophila melanogaster] ;ACZ94736.1:I'm not dead yet, isoform D [Drosophila melanogaster] ;	Indy	0	0	0	0	0	0	0	0	1	1	1	1	0	1	2.71	3.567e-05	0	0	0	0	0	0	0	0	3.6e-05	0.333333	1	0.142857	0.75	2.33333	4.8e-05	2	1	2	2	1	0	2	2.54	2.923e-05	0	0	0
665	2	AAF50186.2;AAN11940.1	670	AAF50186.2	0 genes:. 2 proteins in this group did not match any genes. AAF50186.2:CG6707, isoform B [Drosophila melanogaster] ;AAN11940.1:CG6707, isoform C [Drosophila melanogaster] ;	CG6707	0	0	0	0	0	0	0	0	4	9	9	4	0	9	21.65	0.00081986	0	0	0	0	0	0	0	0	0.00082	3	1	0.391304	2.31638	7.66667	0.000354	2	0	0	0	0	0	0	0	0	6	18	18
671	2	AAF51414.2;AGB92392.1	676	AAF51414.2	0 genes:. 2 proteins in this group did not match any genes. AAF51414.2:CG4577, isoform A [Drosophila melanogaster] ;AGB92392.1:CG4577, isoform B [Drosophila melanogaster] ;	CG4577	0	0	0	0	0	0	0	0	0	0	0	0	0	0	0	0	1	1	1	1	0	1	4.72	7.851e-05	7.9e-05	0.333333	1	0.030303	0.403061	11	0.000196	3	3	13	13	3	0	13	15.06	0.00025192	2	8	8
673	1	AAM68671.1	678	AAM68671.1	CG8839, isoform E [Drosophila melanogaster]	CG8839	0	0	0	0	0	0	0	0	0	0	0	0	0	0	0	0	1	1	1	1	0	1	5.86	6.604e-05	6.6e-05	0.333333	1	0.0294118	0.39521	11.3333	0.000167	3	3	12	12	3	0	12	11.53	0.00019562	5	12	12
677	1	ACZ94513.1	682	ACZ94513.1	NADH dehydrogenase (ubiquinone) B12 subunit, isoform E [Drosophila melanogaster]	ND-B12	1	2	2	1	0	2	10	0.00027801	0	0	0	0	0	0	0	0	0	0	0	0	0	0	0	0	0.000278	0.666667	1	0.142857	0.839879	4.66667	0.000331	3	1	5	5	1	0	5	10	0.00039197	2	5	5
684	2	AAF49668.2;AGB94560.1	689	AAF49668.2	0 genes:. 2 proteins in this group did not match any genes. AAF49668.2:Glycyl-tRNA synthetase, isoform A [Drosophila melanogaster] ;AGB94560.1:Glycyl-tRNA synthetase, isoform C [Drosophila melanogaster] ;	GlyRS	0	0	0	0	0	0	0	0	1	7	7	1	0	7	1.91	0.00021694	0	0	0	0	0	0	0	0	0.000217	2.33333	1	0.636364	5.16667	3.66667	4.2e-05	3	1	3	3	1	0	3	1.91	3.81e-05	4	4	4
691	1	AHN55939.1	696	AHN55939.1	uncharacterized protein Dmel_CG11665, isoform B [Drosophila melanogaster]	CG11665	0	0	0	0	0	0	0	0	1	1	1	1	0	1	2.89	3.198e-05	0	0	0	0	0	0	0	0	3.2e-05	0.333333	1	0.142857	1.18519	2.33333	2.7e-05	3	2	2	2	2	0	2	6.69	2.621e-05	1	3	3
696	1	ABW08627.2	701	ABW08627.2	diuretic hormone 44, isoform C [Drosophila melanogaster]	Dh44	0	0	0	0	0	0	0	0	1	6	6	1	0	6	4.21	0.00035466	0	0	0	0	0	0	0	0	0.000355	2	1	0.75	3.7766	2.66667	9.4e-05	2	2	5	5	2	0	5	11.52	0.00012112	0	0	0
713	1	AGB96211.1	718	AGB96211.1	retinol dehydrogenase B, isoform B [Drosophila melanogaster]	rdhB	0	0	0	0	0	0	0	0	0	0	0	0	0	0	0	0	1	1	1	1	0	1	6.45	0.00014087	0.000141	0.333333	1	0.04	0.568548	8.33333	0.000248	3	2	2	2	2	0	2	15.73	6.954e-05	5	14	14
726	5	AAF50434.1;AAN12002.1;AAN12004.1;ACL83265.2;ACL83266.1	731	AAF50434.1	0 genes:. 5 proteins in this group did not match any genes. AAF50434.1:isocitrate dehydrogenase, isoform C [Drosophila melanogaster] ;AAN12002.1:isocitrate dehydrogenase, isoform D [Drosophila melanogaster] ;AAN12004.1:isocitrate dehydrogenase, isoform F [Drosophila melanogaster] ;ACL83265.2:isocitrate dehydrogenase, isoform K [Drosophila melanogaster] ;ACL83266.1:isocitrate dehydrogenase, isofor…	Idh	5	10	10	5	0	10	11.09	0.00032603	0	0	0	0	0	0	0	0	0	0	0	0	0	0	0	0	0.000326	3.33333	1	0.196078	1.1769	17	0.000277	3	7	15	15	7	0	15	21.54	0.0002758	12	24	24
730	3	AAF45600.2;ADV37606.1;AHN59242.1	735	AAF45600.2	0 genes:. 3 proteins in this group did not match any genes. AAF45600.2:dishevelled associated activator of morphogenesis, isoform A [Drosophila melanogaster] ;ADV37606.1:dishevelled associated activator of morphogenesis, isoform D [Drosophila melanogaster] ;AHN59242.1:dishevelled associated activator of morphogenesis, isoform G [Drosophila melanogaster] ;	DAAM	0	0	0	0	0	0	0	0	0	0	0	0	0	0	0	0	2	2	2	2	0	2	3.68	6.272e-05	6.3e-05	0.666667	1	0.5	4.2	1.33333	1.5e-05	2	2	2	2	2	0	2	2.96	1.548e-05	0	0	0
735	1	AGB93265.1	740	AGB93265.1	Rab2, isoform B [Drosophila melanogaster]	Rab2	0	0	0	0	0	0	0	0	1	1	1	1	0	1	5.16	9.879e-05	0	0	0	0	0	0	0	0	9.9e-05	0.333333	1	0.0217391	0.178058	15.3333	0.000556	3	4	16	16	4	0	16	19.72	0.00064777	8	19	19
751	2	ACL83006.1;AHN54186.1	757	ACL83006.1	0 genes:. 2 proteins in this group did not match any genes. ACL83006.1:CG9527, isoform B [Drosophila melanogaster] ;AHN54186.1:CG9527, isoform D [Drosophila melanogaster] ;	CG9527	1	2	2	1	0	2	2.49	4.224e-05	0	0	0	0	0	0	0	0	0	0	0	0	0	0	0	0	4.2e-05	0.666667	1	0.166667	0.608696	4	6.9e-05	2	4	10	10	4	0	10	10.36	0.00011911	2	2	2
753	1	AAN11767.1	759	AAN11767.1	flower, isoform A [Drosophila melanogaster]	fwe	0	0	0	0	0	0	0	0	1	1	1	1	0	1	4.64	0.00010847	0	0	0	0	0	0	0	0	0.000108	0.333333	1	0.142857	0.760563	2.33333	0.000142	2	3	4	4	3	0	4	24.23	0.0001778	2	3	3
757	1	AAF50632.2	763	AAF50632.2	surfeit 1 [Drosophila melanogaster]	Surf1	0	0	0	0	0	0	0	0	0	0	0	0	0	0	0	0	1	1	1	1	0	1	6	0.00011645	0.000116	0.333333	1	0.0666667	0.935484	5	0.000124	3	2	3	3	2	0	3	16.33	8.623e-05	4	9	9
763	1	AAF46294.1	769	AAF46294.1	YKT6 v-SNARE [Drosophila melanogaster]	Ykt6	2	4	4	2	0	4	12.56	0.00030735	0	0	0	0	0	0	0	0	0	0	0	0	0	0	0	0	0.000307	1.33333	1	0.2	1.21825	6.66667	0.000252	3	1	4	4	1	0	4	12.56	0.00017333	2	10	10
780	1	AGB96522.1	786	AGB96522.1	G protein-coupled receptor kinase 2, isoform B [Drosophila melanogaster]	Gprk2	0	0	0	0	0	0	0	0	1	4	4	1	0	4	2.24	0.00011789	0	0	0	0	0	0	0	0	0.000118	1.33333	1	0.307692	1.81538	4.33333	6.5e-05	2	0	0	0	0	0	0	0	0	6	10	10
781	1	AAF54591.1	787	AAF54591.1	Ugt86Da [Drosophila melanogaster]	Ugt86Da	0	0	0	0	0	0	0	0	4	5	5	4	0	5	10.23	0.00019927	0	0	0	0	0	0	0	0	0.000199	1.66667	1	0.5	3.98	3.33333	5e-05	3	2	3	3	2	0	3	5.3	4.9e-05	2	2	2
788	4	AAF52847.1;AAF52848.1;AFH03634.1;AHN54306.1	794	AAF52847.1	0 genes:. 4 proteins in this group did not match any genes. AAF52847.1:translocation protein 1, isoform A [Drosophila melanogaster] ;AAF52848.1:translocation protein 1, isoform B [Drosophila melanogaster] ;AFH03634.1:translocation protein 1, isoform C [Drosophila melanogaster] ;AHN54306.1:translocation protein 1, isoform D [Drosophila melanogaster] ;	Trp1	0	0	0	0	0	0	0	0	1	3	3	1	0	3	2.41	0.00015212	0	0	0	0	0	0	0	0	0.000152	1	1	0.272727	2.2029	3.66667	6.9e-05	3	3	4	4	3	0	4	9.4	8.312e-05	2	4	4
796	1	AAF47112.1	802	AAF47112.1	CG3803 [Drosophila melanogaster]	CG3803	0	0	0	0	0	0	0	0	1	2	2	1	0	2	3.05	0.00010709	0	0	0	0	0	0	0	0	0.000107	0.666667	1	0.222222	1.11458	3	9.6e-05	2	3	6	6	3	0	6	10.69	0.00013165	0	0	0
812	1	AAF49304.3	818	AAF49304.3	NUCB1 [Drosophila melanogaster]	NUCB1	1	2	2	1	0	2	2.28	5.375e-05	0	0	0	0	0	0	0	0	0	0	0	0	0	0	0	0	5.4e-05	0.666667	1	0.333333	1.35	2	4e-05	2	0	0	0	0	0	0	0	0	2	2	2
819	1	AAM68189.1	825	AAM68189.1	uncharacterized protein Dmel_CG30291 [Drosophila melanogaster]	CG30291	0	0	0	0	0	0	0	0	1	1	1	1	0	1	2.75	4.134e-05	0	0	0	0	0	0	0	0	4.1e-05	0.333333	1	0.1	0.788462	3.33333	5.2e-05	3	2	5	5	2	0	5	6.88	8.471e-05	2	3	3
820	1	AAF48503.1	826	AAF48503.1	T-cp1zeta [Drosophila melanogaster]	Tcp-1zeta	3	4	4	3	0	4	7.69	0.00011475	0	0	0	0	0	0	0	0	0	0	0	0	0	0	0	0	0.000115	1.33333	1	0.8	3.19444	1.66667	3.6e-05	2	1	2	2	1	0	2	5.63	3.236e-05	2	3	3
827	1	AAO41355.4	833	AAO41355.4	juvenile hormone epoxide hydrolase 2, isoform D [Drosophila melanogaster]	Jheh2	1	4	4	1	0	4	3.24	0.0001321	0	0	0	0	0	0	0	0	0	0	0	0	0	0	0	0	0.000132	1.33333	1	0.0540541	0.311321	24.6667	0.000424	3	8	38	38	8	0	38	32.4	0.00070775	6	23	23
828	1	AAF51320.1	834	AAF51320.1	glutamate oxaloacetate transaminase 2, isoform A [Drosophila melanogaster]	Got2	3	5	5	3	0	5	9.91	0.00018031	0	0	0	0	0	0	0	0	0	0	0	0	0	0	0	0	0.00018	1.66667	1	0.0833333	0.5	20	0.00036	3	7	14	14	7	0	14	25.47	0.00028473	11	26	26
835	1	AGB94291.1	842	AGB94291.1	signal recognition particle receptor beta, isoform B [Drosophila melanogaster]	SrpRbeta	0	0	0	0	0	0	0	0	1	2	2	1	0	2	5.33	0.00017249	0	0	0	0	0	0	0	0	0.000172	0.666667	1	0.125	1.01775	5.33333	0.000169	3	3	6	6	3	0	6	23.77	0.00021205	3	7	7
839	1	AAF59290.1	846	AAF59290.1	cytochrome P450-9b2 [Drosophila melanogaster]	Cyp9b2	0	0	0	0	0	0	0	0	2	3	3	2	0	3	4.36	0.00012501	0	0	0	0	0	0	0	0	0.000125	1	1	0.0789474	0.462963	12.6667	0.00027	2	0	0	0	0	0	0	0	0	10	27	27
842	1	AGB92726.1	849	AGB92726.1	neither inactivation nor afterpotential C, isoform D [Drosophila melanogaster]	ninaC	23	123	0	0	123	0	20.62	0	38	333	0	0	333	0	41.15	0	41	219	2	1	217	7.78667	37	0.00023968	0.00024	225	1	0.949367	1.88976	237	0.000127	2	50	328	6	2	322	24.5769	50.93	0.00018673	58	281	2
843	1	AAF49948.1	850	AAF49948.1	carbonic anhydrase 2, isoform A [Drosophila melanogaster]	CAH2	0	0	0	0	0	0	0	0	0	0	0	0	0	0	0	0	1	1	1	1	0	1	5.07	0.00010429	0.000104	0.333333	1	0.04	0.562162	8.33333	0.000185	3	3	4	4	3	0	4	11.94	0.00010297	6	14	14
846	1	AHN59730.1	853	AHN59730.1	NADH dehydrogenase (ubiquinone) B18 subunit, isoform C [Drosophila melanogaster]	ND-B18	2	5	5	2	0	5	18.8	0.00065345	0	0	0	0	0	0	0	0	0	0	0	0	0	0	0	0	0.000653	1.66667	1	0.045045	0.280739	37	0.002326	3	3	11	11	3	0	11	30.77	0.00081075	5	67	67
847	1	AAO41269.1	854	AAO41269.1	ergic53, isoform B [Drosophila melanogaster]	ergic53	1	2	2	1	0	2	4.1	5.973e-05	0	0	0	0	0	0	0	0	0	0	0	0	0	0	0	0	6e-05	0.666667	1	0.0333333	0.196078	20	0.000306	3	8	27	27	8	0	27	24.22	0.00045475	6	23	23
861	9	AAO41166.2;AAS64655.1;AAS64657.2;ACZ94200.1;ACZ94201.1;ACZ94202.1;ADV36970.1;ADV36971.1;AGB92770.1	868	AAO41166.2	0 genes:. 9 proteins in this group did not match any genes. AAO41166.2:PDGF- and VEGF-receptor related, isoform G [Drosophila melanogaster] ;AAS64655.1:PDGF- and VEGF-receptor related, isoform E [Drosophila melanogaster] ;AAS64657.2:PDGF- and VEGF-receptor related, isoform N [Drosophila melanogaster] ;ACZ94200.1:PDGF- and VEGF-receptor related, isoform H [Drosophila melanogaster] ;ACZ94201.1:PDGF…	Pvr	0	0	0	0	0	0	0	0	1	1	1	1	0	1	0.68	1.433e-05	0	0	0	0	0	0	0	0	1.4e-05	0.333333	1	0.0285714	0.233333	11.6667	6e-05	3	3	7	7	3	0	7	4.77	4.112e-05	8	17	17
869	1	AHN56670.1	876	AHN56670.1	unzipped, isoform B [Drosophila melanogaster]	uzip	0	0	0	0	0	0	0	0	0	0	0	0	0	0	0	0	1	1	1	1	0	1	2.87	7.159e-05	7.2e-05	0.333333	1	0.0138889	0.188482	24	0.000382	3	10	25	25	10	0	25	29.51	0.00044177	11	27	27
873	1	AFH08077.1	880	AFH08077.1	jet fuel, isoform B [Drosophila melanogaster]	jef	0	0	0	0	0	0	0	0	0	0	0	0	0	0	0	0	1	4	4	1	0	4	2.1	0.00018339	0.000183	1.33333	1	0.034188	0.465649	39	0.000393	3	9	40	40	9	0	40	18.24	0.00045267	9	54	54
886	3	AAF52696.2;ADV36981.1;AGB92801.1	893	AAF52696.2	0 genes:. 3 proteins in this group did not match any genes. AAF52696.2:semaphorin 1a, isoform A [Drosophila melanogaster] ;ADV36981.1:semaphorin 1a, isoform D [Drosophila melanogaster] ;AGB92801.1:semaphorin 1a, isoform G [Drosophila melanogaster] ;	Sema1a	0	0	0	0	0	0	0	0	2	6	6	2	0	6	2.89	0.00014044	0	0	0	0	0	0	0	0	0.00014	2	1	0.666667	3.88889	3	3.6e-05	2	0	0	0	0	0	0	0	0	3	6	6
888	1	AAM68515.1	895	AAM68515.1	vacuolar H[+] ATPase 44kD subunit, isoform B [Drosophila melanogaster]	Vha44	0	0	0	0	0	0	0	0	3	4	4	3	0	4	17.01	0.00021694	0	0	0	0	0	0	0	0	0.000217	1.33333	1	0.0300752	0.242729	44.3333	0.000894	3	13	69	69	13	0	69	44.85	0.00153354	15	59	59
897	2	AAN12181.2;AAN12182.2	904	AAN12181.2	0 genes:. 2 proteins in this group did not match any genes. AAN12181.2:uncharacterized protein Dmel_CG32441, isoform D [Drosophila melanogaster] ;AAN12182.2:uncharacterized protein Dmel_CG32441, isoform C [Drosophila melanogaster] ;	CG32441	0	0	0	0	0	0	0	0	0	0	0	0	0	0	0	0	1	1	1	1	0	1	7.48	0.00016325	0.000163	0.333333	1	0.0714286	0.668033	4.66667	0.000244	2	0	0	0	0	0	0	0	0	2	6	6
899	1	AAN14188.1	906	AAN14188.1	CG7834, isoform A [Drosophila melanogaster]	CG7834	0	0	0	0	0	0	0	0	1	2	2	1	0	2	8.3	0.00016635	0	0	0	0	0	0	0	0	0.000166	0.666667	1	0.111111	0.937853	6	0.000177	3	2	2	2	2	0	2	14.62	6.817e-05	4	9	9
917	1	AAF56917.1	924	AAF56917.1	guanylyl cyclase alpha-subunit at 99B [Drosophila melanogaster]	Gycalpha99B	0	0	0	0	0	0	0	0	0	0	0	0	0	0	0	0	1	1	1	1	0	1	2.66	5.168e-05	5.2e-05	0.333333	1	0.166667	1.52941	2	3.4e-05	2	2	3	3	2	0	3	3.99	3.827e-05	2	3	3
918	1	ABC66195.1	925	ABC66195.1	phosphoglyceromutase, isoform C [Drosophila melanogaster]	Pglym78	3	4	4	3	0	4	9.41	0.00023985	0	0	0	0	0	0	0	0	0	0	0	0	0	0	0	0	0.00024	1.33333	1	0.0677966	0.399334	19.6667	0.000601	3	5	18	18	5	0	18	24.31	0.00060871	8	19	19
924	2	AAN13393.2;AAN13394.1	931	AAN13393.2	0 genes:. 2 proteins in this group did not match any genes. AAN13393.2:CG8036, isoform C [Drosophila melanogaster] ;AAN13394.1:CG8036, isoform D [Drosophila melanogaster] ;	CG8036	0	0	0	0	0	0	0	0	3	11	11	3	0	11	5.27	0.00036977	0	0	0	0	0	0	0	0	0.00037	3.66667	1	0.268293	2.26994	13.6667	0.000163	3	4	7	7	4	0	7	9.42	9.643e-05	7	22	22
930	5	AAF58840.1;AAF58841.1;AAM71065.2;AFH07989.1;AGB93380.1	937	AAF58840.1	0 genes:. 5 proteins in this group did not match any genes. AAF58840.1:phosphofructokinase, isoform A [Drosophila melanogaster] ;AAF58841.1:phosphofructokinase, isoform B [Drosophila melanogaster] ;AAM71065.2:phosphofructokinase, isoform C [Drosophila melanogaster] ;AFH07989.1:phosphofructokinase, isoform D [Drosophila melanogaster] ;AGB93380.1:phosphofructokinase, isoform E [Drosophila melanogas…	Pfk	0	0	0	0	0	0	0	0	1	1	1	1	0	1	0.95	2.215e-05	0	0	0	0	0	0	0	0	2.2e-05	0.333333	1	0.05	0.392857	6.66667	5.6e-05	3	4	11	11	4	0	11	6.63	9.985e-05	4	7	7
934	1	AAN13813.1	941	AAN13813.1	CG4572, isoform D [Drosophila melanogaster]	CG4572	0	0	0	0	0	0	0	0	1	1	1	1	0	1	3.32	4.366e-05	0	0	0	0	0	0	0	0	4.4e-05	0.333333	1	0.0153846	0.130178	21.6667	0.000338	3	4	13	13	4	0	13	18.46	0.00023258	9	34	34
938	1	AAF55977.1	945	AAF55977.1	CG5382 [Drosophila melanogaster]	CG5382	0	0	0	0	0	0	0	0	1	2	2	1	0	2	8.7	0.00014076	0	0	0	0	0	0	0	0	0.000141	0.666667	1	0.4	2.13636	1.66667	6.6e-05	2	2	3	3	2	0	3	14.38	8.652e-05	1	2	2
939	1	AAF53535.1	946	AAF53535.1	imaginal disc growth factor 1 [Drosophila melanogaster]	Idgf1	2	2	2	2	0	2	5.92	6.966e-05	0	0	0	0	0	0	0	0	0	0	0	0	0	0	0	0	7e-05	0.666667	1	0.117647	0.721649	5.66667	9.7e-05	3	4	4	4	4	0	4	17.31	7.857e-05	4	9	9
946	1	AAO41525.1	953	AAO41525.1	mitochondrial ribosomal protein L47 [Drosophila melanogaster]	mRpL47	0	0	0	0	0	0	0	0	1	1	1	1	0	1	4.06	7.765e-05	0	0	0	0	0	0	0	0	7.8e-05	0.333333	1	0.2	1.16418	1.66667	6.7e-05	2	0	0	0	0	0	0	0	0	1	3	3
947	1	AFH07245.1	954	AFH07245.1	calcineurin B, isoform B [Drosophila melanogaster]	CanB	3	9	0	0	9	4.5	21.18	0.00040475	0	0	0	0	0	0	0	0	0	0	0	0	0	0	0	0	0.000405	3	1	0.428571	0.896018	7	0.000452	2	3	7	6	2	1	6.66667	28.82	0.00033817	5	14	2
956	1	EAL24571.2	963	EAL24571.2	Synaptosomal-associated protein 25kDa, isoform C [Drosophila melanogaster]	Snap25	6	9	0	0	9	0	29.25	0	3	32	0	0	32	0	16.51	0	10	17	0	0	17	0	35.85	0	0	19.3333	0	0.210909	0	91.6667	0.000307	3	15	63	2	1	61	8.77778	53.77	0.00035705	18	111	1
962	2	AHN59819.1;AHN59820.1	970	AHN59819.1	0 genes:. 2 proteins in this group did not match any genes. AHN59819.1:gone early, isoform B [Drosophila melanogaster] ;AHN59820.1:gone early, isoform C [Drosophila melanogaster] ;	goe	0	0	0	0	0	0	0	0	0	0	0	0	0	0	0	0	1	2	2	1	0	2	1.49	7.994e-05	8e-05	0.666667	1	0.028169	0.382775	23.6667	0.000209	3	9	26	26	9	0	26	17.16	0.00025653	15	30	30
968	1	AAF58115.1	976	AAF58115.1	vacuolar H[+] ATPase 14kD subunit 1 [Drosophila melanogaster]	Vha14-1	3	5	5	3	0	5	17.74	0.00061656	0	0	0	0	0	0	0	0	0	0	0	0	0	0	0	0	0.000617	1.66667	1	0.102041	0.610891	16.3333	0.00101	3	4	18	18	4	0	18	49.19	0.00125178	7	24	24
980	4	AAF52044.3;ABI31139.1;AFH06247.1;AFH06248.1	989	AAF52044.3	0 genes:. 4 proteins in this group did not match any genes. AAF52044.3:mustard, isoform X [Drosophila melanogaster] ;ABI31139.1:mustard, isoform P [Drosophila melanogaster] ;AFH06247.1:mustard, isoform V [Drosophila melanogaster] ;AFH06248.1:mustard, isoform W [Drosophila melanogaster] ;	mtd	1	2	2	1	0	2	1.51	2.714e-05	0	0	0	0	0	0	0	0	0	0	0	0	0	0	0	0	2.7e-05	0.666667	1	0.0740741	0.435484	9	6.2e-05	3	2	10	10	2	0	10	4.79	7.652e-05	5	9	9
989	2	AAF46186.3;AAN09177.1	998	AAF46186.3	0 genes:. 2 proteins in this group did not match any genes. AAF46186.3:lethal (1) G0255, isoform A [Drosophila melanogaster] ;AAN09177.1:lethal (1) G0255, isoform B [Drosophila melanogaster] ;	l(1)G0255	2	6	6	2	0	6	5.66	0.00018534	0	0	0	0	0	0	0	0	0	0	0	0	0	0	0	0	0.000185	2	1	0.0408163	0.237484	49	0.000779	3	13	64	64	13	0	64	33.33	0.00111494	15	50	50
990	1	AHN56425.1	1000	AHN56425.1	carbonyl reductase, isoform C [Drosophila melanogaster]	CG11200	0	0	0	0	0	0	0	0	0	0	0	0	0	0	0	0	1	1	1	1	0	1	4.51	9.841e-05	9.8e-05	0.333333	1	0.125	1.15294	2.66667	8.5e-05	2	2	3	3	2	0	3	7.32	7.287e-05	3	5	5
1006	1	AHN54259.1	1016	AHN54259.1	CG7781, isoform B [Drosophila melanogaster]	CG7781	0	0	0	0	0	0	0	0	1	4	4	1	0	4	12.24	0.0005726	0	0	0	0	0	0	0	0	0.000573	1.33333	1	0.0163934	0.130792	81.3333	0.004381	3	3	110	110	3	0	110	22.45	0.00645288	5	73	73
1009	1	AAF57793.1	1019	AAF57793.1	oligosaccharide transferase delta subunit, isoform A [Drosophila melanogaster]	OstDelta	0	0	0	0	0	0	0	0	9	24	24	9	0	24	18.61	0.00079659	0	0	0	0	0	0	0	0	0.000797	8	1	0.303797	2.5142	26.3333	0.000317	3	8	23	23	8	0	23	18.77	0.00031284	9	37	37
1013	1	AAG22196.2	1023	AAG22196.2	CG2852, isoform D [Drosophila melanogaster]	CG2852	2	5	5	2	0	5	15.61	0.00037294	0	0	0	0	0	0	0	0	0	0	0	0	0	0	0	0	0.000373	1.66667	1	0.0877193	0.535151	19	0.000697	3	3	7	7	3	0	7	23.41	0.00029446	10	26	26
1027	1	AGB92594.1	1037	AGB92594.1	CG3036, isoform B [Drosophila melanogaster]	CG3036	0	0	0	0	0	0	0	0	0	0	0	0	0	0	0	0	1	1	1	1	0	1	3.04	7.086e-05	7.1e-05	0.333333	1	0.166667	1.54348	2	4.6e-05	2	0	0	0	0	0	0	0	0	2	2	2
1056	1	AAF55336.1	1066	AAF55336.1	sarcoplasmic calcium-binding protein 2 [Drosophila melanogaster]	Scp2	1	2	2	1	0	2	9.78	0.0001662	0	0	0	0	0	0	0	0	0	0	0	0	0	0	0	0	0.000166	0.666667	1	0.125	0.761468	5.33333	0.000218	3	2	4	4	2	0	4	20.65	0.00018747	3	9	9
1077	3	AAO41630.2;AHN59214.1;AHN59215.1	1087	AAO41630.2	0 genes:. 3 proteins in this group did not match any genes. AAO41630.2:silver, isoform M [Drosophila melanogaster] ;AHN59214.1:silver, isoform L [Drosophila melanogaster] ;AHN59215.1:silver, isoform N [Drosophila melanogaster] ;	svr	1	2	2	1	0	2	0.92	2.175e-05	0	0	0	0	0	0	0	0	0	0	0	0	0	0	0	0	2.2e-05	0.666667	1	0.125	0.758621	5.33333	2.9e-05	3	2	4	4	2	0	4	1.64	2.453e-05	5	8	8
1083	1	AAF50983.2	1093	AAF50983.2	uncharacterized protein Dmel_CG15630 [Drosophila melanogaster]	CG15630	0	0	0	0	0	0	0	0	2	3	3	2	0	3	6.44	0.00014029	0	0	0	0	0	0	0	0	0.00014	1	1	0.0526316	0.425532	19	0.000329	3	5	17	17	5	0	17	17.56	0.00032577	6	18	18
1095	1	AAN14117.1	1105	AAN14117.1	widerborst, isoform F [Drosophila melanogaster]	wdb	0	0	0	0	0	0	0	0	1	2	2	1	0	2	1.53	8.032e-05	0	0	0	0	0	0	0	0	8e-05	0.666667	1	0.181818	1.42857	3.66667	5.6e-05	3	2	5	5	2	0	5	5.53	8.228e-05	1	3	3
1098	1	AHN56204.1	1108	AHN56204.1	O-fucosyltransferase 1, isoform B [Drosophila melanogaster]	O-fut1	0	0	0	0	0	0	0	0	2	3	3	2	0	3	7.46	0.00015704	0	0	0	0	0	0	0	0	0.000157	1	1	0.2	1.57	5	0.0001	3	3	7	7	3	0	7	13.68	0.00015016	2	3	3
1102	1	AGB92496.1	1112	AGB92496.1	phosphoglycerate kinase, isoform E [Drosophila melanogaster]	Pgk	2	4	4	2	0	4	6.51	0.00014738	0	0	0	0	0	0	0	0	0	0	0	0	0	0	0	0	0.000147	1.33333	1	0.0625	0.375959	21.3333	0.000391	3	7	16	16	7	0	16	24.82	0.00033247	13	30	30
1116	1	AAF48782.1	1127	AAF48782.1	CG7772 [Drosophila melanogaster]	CG7772	0	0	0	0	0	0	0	0	1	1	1	1	0	1	10.98	0.00012831	0	0	0	0	0	0	0	0	0.000128	0.333333	1	0.0416667	0.25098	8	0.00051	2	0	0	0	0	0	0	0	0	3	22	22
1118	1	AAF49134.1	1129	AAF49134.1	Lon protease, isoform A [Drosophila melanogaster]	Lon	0	0	0	0	0	0	0	0	1	1	1	1	0	1	1.79	2.092e-05	0	0	0	0	0	0	0	0	2.1e-05	0.333333	1	0.0769231	0.403846	4.33333	5.2e-05	2	4	9	9	4	0	9	10.54	7.715e-05	1	4	4
1126	1	AAS64667.2	1137	AAS64667.2	apolipoprotein lipid transfer particle [Drosophila melanogaster]	Apoltp	0	0	0	0	0	0	0	0	1	2	2	1	0	2	0.39	9.71e-06	0	0	0	0	0	0	0	0	1e-05	0.666667	1	0.0625	0.555556	10.6667	1.8e-05	3	1	4	4	1	0	4	0.46	7.96e-06	9	17	17
1139	1	AAM70998.1	1150	AAM70998.1	Selenide,water dikinase, isoform B [Drosophila melanogaster]	SelD	0	0	0	0	0	0	0	0	1	2	2	1	0	2	3.52	0.00010574	0	0	0	0	0	0	0	0	0.000106	0.666667	1	0.333333	1.89286	2	5.6e-05	2	0	0	0	0	0	0	0	0	2	3	3
1143	1	AGB92483.1	1154	AGB92483.1	dynamin related protein 1, isoform B [Drosophila melanogaster]	Drp1	0	0	0	0	0	0	0	0	3	14	14	3	0	14	4.22	0.00040082	0	0	0	0	0	0	0	0	0.000401	4.66667	1	0.736842	6.36508	6.33333	6.3e-05	3	2	2	2	2	0	2	2.04	2.347e-05	7	13	13
1146	1	AAF50501.1	1157	AAF50501.1	CG8042 [Drosophila melanogaster]	CG8042	2	2	2	2	0	2	5.03	4.662e-05	0	0	0	0	0	0	0	0	0	0	0	0	0	0	0	0	4.7e-05	0.666667	1	0.25	1.06818	2.66667	4.4e-05	2	0	0	0	0	0	0	0	0	4	6	6
1155	1	AGB92943.1	1167	AGB92943.1	atilla, isoform C [Drosophila melanogaster]	atilla	0	0	0	0	0	0	0	0	0	0	0	0	0	0	0	0	2	2	2	2	0	2	14.69	0.00048861	0.000489	0.666667	1	0.0555556	0.722304	12	0.000677	3	3	17	17	3	0	17	21.68	0.00102516	2	6	6
1156	2	AAF57269.1;AFH07902.1	1168	AAF57269.1	0 genes:. 2 proteins in this group did not match any genes. AAF57269.1:lethal (2) k14710, isoform A [Drosophila melanogaster] ;AFH07902.1:lethal (2) k14710, isoform B [Drosophila melanogaster] ;	l(2)k14710	0	0	0	0	0	0	0	0	3	12	12	3	0	12	5.46	0.00029328	0	0	0	0	0	0	0	0	0.000293	4	1	0.444444	3.61728	9	8.1e-05	3	4	10	10	4	0	10	8.36	0.00010016	5	10	10
1157	1	AAN14120.1	1169	AAN14120.1	Mig-2-like, isoform C [Drosophila melanogaster]	Mtl	0	0	0	0	0	0	0	0	1	4	4	1	0	4	5.64	0.00043165	0	0	0	0	0	0	0	0	0.000432	1.33333	1	0.235294	1.94595	5.66667	0.000222	3	3	4	4	3	0	4	14.36	0.00017689	3	7	7
1163	1	AHN59383.1	1175	AHN59383.1	ubiquitin specific protease 30, isoform B [Drosophila melanogaster]	Usp30	0	0	0	0	0	0	0	0	0	0	0	0	0	0	0	0	1	1	1	1	0	1	5.2	6.261e-05	6.3e-05	0.333333	1	0.0588235	0.741176	5.66667	8.5e-05	3	4	13	13	4	0	13	12.37	0.0002009	1	2	2
1188	1	AAN13337.2	1200	AAN13337.2	CG1092, isoform C [Drosophila melanogaster]	CG1092	0	0	0	0	0	0	0	0	0	0	0	0	0	0	0	0	3	4	4	3	0	4	11.17	0.00035468	0.000355	1.33333	1	0.266667	3.51485	5	0.000101	3	4	7	7	4	0	7	14.21	0.00015321	2	4	4
1208	1	AHN56571.1	1220	AHN56571.1	Peptidyl-alpha-hydroxyglycine-alpha-amidating lyase 2, isoform E [Drosophila melanogaster]	Pal2	0	0	0	0	0	0	0	0	0	0	0	0	0	0	0	0	2	4	4	2	0	4	9.36	0.00034419	0.000344	1.33333	1	0.235294	3.0991	5.66667	0.000111	3	4	9	9	4	0	9	15.02	0.00019116	3	6	6
1216	2	AFH08201.1;AHN56475.1	1228	AFH08201.1	0 genes:. 2 proteins in this group did not match any genes. AFH08201.1:FK506-binding protein 14, isoform D [Drosophila melanogaster] ;AHN56475.1:FK506-binding protein 14, isoform F [Drosophila melanogaster] ;	Fkbp14	1	2	2	1	0	2	6.82	0.00013901	0	0	0	0	0	0	0	0	0	0	0	0	0	0	0	0	0.000139	0.666667	1	0.181818	1.05303	3.66667	0.000132	3	2	3	3	2	0	3	12.73	0.00011759	1	2	2
1240	2	AAF57571.3;AGB93621.1	1252	AAF57571.3	0 genes:. 2 proteins in this group did not match any genes. AAF57571.3:uncharacterized protein Dmel_CG10062, isoform A [Drosophila melanogaster] ;AGB93621.1:uncharacterized protein Dmel_CG10062, isoform C [Drosophila melanogaster] ;	CG10062	0	0	0	0	0	0	0	0	1	1	1	1	0	1	1.74	2.441e-05	0	0	0	0	0	0	0	0	2.4e-05	0.333333	1	0.0769231	0.648649	4.33333	3.7e-05	3	2	2	2	2	0	2	4.29	2.001e-05	4	7	7
1251	1	AAF48031.1	1263	AAF48031.1	uncharacterized protein Dmel_CG11752 [Drosophila melanogaster]	CG11752	1	2	2	1	0	2	8.26	0.00028056	0	0	0	0	0	0	0	0	0	0	0	0	0	0	0	0	0.000281	0.666667	1	0.181818	1.04074	3.66667	0.00027	3	4	6	6	4	0	6	28.44	0.00047468	1	3	3
1258	1	AAF47535.1	1270	AAF47535.1	coat protein (coatomer) alpha, isoform B [Drosophila melanogaster]	alphaCOP	0	0	0	0	0	0	0	0	10	23	23	10	0	23	10.7	0.00039221	0	0	0	0	0	0	0	0	0.000392	7.66667	1	0.71875	6.22222	10.6667	6.3e-05	3	4	5	5	4	0	5	6.97	3.494e-05	8	23	23
1261	2	AAF48263.3;AHN59676.1	1273	AAF48263.3	0 genes:. 2 proteins in this group did not match any genes. AAF48263.3:CG1640, isoform B [Drosophila melanogaster] ;AHN59676.1:CG1640, isoform G [Drosophila melanogaster] ;	CG1640	4	5	5	4	0	5	12.17	0.00013296	0	0	0	0	0	0	0	0	0	0	0	0	0	0	0	0	0.000133	1.66667	1	0.0333333	0.197623	50	0.000673	3	14	48	48	14	0	48	25.22	0.00071987	15	57	57
1282	1	AAF56051.1	1294	AAF56051.1	iron regulatory protein 1A [Drosophila melanogaster]	Irp-1A	0	0	0	0	0	0	0	0	0	0	0	0	0	0	0	0	1	1	0	0	1	0.5	2.11	1.937e-05	1.9e-05	0.333333	1	0.1	0.95	3.33333	2e-05	2	2	3	1	1	2	1.66667	3.99	1.593e-05	1	2	0
1287	1	AAF58913.2	1299	AAF58913.2	glutathione S transferase T1 [Drosophila melanogaster]	GstT1	1	2	2	1	0	2	4.82	0.00013413	0	0	0	0	0	0	0	0	0	0	0	0	0	0	0	0	0.000134	0.666667	1	0.5	1.97059	1.33333	6.8e-05	2	2	2	2	2	0	2	10.09	7.564e-05	2	2	2
1294	3	AAX52698.1;ACL83166.1;ACL83170.1	1306	AAX52698.1	0 genes:. 3 proteins in this group did not match any genes. AAX52698.1:uncharacterized protein Dmel_CG10737, isoform E [Drosophila melanogaster] ;ACL83166.1:uncharacterized protein Dmel_CG10737, isoform S [Drosophila melanogaster] ;ACL83170.1:uncharacterized protein Dmel_CG10737, isoform O [Drosophila melanogaster] ;	CG10737	1	2	2	1	0	2	1.88	3.387e-05	0	0	0	0	0	0	0	0	0	0	0	0	0	0	0	0	3.4e-05	0.666667	1	0.08	0.472222	8.33333	7.2e-05	3	2	8	8	2	0	8	4.98	7.64e-05	4	7	7
1302	1	AAF50626.1	1314	AAF50626.1	G protein alpha i subunit [Drosophila melanogaster]	Galphai	2	8	1	1	7	1.31818	7.32	5.678e-05	0	0	0	0	0	0	0	0	2	6	0	0	6	0	5.35	0	5.7e-05	4.66667	1	0.269231	0.513514	17.3333	0.000111	3	3	19	3	2	16	3.53333	14.37	8.583e-05	6	19	7
1311	1	ABI31314.1	1323	ABI31314.1	uncharacterized protein Dmel_CG31731, isoform B [Drosophila melanogaster]	CG31731	0	0	0	0	0	0	0	0	1	2	2	1	0	2	0.63	2.635e-05	0	0	0	0	0	0	0	0	2.6e-05	0.666667	1	0.0952381	0.787879	7	3.3e-05	3	4	7	7	4	0	7	3.88	3.78e-05	4	11	11
1317	1	AAN10632.2	1330	AAN10632.2	scavenger receptor acting in neural tissue and majority of rhodopsin is absent, isoform C [Drosophila melanogaster]	santa-maria	0	0	0	0	0	0	0	0	0	0	0	0	0	0	0	0	1	1	1	1	0	1	3.37	6.205e-05	6.2e-05	0.333333	1	0.05	0.681319	6.66667	9.1e-05	3	4	6	6	4	0	6	14.56	9.19e-05	2	8	8
1319	1	AHN59538.1	1332	AHN59538.1	imaginal disc growth factor 4, isoform C [Drosophila melanogaster]	Idgf4	2	3	3	2	0	3	9.05	0.00010378	0	0	0	0	0	0	0	0	0	0	0	0	0	0	0	0	0.000104	1	1	0.015873	0.0970149	63	0.001072	3	7	23	23	7	0	23	31.9	0.00044873	16	69	63
1324	1	AGB96200.1	1337	AGB96200.1	cytochrome c heme lyase, isoform B [Drosophila melanogaster]	Cchl	0	0	0	0	0	0	0	0	1	1	1	1	0	1	5.34	7.489e-05	0	0	0	0	0	0	0	0	7.5e-05	0.333333	1	0.025	0.208333	13.3333	0.00036	3	4	8	8	4	0	8	18.15	0.00024551	9	18	18
1350	75	AAF59271.2;AAM68883.1;AAM68884.1;AAM68885.2;AAS64901.1;ABI31027.1;ABI31028.1;ABI31029.1;ABI31030.1;ABI31031.1;ABI31032.1;ABI31033.1;ABI31034.1;ABI31035.1;ABI31036.1;ABI31037.1;ABI31038.1;ABI31039.1;ABI31040.1;ABI31041.1;ABI31042.1;ABI31043.1;ABI31044.1;ABI31045.1;ABI31046.1;ABI31048.1;ABI31049.1;ABI31050.1;ABI31051.1;ABI31052.1;ABI31053.1;ABI31054.1;ABI31055.1;ABI31056.1;ABI31057.1;ABI31060.1;ABI…	1363	AAF59271.2	0 genes:. 75 proteins in this group did not match any genes. AAF59271.2:down syndrome cell adhesion molecule 1, isoform A [Drosophila melanogaster] ;AAM68883.1:down syndrome cell adhesion molecule 1, isoform D [Drosophila melanogaster] ;AAM68884.1:down syndrome cell adhesion molecule 1, isoform C [Drosophila melanogaster] ;AAM68885.2:down syndrome cell adhesion molecule 1, isoform BS [Drosophila …	Dscam1	0	0	0	0	0	0	0	0	5	10	10	5	0	10	4.12	0.00010438	0	0	0	0	0	0	0	0	0.000104	3.33333	1	0.434783	3.71429	7.66667	2.8e-05	3	3	4	4	3	0	4	3.03	1.711e-05	6	14	14
1353	1	AAN14214.1	1366	AAN14214.1	CG7950, isoform B [Drosophila melanogaster]	CG7950	0	0	0	0	0	0	0	0	0	0	0	0	0	0	0	0	1	5	5	1	0	5	14.56	0.00110556	0.001106	1.66667	1	0.185185	2.56019	9	0.000432	3	1	4	4	1	0	4	14.56	0.00021831	4	11	11
1362	1	AHN54403.1	1376	AHN54403.1	NADH dehydrogenase (ubiquinone) B22 subunit, isoform B [Drosophila melanogaster]	ND-B22	1	3	3	1	0	3	5.56	0.00031855	0	0	0	0	0	0	0	0	0	0	0	0	0	0	0	0	0.000319	1	1	0.0394737	0.236999	25.3333	0.001346	3	3	25	25	3	0	25	26.39	0.00149712	7	36	36
1367	1	AAF56735.1	1381	AAF56735.1	CG5590 [Drosophila melanogaster]	CG5590	2	4	4	2	0	4	5.58	0.00014845	0	0	0	0	0	0	0	0	0	0	0	0	0	0	0	0	0.000148	1.33333	1	0.181818	1.0963	7.33333	0.000135	3	3	5	5	3	0	5	10.92	0.00010465	4	10	10
1368	1	AHN54189.1	1382	AHN54189.1	Sec61 alpha subunit, isoform B [Drosophila melanogaster]	Sec61alpha	0	0	0	0	0	0	0	0	0	0	0	0	0	0	0	0	1	2	2	1	0	2	2.1	0.00014679	0.000147	0.666667	1	0.111111	1.44118	6	0.000102	3	5	11	11	5	0	11	7.35	0.00019928	2	5	5
1369	2	AAF48419.1;ABI30981.1	1383	AAF48419.1	0 genes:. 2 proteins in this group did not match any genes. AAF48419.1:lipid storage droplet-2, isoform A [Drosophila melanogaster] ;ABI30981.1:lipid storage droplet-2, isoform B [Drosophila melanogaster] ;	Lsd-2	1	2	2	1	0	2	2.84	8.688e-05	0	0	0	0	0	0	0	0	0	0	0	0	0	0	0	0	8.7e-05	0.666667	1	0.117647	0.685039	5.66667	0.000127	3	2	4	4	2	0	4	7.1	9.799e-05	1	3	3
1380	1	AAF52215.1	1394	AAF52215.1	regulatory particle non-ATPase 11 [Drosophila melanogaster]	Rpn11	1	2	2	1	0	2	4.22	9.929e-05	0	0	0	0	0	0	0	0	0	0	0	0	0	0	0	0	9.9e-05	0.666667	1	0.222222	0.9	3	0.00011	2	0	0	0	0	0	0	0	0	2	3	3
1388	1	EYR77326.1	1402	EYR77326.1	NADH dehydrogenase (ubiquinone) AGGG subunit, isoform B [Drosophila melanogaster]	ND-AGGG	0	0	0	0	0	0	0	0	2	3	3	2	0	3	15.96	0.00067159	0	0	0	0	0	0	0	0	0.000672	1	1	0.6	3.08257	1.66667	0.000218	2	1	2	2	1	0	2	11.7	0.00018348	0	0	0
1398	1	ADV37557.1	1412	ADV37557.1	neurotactin, isoform C [Drosophila melanogaster]	Nrt	0	0	0	0	0	0	0	0	0	0	0	0	0	0	0	0	1	1	1	1	0	1	3.78	4.13e-05	4.1e-05	0.333333	1	0.015873	0.222826	21	0.000184	3	4	9	9	4	0	9	10.99	9.174e-05	13	37	37
1401	1	AAF56764.1	1415	AAF56764.1	mitoferrin [Drosophila melanogaster]	mfrn	0	0	0	0	0	0	0	0	1	2	2	1	0	2	2.11	0.00011105	0	0	0	0	0	0	0	0	0.000111	0.666667	1	0.285714	1.52055	2.33333	7.3e-05	2	1	4	4	1	0	4	6.86	9.101e-05	2	3	3
1402	1	AGB92497.1	1416	AGB92497.1	bacchus, isoform D [Drosophila melanogaster]	Bacc	1	2	2	1	0	2	21.05	0.00020119	0	0	0	0	0	0	0	0	0	0	0	0	0	0	0	0	0.000201	0.666667	1	0.0625	0.39802	10.6667	0.000505	3	2	3	3	2	0	3	30.26	0.0001702	4	24	24
1403	1	AAS64798.1	1417	AAS64798.1	par-1, isoform A [Drosophila melanogaster]	par-1	3	6	0	0	6	0	5.12	0	2	2	0	0	2	1	2.88	2.243e-05	0	0	0	0	0	0	0	0	2.2e-05	2.66667	1	0.888889	0.758621	3	2.9e-05	2	2	3	0	0	3	1.5	3.3	1.379e-05	4	6	2
1407	1	AAF54680.1	1421	AAF54680.1	heme oxygenase [Drosophila melanogaster]	Ho	0	0	0	0	0	0	0	0	1	1	1	1	0	1	3.04	7.109e-05	0	0	0	0	0	0	0	0	7.1e-05	0.333333	1	0.0416667	0.346341	8	0.000205	3	2	2	2	2	0	2	7.43	5.827e-05	4	9	9
1412	1	AAF50204.1	1426	AAF50204.1	Insulin-like peptide 2 [Drosophila melanogaster]	Ilp2	0	0	0	0	0	0	0	0	0	0	0	0	0	0	0	0	1	1	1	1	0	1	14.6	0.000255	0.000255	0.333333	1	0.0384615	0.502959	8.66667	0.000507	3	2	10	10	2	0	10	38.69	0.00062944	1	4	4
1441	2	AAN09390.1;AAN09391.1	1455	AAN09390.1	0 genes:. 2 proteins in this group did not match any genes. AAN09390.1:CG9911, isoform B [Drosophila melanogaster] ;AAN09391.1:CG9911, isoform C [Drosophila melanogaster] ;	CG9911	3	7	7	3	0	7	9.47	0.00025979	0	0	0	0	0	0	0	0	0	0	0	0	0	0	0	0	0.00026	2.33333	1	0.28	1.64557	8.33333	0.000158	3	4	9	9	4	0	9	13.11	0.00018838	3	9	9
1442	1	AAM68248.1	1456	AAM68248.1	reduction of Rh1, isoform B [Drosophila melanogaster]	roh	0	0	0	0	0	0	0	0	2	5	5	2	0	5	20.73	0.00128312	0	0	0	0	0	0	0	0	0.001283	1.66667	1	0.131579	0.769185	12.6667	0.001668	2	0	0	0	0	0	0	0	0	5	26	26
1449	1	AGB94254.1	1463	AGB94254.1	Actin-related protein 3, isoform B [Drosophila melanogaster]	Arp3	0	0	0	0	0	0	0	0	2	8	8	2	0	8	5.02	0.00040274	0	0	0	0	0	0	0	0	0.000403	2.66667	1	0.666667	5.59722	4	7.2e-05	3	3	3	3	3	0	3	14.83	6.189e-05	3	7	7
1461	3	AAF51824.2;ABW08579.2;AGB94904.1	1475	AAF51824.2	0 genes:. 3 proteins in this group did not match any genes. AAF51824.2:tenascin major, isoform B [Drosophila melanogaster] ;ABW08579.2:tenascin major, isoform D [Drosophila melanogaster] ;AGB94904.1:tenascin major, isoform E [Drosophila melanogaster] ;	Ten-m	3	3	3	3	0	3	1.94	1.68e-05	0	0	0	0	0	0	0	0	0	0	0	0	0	0	0	0	1.7e-05	1	1	0.166667	1.0625	6	1.6e-05	3	3	4	4	3	0	4	2.12	1.263e-05	4	10	10
1462	1	AHN54212.1	1476	AHN54212.1	coproporphyrinogen oxidase, isoform B [Drosophila melanogaster]	Coprox	0	0	0	0	0	0	0	0	1	3	3	1	0	3	3.33	0.00016187	0	0	0	0	0	0	0	0	0.000162	1	1	0.157895	1.30645	6.33333	0.000124	3	4	6	6	4	0	6	16.67	0.00013267	6	9	9
1490	1	AAF55552.2	1504	AAF55552.2	vacuolar H[+] ATPase 100kD subunit 2, isoform A [Drosophila melanogaster]	Vha100-2	0	0	0	0	0	0	0	0	1	2	2	1	0	2	1.56	5.046e-05	0	0	0	0	0	0	0	0	5e-05	0.666667	1	0.010929	0.0892857	61	0.00056	3	16	56	56	16	0	56	26.5	0.00057903	21	82	82
1492	1	AAF49082.1	1506	AAF49082.1	neurocalcin [Drosophila melanogaster]	Nca	3	5	5	3	0	5	19.47	0.00040238	0	0	0	0	0	0	0	0	0	0	0	0	0	0	0	0	0.000402	1.66667	1	0.208333	1.25234	8	0.000321	3	2	5	5	2	0	5	13.68	0.00022693	3	10	10
1509	1	AAF47346.1	1524	AAF47346.1	glycerol kinase 1, isoform A [Drosophila melanogaster]	Gk1	0	0	0	0	0	0	0	0	1	1	1	1	0	1	3.72	3.911e-05	0	0	0	0	0	0	0	0	3.9e-05	0.333333	1	0.05	0.419355	6.66667	9.3e-05	3	3	4	4	3	0	4	8.36	6.411e-05	5	11	11
1518	9	AAF49328.2;AAN11694.1;AAN11695.1;AAN11696.2;AAS64973.1;ACL83319.1;ACL83320.1;AGB94683.1;AGB94684.1	1533	AAF49328.2	0 genes:. 9 proteins in this group did not match any genes. AAF49328.2:Nedd4, isoform J [Drosophila melanogaster] ;AAN11694.1:Nedd4, isoform K [Drosophila melanogaster] ;AAN11695.1:Nedd4, isoform F [Drosophila melanogaster] ;AAN11696.2:Nedd4, isoform G [Drosophila melanogaster] ;AAS64973.1:Nedd4, isoform E [Drosophila melanogaster] ;ACL83319.1:Nedd4, isoform I [Drosophila melanogaster] ;ACL83320.…	Nedd4	0	0	0	0	0	0	0	0	1	1	1	1	0	1	0.89	2.09e-05	0	0	0	0	0	0	0	0	2.1e-05	0.333333	1	0.2	1.05	1.66667	2e-05	2	2	3	3	2	0	3	3.57	2.569e-05	1	2	2
1519	1	ADV37122.1	1534	ADV37122.1	CG1358, isoform D [Drosophila melanogaster]	CG1358	0	0	0	0	0	0	0	0	1	2	2	1	0	2	2.9	8.732e-05	0	0	0	0	0	0	0	0	8.7e-05	0.666667	1	0.0833333	0.725	8	0.00012	3	1	3	3	1	0	3	3.73	5.367e-05	4	18	18
1524	1	AGB93317.1	1539	AGB93317.1	uncharacterized protein Dmel_CG30491, isoform B [Drosophila melanogaster]	CG30491	0	0	0	0	0	0	0	0	1	1	1	1	0	1	6.95	6.357e-05	0	0	0	0	0	0	0	0	6.4e-05	0.333333	1	0.05	0.426667	6.66667	0.00015	3	3	11	10	2	1	10.6667	16.01	0.00027789	4	7	3
1525	1	AHN57225.1	1540	AHN57225.1	GTPase indispensable for equal segregation of chromosomes, isoform C [Drosophila melanogaster]	Gie	0	0	0	0	0	0	0	0	0	0	0	0	0	0	0	0	1	2	2	1	0	2	7.53	0.00037565	0.000376	0.666667	1	0.153846	2.17341	4.33333	0.000173	3	2	3	3	2	0	3	15.59	0.00013909	4	8	8
1538	1	AHN55984.1	1553	AHN55984.1	Odorant-binding protein 44a, isoform B [Drosophila melanogaster]	Obp44a	2	5	5	2	0	5	12.59	0.00053464	0	0	0	0	0	0	0	0	0	0	0	0	0	0	0	0	0.000535	1.66667	1	0.0458716	0.279373	36.3333	0.001915	3	6	15	15	6	0	15	26.57	0.00090455	10	49	49
1580	1	AHN57927.1	1595	AHN57927.1	uncharacterized protein Dmel_CG13920, isoform C [Drosophila melanogaster]	CG13920	0	0	0	0	0	0	0	0	2	5	5	2	0	5	15.63	0.0006576	0	0	0	0	0	0	0	0	0.000658	1.66667	1	0.25	1.95252	6.66667	0.000337	3	1	8	8	1	0	8	6.88	0.00043117	1	2	2
1591	1	AHN57315.1	1606	AHN57315.1	dipeptidase B, isoform D [Drosophila melanogaster]	Dip-B	1	2	2	1	0	2	3.15	6.02e-05	0	0	0	0	0	0	0	0	0	0	0	0	0	0	0	0	6e-05	0.666667	1	0.181818	0.75	3.66667	8e-05	2	0	0	0	0	0	0	0	0	3	5	5
1601	1	AFH07488.1	1617	AFH07488.1	neprilysin 3, isoform C [Drosophila melanogaster]	Nep3	0	0	0	0	0	0	0	0	1	4	4	1	0	4	1.4	0.00010709	0	0	0	0	0	0	0	0	0.000107	1.33333	1	0.307692	2.48837	4.33333	4.3e-05	3	4	4	4	4	0	4	10.05	4.388e-05	3	4	4
1606	1	AAM68717.1	1622	AAM68717.1	walrus, isoform B [Drosophila melanogaster]	wal	5	13	13	5	0	13	30.91	0.00060236	0	0	0	0	0	0	0	0	0	0	0	0	0	0	0	0	0.000602	4.33333	1	0.178082	1.03972	24.3333	0.000579	3	5	33	33	5	0	33	28.48	0.00086234	5	27	27
1614	1	AAF58126.1	1630	AAF58126.1	vacuolar H[+] ATPase 36kD subunit 1 [Drosophila melanogaster]	Vha36-1	2	8	8	2	0	8	17.89	0.00049726	0	0	0	0	0	0	0	0	0	0	0	0	0	0	0	0	0.000497	2.66667	1	0.0851064	0.514493	31.3333	0.000966	3	5	24	24	5	0	24	30.08	0.00084131	9	46	46
1620	1	AAF54865.2	1636	AAF54865.2	uncharacterized protein Dmel_CG31345 [Drosophila melanogaster]	CG31345	1	2	2	1	0	2	7.04	0.00014357	0	0	0	0	0	0	0	0	0	0	0	0	0	0	0	0	0.000144	0.666667	1	0.222222	1.34579	3	0.000107	3	1	2	2	1	0	2	7.04	8.097e-05	2	4	4
1628	1	ACZ94166.1	1644	ACZ94166.1	Reticulon-like1, isoform H [Drosophila melanogaster]	Rtnl1	2	4	4	2	0	4	5.11	0.00010076	0	0	0	0	0	0	0	0	0	0	0	0	0	0	0	0	0.000101	1.33333	1	0.0412371	0.255051	32.3333	0.000396	3	7	14	11	5	3	13.75	23.56	0.00019534	16	52	29
1635	1	AAF51858.2	1651	AAF51858.2	secretory pathway calcium atpase, isoform B [Drosophila melanogaster]	SPoCk	0	0	0	0	0	0	0	0	3	7	7	3	0	7	3.48	0.00014246	0	0	0	0	0	0	0	0	0.000142	2.33333	1	0.291667	2.49123	8	5.7e-05	3	2	4	4	2	0	4	4.93	3.336e-05	7	14	14
1651	4	AAN09426.2;AAN09427.1;ABW09434.1;ABW09435.1	1667	AAN09426.2	0 genes:. 4 proteins in this group did not match any genes. AAN09426.2:CG4829, isoform B [Drosophila melanogaster] ;AAN09427.1:CG4829, isoform C [Drosophila melanogaster] ;ABW09434.1:CG4829, isoform D [Drosophila melanogaster] ;ABW09435.1:CG4829, isoform E [Drosophila melanogaster] ;	CG4829	2	4	4	2	0	4	3.41	7.441e-05	0	0	0	0	0	0	0	0	0	0	0	0	0	0	0	0	7.4e-05	1.33333	1	0.0615385	0.373737	21.6667	0.000198	3	6	17	17	6	0	17	10.22	0.00017834	11	37	37
1671	2	AAF53237.1;AGB92962.1	1687	AAF53237.1	0 genes:. 2 proteins in this group did not match any genes. AAF53237.1:target of rapamycin, isoform A [Drosophila melanogaster] ;AGB92962.1:target of rapamycin, isoform B [Drosophila melanogaster] ;	Tor	0	0	0	0	0	0	0	0	2	2	2	2	0	2	1.26	1.704e-05	0	0	0	0	0	0	0	0	1.7e-05	0.666667	1	0.142857	0.772727	4.66667	2.2e-05	2	7	8	8	7	0	8	3.44	2.793e-05	3	6	6
1688	1	AAF51937.1	1704	AAF51937.1	ECSIT [Drosophila melanogaster]	ECSIT	0	0	0	0	0	0	0	0	1	1	1	1	0	1	2.69	5.145e-05	0	0	0	0	0	0	0	0	5.1e-05	0.333333	1	0.0833333	0.418033	4	0.000122	2	2	10	10	2	0	10	9.29	0.00021084	1	2	2
1711	2	AAF48205.4;AGB95338.1	1727	AAF48205.4	0 genes:. 2 proteins in this group did not match any genes. AAF48205.4:phosphodiesterase 9, isoform D [Drosophila melanogaster] ;AGB95338.1:phosphodiesterase 9, isoform F [Drosophila melanogaster] ;	Pde9	0	0	0	0	0	0	0	0	1	2	2	1	0	2	1.17	2.593e-05	0	0	0	0	0	0	0	0	2.6e-05	0.666667	1	0.222222	1.2381	3	2.1e-05	2	4	4	4	4	0	4	3.7	2.125e-05	2	5	5
1717	3	AAF47761.1;AAN11561.1;AAN11562.1	1733	AAF47761.1	0 genes:. 3 proteins in this group did not match any genes. AAF47761.1:PHGPx, isoform A [Drosophila melanogaster] ;AAN11561.1:PHGPx, isoform C [Drosophila melanogaster] ;AAN11562.1:PHGPx, isoform D [Drosophila melanogaster] ;	PHGPx	1	2	2	1	0	2	6.51	0.00018095	0	0	0	0	0	0	0	0	0	0	0	0	0	0	0	0	0.000181	0.666667	1	0.117647	0.729839	5.66667	0.000248	3	2	2	2	2	0	2	23.67	0.00010205	5	10	10
1723	1	AAF48364.2	1739	AAF48364.2	uncharacterized protein Dmel_CG13404 [Drosophila melanogaster]	CG13404	0	0	0	0	0	0	0	0	1	2	2	1	0	2	6.49	0.00027329	0	0	0	0	0	0	0	0	0.000273	0.666667	1	0.0606061	0.491892	11	0.000555	3	4	14	14	4	0	14	33.12	0.00078394	3	14	14
1725	1	AIC64015.1	1741	AIC64015.1	cytochrome b (mitochondrion) [Drosophila melanogaster]	CYTB	0	0	0	0	0	0	0	0	1	2	2	1	0	2	1.85	0.00011134	0	0	0	0	0	0	0	0	0.000111	0.666667	1	0.133333	1.03738	5	0.000107	3	2	7	7	2	0	7	4.23	0.00015969	1	2	2
1731	1	AFH08265.1	1747	AFH08265.1	uncharacterized protein Dmel_CG30427, isoform G [Drosophila melanogaster]	CG30427	0	0	0	0	0	0	0	0	1	1	1	1	0	1	3.16	4.159e-05	0	0	0	0	0	0	0	0	4.2e-05	0.333333	1	0.111111	0.893617	3	4.7e-05	3	2	4	4	2	0	4	5.53	6.817e-05	2	2	2
1734	1	AAF46921.1	1750	AAF46921.1	ER membrane protein complex 8-9 [Drosophila melanogaster]	EMC8-9	1	3	3	1	0	3	7.88	0.00022597	0	0	0	0	0	0	0	0	0	0	0	0	0	0	0	0	0.000226	1	1	0.115385	0.68693	8.66667	0.000329	3	2	6	6	2	0	6	14.78	0.00025488	6	9	9
1747	2	AGB95572.1;AGB95573.1	1763	AGB95572.1	0 genes:. 2 proteins in this group did not match any genes. AGB95572.1:peroxisomal membrane protein 70 kDa, isoform C [Drosophila melanogaster] ;AGB95573.1:peroxisomal membrane protein 70 kDa, isoform D [Drosophila melanogaster] ;	Pmp70	0	0	0	0	0	0	0	0	1	2	2	1	0	2	1.87	6.566e-05	0	0	0	0	0	0	0	0	6.6e-05	0.666667	1	0.133333	0.680412	5	9.7e-05	2	3	9	9	3	0	9	8.58	0.00012108	0	0	0
1748	1	AAF54443.1	1764	AAF54443.1	Synaptosomal-associated protein 24kDa [Drosophila melanogaster]	Snap24	0	0	0	0	0	0	0	0	0	0	0	0	0	0	0	0	1	2	0	0	2	0	6.6	0	0	0.666667	0	0.0377358	0	17.6667	0.000416	3	5	14	6	4	8	8.18182	35.38	0.00033281	11	25	18
1753	1	AAF49443.1	1769	AAF49443.1	syntaxin 8 [Drosophila melanogaster]	Syx8	0	0	0	0	0	0	0	0	1	1	1	1	0	1	8.62	9.07e-05	0	0	0	0	0	0	0	0	9.1e-05	0.333333	1	0.125	0.98913	2.66667	9.2e-05	3	3	4	4	3	0	4	31.9	0.00014868	2	2	2
1758	1	AAF50628.1	1774	AAF50628.1	CG9953 [Drosophila melanogaster]	CG9953	2	3	3	2	0	3	5.12	9.03e-05	0	0	0	0	0	0	0	0	0	0	0	0	0	0	0	0	9e-05	1	1	0.0833333	0.471204	12	0.000191	3	5	23	23	5	0	23	18.9	0.00039043	5	10	10
1766	1	AIC64011.1	1782	AIC64011.1	NADH dehydrogenase subunit 5 (mitochondrion) [Drosophila melanogaster]	ND5	0	0	0	0	0	0	0	0	0	0	0	0	0	0	0	0	1	2	2	1	0	2	3.15	0.00012215	0.000122	0.666667	1	0.0512821	0.689266	13	0.000177	3	2	15	15	2	0	15	5.42	0.00022614	1	14	14
1771	2	AAN13408.1;AGB95780.1	1787	AAN13408.1	0 genes:. 2 proteins in this group did not match any genes. AAN13408.1:NAD-dependent methylenetetrahydrofolate dehydrogenase, isoform B [Drosophila melanogaster] ;AGB95780.1:NAD-dependent methylenetetrahydrofolate dehydrogenase, isoform C [Drosophila melanogaster] ;	Nmdmc	0	0	0	0	0	0	0	0	1	2	2	1	0	2	4.85	0.0001362	0	0	0	0	0	0	0	0	0.000136	0.666667	1	0.5	2.56604	1.33333	5.3e-05	2	1	2	2	1	0	2	6.47	5.581e-05	0	0	0
1793	2	AFH03810.1;EAA46029.1	1809	AFH03810.1	0 genes:. 2 proteins in this group did not match any genes. AFH03810.1:uncharacterized protein Dmel_CG17715, isoform H [Drosophila melanogaster] ;EAA46029.1:uncharacterized protein Dmel_CG17715, isoform B [Drosophila melanogaster] ;	CG17715	0	0	0	0	0	0	0	0	0	0	0	0	0	0	0	0	1	1	1	1	0	1	7.46	0.00013036	0.00013	0.333333	1	0.0294118	0.419355	11.3333	0.00031	3	3	4	4	3	0	4	15.67	0.00012871	9	22	22
1795	1	AAF50847.3	1811	AAF50847.3	uncharacterized protein Dmel_CG34120, isoform D [Drosophila melanogaster]	CG34120	0	0	0	0	0	0	0	0	3	4	4	3	0	4	2.12	4.249e-05	0	0	0	0	0	0	0	0	4.2e-05	1.33333	1	0.0740741	0.608696	18	6.9e-05	3	10	19	19	10	0	19	7.93	8.271e-05	14	27	27
1805	1	AAN09478.1	1821	AAN09478.1	bangles and beads, isoform D [Drosophila melanogaster]	bnb	0	0	0	0	0	0	0	0	0	0	0	0	0	0	0	0	1	2	2	1	0	2	6.11	0.00015808	0.000158	0.666667	1	0.025641	0.345733	26	0.000457	3	5	17	17	5	0	17	16.29	0.00033167	11	22	22
1811	1	AHN56212.1	1827	AHN56212.1	heat shock protein cognate 5, isoform B [Drosophila melanogaster]	Hsc70-5	4	7	7	4	0	7	8.16	0.00015603	0	0	0	0	0	0	0	0	0	0	0	0	0	0	0	0	0.000156	2.33333	1	0.14	0.816754	16.6667	0.000191	3	6	25	25	6	0	25	15.31	0.00031426	7	19	19
1813	1	AAX53591.3	1829	AAX53591.3	uncharacterized protein Dmel_CG33543 [Drosophila melanogaster]	CG33543	0	0	0	0	0	0	0	0	0	0	0	0	0	0	0	0	1	1	1	1	0	1	3.42	7.465e-05	7.5e-05	0.333333	1	0.2	1.92308	1.66667	3.9e-05	2	0	0	0	0	0	0	0	0	2	3	3
1817	1	ACZ94803.1	1833	ACZ94803.1	complexin, isoform Y [Drosophila melanogaster]	cpx	2	9	7	1	2	9	25.17	0.00096235	0	0	0	0	0	0	0	0	0	0	0	0	0	0	0	0	0.000962	3	1	0.136364	0.852081	22	0.001129	3	1	5	5	1	0	5	13.29	0.00030152	9	31	18
1826	1	AAF55293.1	1842	AAF55293.1	gilgamesh, isoform A [Drosophila melanogaster]	gish	1	2	0	0	2	0	4.03	0	10	34	0	0	34	0	32.7	0	5	13	0	0	13	0	14.93	0	0	16.3333	0	0.620253	0	26.3333	0.000185	2	4	19	0	0	19	0	12.8	0	9	33	1
1833	3	AFH06587.1;AHN57487.1;ALI30633.1	1849	AFH06587.1	0 genes:. 3 proteins in this group did not match any genes. AFH06587.1:uncharacterized protein Dmel_CG34355, isoform E [Drosophila melanogaster] ;AHN57487.1:uncharacterized protein Dmel_CG34355, isoform F [Drosophila melanogaster] ;ALI30633.1:uncharacterized protein Dmel_CG34355, isoform G [Drosophila melanogaster] ;	CG34355	0	0	0	0	0	0	0	0	0	0	0	0	0	0	0	0	1	1	1	1	0	1	1.72	4.627e-05	4.6e-05	0.333333	1	0.025	0.345865	13.3333	0.000133	3	5	8	8	5	0	8	11.39	9.137e-05	8	21	21
1842	1	AAF52639.1	1858	AAF52639.1	CG7806 [Drosophila melanogaster]	CG7806	0	0	0	0	0	0	0	0	1	1	1	1	0	1	1.61	1.415e-05	0	0	0	0	0	0	0	0	1.4e-05	0.333333	1	0.166667	0.875	2	1.6e-05	2	3	3	3	3	0	3	3.16	1.74e-05	2	3	3
1855	1	AHN54461.1	1871	AHN54461.1	yellow-c, isoform B [Drosophila melanogaster]	yellow-c	0	0	0	0	0	0	0	0	1	1	1	1	0	1	3.65	4.804e-05	0	0	0	0	0	0	0	0	4.8e-05	0.333333	1	0.0227273	0.190476	14.6667	0.000252	3	2	7	7	2	0	7	9.36	0.00013782	6	21	21
1867	1	AHN54503.1	1883	AHN54503.1	Ugt36Bc, isoform C [Drosophila melanogaster]	Ugt36Bc	0	0	0	0	0	0	0	0	0	0	0	0	0	0	0	0	1	2	2	1	0	2	3.87	0.00012868	0.000129	0.666667	1	0.117647	1.6125	5.66667	8e-05	3	2	6	6	2	0	6	9.02	9.529e-05	4	8	8
1868	1	AAS65015.1	1884	AAS65015.1	uncharacterized protein Dmel_CG32103, isoform E [Drosophila melanogaster]	CG32103	0	0	0	0	0	0	0	0	3	11	11	3	0	11	8.75	0.00039704	0	0	0	0	0	0	0	0	0.000397	3.66667	1	0.183333	1.44364	20	0.000275	3	6	30	30	6	0	30	18.01	0.00044374	5	15	15
1871	2	ABV53624.1;AGB92580.1	1888	ABV53624.1	0 genes:. 2 proteins in this group did not match any genes. ABV53624.1:uncharacterized protein Dmel_CG34351, isoform C [Drosophila melanogaster] ;AGB92580.1:uncharacterized protein Dmel_CG34351, isoform D [Drosophila melanogaster] ;	CG34351	0	0	0	0	0	0	0	0	0	0	0	0	0	0	0	0	1	1	1	1	0	1	7.52	0.00015458	0.000155	0.333333	1	0.166667	1.61458	2	9.6e-05	2	0	0	0	0	0	0	0	0	1	4	4
1873	1	AAF53365.1	1890	AAF53365.1	Cyp28a5 [Drosophila melanogaster]	Cyp28a5	0	0	0	0	0	0	0	0	1	2	2	1	0	2	2.38	8.334e-05	0	0	0	0	0	0	0	0	8.3e-05	0.666667	1	0.0526316	0.417085	12.6667	0.000199	3	7	14	14	7	0	14	18.02	0.00023906	5	8	8
1884	1	AAF50499.1	1901	AAF50499.1	CG8209 [Drosophila melanogaster]	CG8209	1	2	2	1	0	2	4.53	9.239e-05	0	0	0	0	0	0	0	0	0	0	0	0	0	0	0	0	9.2e-05	0.666667	1	0.166667	0.968421	4	9.5e-05	3	3	5	5	3	0	5	10.57	0.00013026	1	4	4
1931	2	AFH04507.1;AFH04508.1	1948	AFH04507.1	0 genes:. 2 proteins in this group did not match any genes. AFH04507.1:Rab8, isoform B [Drosophila melanogaster] ;AFH04508.1:Rab8, isoform C [Drosophila melanogaster] ;	Rab8	0	0	0	0	0	0	0	0	1	3	3	1	0	3	9.88	0.00036703	0	0	0	0	0	0	0	0	0.000367	1	1	0.0833333	0.674632	12	0.000544	3	3	13	13	3	0	13	23.84	0.00065177	3	13	13
1966	4	AAF55654.3;ACZ94948.1;AHN57402.1;AHN57403.1	1983	AAF55654.3	0 genes:. 4 proteins in this group did not match any genes. AAF55654.3:uncoordinated 79, isoform C [Drosophila melanogaster] ;ACZ94948.1:uncoordinated 79, isoform B [Drosophila melanogaster] ;AHN57402.1:uncoordinated 79, isoform E [Drosophila melanogaster] ;AHN57403.1:uncoordinated 79, isoform F [Drosophila melanogaster] ;	unc79	0	0	0	0	0	0	0	0	0	0	0	0	0	0	0	0	1	1	1	1	0	1	0.53	1.154e-05	1.2e-05	0.333333	1	0.25	2.4	1.33333	5e-06	2	0	0	0	0	0	0	0	0	1	2	2
1968	1	AAF59219.1	1985	AAF59219.1	regulatory particle triple-A ATPase 1 [Drosophila melanogaster]	Rpt1	1	3	3	1	0	3	4.39	0.00010594	0	0	0	0	0	0	0	0	0	0	0	0	0	0	0	0	0.000106	1	1	0.5	1.96296	2	5.4e-05	2	2	3	3	2	0	3	6	5.975e-05	2	3	3
1970	3	AAF55841.1;AAS65188.1;AGB96177.1	1987	AAF55841.1	0 genes:. 3 proteins in this group did not match any genes. AAF55841.1:annexin B9, isoform A [Drosophila melanogaster] ;AAS65188.1:annexin B9, isoform D [Drosophila melanogaster] ;AGB96177.1:annexin B9, isoform F [Drosophila melanogaster] ;	AnxB9	3	7	7	3	0	7	15.12	0.00033035	0	0	0	0	0	0	0	0	0	0	0	0	0	0	0	0	0.00033	2.33333	1	0.179487	1.13014	13	0.000292	3	3	6	6	3	0	6	14.81	0.00015969	10	28	28
1971	1	AGB94900.1	1988	AGB94900.1	cysteine string protein, isoform E [Drosophila melanogaster]	Csp	0	0	0	0	0	0	0	0	1	5	5	1	0	5	4.1	0.00043121	0	0	0	0	0	0	0	0	0.000431	1.66667	1	0.1	0.846758	16.6667	0.000509	3	4	9	9	4	0	9	35.25	0.00031808	8	28	28
1985	1	AHN59371.1	2002	AHN59371.1	ribosomal protein L35, isoform C [Drosophila melanogaster]	RpL35	0	0	0	0	0	0	0	0	0	0	0	0	0	0	0	0	1	4	4	1	0	4	10.57	0.00113612	0.001136	1.33333	1	0.571429	5.40952	2.33333	0.00021	2	2	2	2	2	0	2	16.26	0.00014022	1	5	5
1988	1	AHN57929.1	2005	AHN57929.1	glycerol kinase 2, isoform F [Drosophila melanogaster]	Gk2	0	0	0	0	0	0	0	0	1	1	1	1	0	1	2.95	3.653e-05	0	0	0	0	0	0	0	0	3.7e-05	0.333333	1	0.027027	0.224242	12.3333	0.000165	3	5	15	15	5	0	15	14.93	0.00022457	6	18	18
1996	1	AAF52895.2	2013	AAF52895.2	Multi-substrate lipid kinase [Drosophila melanogaster]	Mulk	0	0	0	0	0	0	0	0	1	2	2	1	0	2	2.45	0.00010315	0	0	0	0	0	0	0	0	0.000103	0.666667	1	0.0512821	0.430962	13	0.000239	3	5	10	10	5	0	10	24.75	0.00021136	9	22	22
2004	2	AAF57295.1;AAM68338.2	2021	AAF57295.1	0 genes:. 2 proteins in this group did not match any genes. AAF57295.1:Src oncogene at 42A, isoform A [Drosophila melanogaster] ;AAM68338.2:Src oncogene at 42A, isoform B [Drosophila melanogaster] ;	Src42A	0	0	0	0	0	0	0	0	1	1	1	1	0	1	3.87	4.07e-05	0	0	0	0	0	0	0	0	4.1e-05	0.333333	1	0.0333333	0.278912	10	0.000147	3	5	8	8	5	0	8	15.28	0.00013344	6	15	15
2006	1	AAM68190.1	2023	AAM68190.1	NADH dehydrogenase (ubiquinone) B14.7 subunit [Drosophila melanogaster]	ND-B14.7	2	3	3	2	0	3	21.18	0.00026983	0	0	0	0	0	0	0	0	0	0	0	0	0	0	0	0	0.00027	1	1	0.0576923	0.332922	17.3333	0.000811	3	8	25	25	8	0	25	40.59	0.00126815	7	15	15
2009	1	EYR77322.1	2026	EYR77322.1	uncharacterized protein Dmel_CG40498, isoform J [Drosophila melanogaster]	CG40498	0	0	0	0	0	0	0	0	0	0	0	0	0	0	0	0	2	3	3	2	0	3	8.58	0.00039107	0.000391	1	1	0.375	3.68868	2.66667	0.000106	2	0	0	0	0	0	0	0	0	3	6	6
2011	4	AAF48018.2;AAN09292.2;ADV37660.1;AGB95287.1	2028	AAF48018.2	0 genes:. 4 proteins in this group did not match any genes. AAF48018.2:uncharacterized protein Dmel_CG44422, isoform C [Drosophila melanogaster] ;AAN09292.2:uncharacterized protein Dmel_CG44422, isoform A [Drosophila melanogaster] ;ADV37660.1:uncharacterized protein Dmel_CG44422, isoform B [Drosophila melanogaster] ;AGB95287.1:uncharacterized protein Dmel_CG44422, isoform D [Drosophila melanogast…	CG44422	0	0	0	0	0	0	0	0	1	2	2	1	0	2	3.56	9.353e-05	0	0	0	0	0	0	0	0	9.4e-05	0.666667	1	0.5	2.54054	1.33333	3.7e-05	2	2	2	2	2	0	2	12.67	3.833e-05	0	0	0
2024	2	AHN57623.1;AHN57624.1	2041	AHN57623.1	0 genes:. 2 proteins in this group did not match any genes. AHN57623.1:abnormal wing discs, isoform E [Drosophila melanogaster] ;AHN57624.1:abnormal wing discs, isoform D [Drosophila melanogaster] ;	awd	4	9	9	4	0	9	28.1	0.00089945	0	0	0	0	0	0	0	0	0	0	0	0	0	0	0	0	0.000899	3	1	0.115385	0.686784	26	0.001309	3	7	20	20	7	0	20	45.75	0.00112724	8	29	29
2032	1	AAN13463.2	2049	AAN13463.2	synapsin, isoform E [Drosophila melanogaster]	Syn	11	62	0	0	62	0	25.29	0	8	33	0	0	33	16.5	19.26	0.0005816	8	29	0	0	29	0	21.27	0	0.000582	41.3333	1	0.925373	1.50777	44.6667	0.000386	2	13	55	0	0	55	0	37.52	0	14	51	4
2042	1	AAF48177.1	2059	AAF48177.1	CG1824 [Drosophila melanogaster]	CG1824	0	0	0	0	0	0	0	0	1	4	4	1	0	4	2.76	0.00011061	0	0	0	0	0	0	0	0	0.000111	1.33333	1	0.108108	0.888	12.3333	0.000125	3	3	14	14	3	0	14	7.88	0.00015864	4	17	17
2053	1	AHN56113.1	2070	AHN56113.1	Translocon-associated protein delta, isoform B [Drosophila melanogaster]	Tapdelta	2	3	3	2	0	3	12.05	0.00027634	0	0	0	0	0	0	0	0	0	0	0	0	0	0	0	0	0.000276	1	1	0.166667	0.640371	6	0.000431	2	4	11	11	4	0	11	44.58	0.00057143	3	7	7
2058	4	AAF50299.2;AAF50300.2;ACZ94670.1;ACZ94671.1	2075	AAF50299.2	0 genes:. 4 proteins in this group did not match any genes. AAF50299.2:UGP, isoform C [Drosophila melanogaster] ;AAF50300.2:UGP, isoform A [Drosophila melanogaster] ;ACZ94670.1:UGP, isoform D [Drosophila melanogaster] ;ACZ94671.1:UGP, isoform E [Drosophila melanogaster] ;	UGP	3	4	4	3	0	4	7.99	0.00011923	0	0	0	0	0	0	0	0	0	0	0	0	0	0	0	0	0.000119	1.33333	1	0.0769231	0.463035	17.3333	0.000257	3	4	14	14	4	0	14	12.28	0.00023534	7	25	25
2062	1	AAN13980.1	2079	AAN13980.1	CG5991, isoform C [Drosophila melanogaster]	CG5991	0	0	0	0	0	0	0	0	2	8	8	2	0	8	5.37	0.00037661	0	0	0	0	0	0	0	0	0.000377	2.66667	1	0.195122	1.64629	13.6667	0.000229	3	4	7	7	4	0	7	12.75	0.00013504	5	21	21
2069	1	AAF53946.2	2087	AAF53946.2	microsomal triacylglycerol transfer protein [Drosophila melanogaster]	Mtp	0	0	0	0	0	0	0	0	1	1	1	1	0	1	1.58	2.375e-05	0	0	0	0	0	0	0	0	2.4e-05	0.333333	1	0.0294118	0.244898	11.3333	9.8e-05	3	4	9	9	4	0	9	7.34	8.76e-05	7	14	14
2075	1	AAF58461.2	2093	AAF58461.2	tafazzin, isoform A [Drosophila melanogaster]	Taz	0	0	0	0	0	0	0	0	0	0	0	0	0	0	0	0	1	1	1	1	0	1	5.29	9.242e-05	9.2e-05	0.333333	1	0.111111	1.33333	3	6.9e-05	2	0	0	0	0	0	0	0	0	3	5	1
2078	1	ACZ95213.1	2096	ACZ95213.1	uncharacterized protein Dmel_CG42492, isoform C [Drosophila melanogaster]	CG42492	0	0	0	0	0	0	0	0	5	23	0	0	23	0	7.37	0	13	58	26	3	32	41.4074	13.32	0.00145973	0.00146	27	1	0.303371	8.53801	89	0.000171	3	15	71	6	1	65	18.1875	11.91	0.00015826	17	116	11
2082	1	AHN54242.1	2100	AHN54242.1	lectin-28C, isoform C [Drosophila melanogaster]	lectin-28C	3	7	7	3	0	7	12.83	0.0004039	0	0	0	0	0	0	0	0	0	0	0	0	0	0	0	0	0.000404	2.33333	1	0.159091	0.926606	14.6667	0.000436	3	4	14	14	4	0	14	21.51	0.00045558	5	11	11
2083	1	AAF55809.1	2101	AAF55809.1	ribosomal protein S20 [Drosophila melanogaster]	RpS20	0	0	0	0	0	0	0	0	1	1	1	1	0	1	12.5	0.00017536	0	0	0	0	0	0	0	0	0.000175	0.333333	1	0.2	1.00575	1.66667	0.000174	2	2	3	3	2	0	3	23.33	0.00021558	0	0	0
2085	1	AAF56923.2	2103	AAF56923.2	pterin-4a-carbinolamine dehydratase [Drosophila melanogaster]	Pcd	0	0	0	0	0	0	0	0	1	5	5	1	0	5	6.77	0.000548	0	0	0	0	0	0	0	0	0.000548	1.66667	1	0.333333	2.74	5	0.0002	3	1	4	4	1	0	4	9.38	0.00017965	1	6	6
2087	1	AHN59595.1	2105	AHN59595.1	spase 25-subunit, isoform C [Drosophila melanogaster]	Spase25	0	0	0	0	0	0	0	0	1	2	2	1	0	2	5.03	0.00021149	0	0	0	0	0	0	0	0	0.000211	0.666667	1	0.181818	1.51799	3.66667	0.000139	3	3	3	3	3	0	3	20.6	0.00013	2	6	6
2090	1	AAF57206.1	2108	AAF57206.1	ferrochelatase, isoform A [Drosophila melanogaster]	FeCH	2	4	4	2	0	4	8.07	0.00015928	0	0	0	0	0	0	0	0	0	0	0	0	0	0	0	0	0.000159	1.33333	1	0.0666667	0.389706	20	0.000408	3	6	27	27	6	0	27	25.78	0.00060633	6	23	23
2100	6	AAF54239.4;AAF54243.4;AFH06307.1;AFH06308.1;ALI30540.1;ALI30541.1	2118	AAF54239.4	0 genes:. 6 proteins in this group did not match any genes. AAF54239.4:uncharacterized protein Dmel_CG45263, isoform E [Drosophila melanogaster] ;AAF54243.4:uncharacterized protein Dmel_CG45263, isoform B [Drosophila melanogaster] ;AFH06307.1:uncharacterized protein Dmel_CG45263, isoform C [Drosophila melanogaster] ;AFH06308.1:uncharacterized protein Dmel_CG45263, isoform D [Drosophila melanogast…	CG45263	0	0	0	0	0	0	0	0	0	0	0	0	0	0	0	0	1	1	1	1	0	1	1.01	1.862e-05	1.9e-05	0.333333	1	0.125	1.1875	2.66667	1.6e-05	2	0	0	0	0	0	0	0	0	2	3	3
2102	6	ABC66057.1;ABC66058.1;ABC66060.2;ACL83121.1;ACL83122.1;AFH08074.1	2120	ABC66057.1	0 genes:. 6 proteins in this group did not match any genes. ABC66057.1:I[[h]] channel, isoform E [Drosophila melanogaster] ;ABC66058.1:I[[h]] channel, isoform B [Drosophila melanogaster] ;ABC66060.2:I[[h]] channel, isoform I [Drosophila melanogaster] ;ACL83121.1:I[[h]] channel, isoform F [Drosophila melanogaster] ;ACL83122.1:I[[h]] channel, isoform G [Drosophila melanogaster] ;AFH08074.1:I[[h]] c…	Ih	0	0	0	0	0	0	0	0	0	0	0	0	0	0	0	0	1	1	1	1	0	1	1.73	2.633e-05	2.6e-05	0.333333	1	0.0714286	0.962963	4.66667	2.7e-05	3	1	3	3	1	0	3	1.43	1.95e-05	2	5	5
2105	1	AAF54529.1	2123	AAF54529.1	iron regulatory protein 1B [Drosophila melanogaster]	Irp-1B	0	0	0	0	0	0	0	0	0	0	0	0	0	0	0	0	1	1	0	0	1	0.5	2.11	1.943e-05	1.9e-05	0.333333	1	0.0625	0.452381	5.33333	4.2e-05	3	3	4	2	2	2	3.33333	6.79	3.197e-05	3	4	2
2116	1	AHN59459.1	2134	AHN59459.1	NADH dehydrogenase (ubiquinone) MNLL subunit, isoform E [Drosophila melanogaster]	ND-MNLL	0	0	0	0	0	0	0	0	1	4	4	1	0	4	23.21	0.00150308	0	0	0	0	0	0	0	0	0.001503	1.33333	1	0.363636	3.07362	3.66667	0.000489	3	1	2	2	1	0	2	23.21	0.00030798	1	6	6
2119	4	AAF48833.2;AAF48835.2;AAS65404.2;AAS65406.1	2137	AAF48833.2	0 genes:. 4 proteins in this group did not match any genes. AAF48833.2:uncharacterized protein Dmel_CG32549, isoform E [Drosophila melanogaster] ;AAF48835.2:uncharacterized protein Dmel_CG32549, isoform D [Drosophila melanogaster] ;AAS65404.2:uncharacterized protein Dmel_CG32549, isoform G [Drosophila melanogaster] ;AAS65406.1:uncharacterized protein Dmel_CG32549, isoform F [Drosophila melanogast…	CG32549	0	0	0	0	0	0	0	0	1	2	2	1	0	2	1.9	6.68e-05	0	0	0	0	0	0	0	0	6.7e-05	0.666667	1	0.222222	1.86111	3	3.6e-05	3	1	2	2	1	0	2	1.9	2.738e-05	2	4	4
2123	1	AHN54240.1	2141	AHN54240.1	microtubule star, isoform C [Drosophila melanogaster]	mts	2	7	7	2	0	7	8.09	0.00034639	0	0	0	0	0	0	0	0	0	0	0	0	0	0	0	0	0.000346	2.33333	1	0.269231	1.6093	8.66667	0.000215	3	4	9	9	4	0	9	19.74	0.00025117	5	12	12
2124	3	AAF51427.4;AAF51431.4;AGB92388.1	2142	AAF51427.4	0 genes:. 3 proteins in this group did not match any genes. AAF51427.4:IA-2 protein tyrosine phosphatase, isoform C [Drosophila melanogaster] ;AAF51431.4:IA-2 protein tyrosine phosphatase, isoform D [Drosophila melanogaster] ;AGB92388.1:IA-2 protein tyrosine phosphatase, isoform E [Drosophila melanogaster] ;	IA-2	0	0	0	0	0	0	0	0	3	6	6	3	0	6	2.58	9.572e-05	0	0	0	0	0	0	0	0	9.6e-05	2	1	0.0882353	0.732824	22.6667	0.000131	3	8	18	18	8	0	18	10.77	0.00011768	12	30	30
2151	1	AGB94329.1	2169	AGB94329.1	pathetic, isoform D [Drosophila melanogaster]	path	0	0	0	0	0	0	0	0	0	0	0	0	0	0	0	0	1	1	1	1	0	1	3.18	7.417e-05	7.4e-05	0.333333	1	0.0263158	0.359223	12.6667	0.000206	3	3	10	10	3	0	10	9.98	0.00018309	5	16	16
2162	1	AGB95251.1	2180	AGB95251.1	Neb-cGP, isoform B [Drosophila melanogaster]	Neb-cGP	0	0	0	0	0	0	0	0	1	3	3	1	0	3	20.83	0.0013152	0	0	0	0	0	0	0	0	0.001315	1	1	0.130435	1.07522	7.66667	0.001223	3	1	5	5	1	0	5	20.83	0.00089827	2	9	9
2170	1	AAS65194.1	2188	AAS65194.1	Secretion-associated Ras-related 1, isoform E [Drosophila melanogaster]	Sar1	2	5	5	2	0	5	11.92	0.00039613	0	0	0	0	0	0	0	0	0	0	0	0	0	0	0	0	0.000396	1.66667	1	0.119048	0.725275	14	0.000546	3	6	11	11	6	0	11	46.11	0.00049149	10	23	23
2173	1	ELP57407.1	2191	ELP57407.1	unextended, isoform G [Drosophila melanogaster]	uex	0	0	0	0	0	0	0	0	1	2	2	1	0	2	1.32	5.046e-05	0	0	0	0	0	0	0	0	5e-05	0.666667	1	0.037037	0.297619	18	0.000168	3	7	24	24	7	0	24	15.35	0.00024816	11	23	23
2180	4	AAX52647.1;AFH03557.1;AFH03558.1;AGB92592.1	2198	AAX52647.1	0 genes:. 4 proteins in this group did not match any genes. AAX52647.1:smog, isoform C [Drosophila melanogaster] ;AFH03557.1:smog, isoform D [Drosophila melanogaster] ;AFH03558.1:smog, isoform E [Drosophila melanogaster] ;AGB92592.1:smog, isoform F [Drosophila melanogaster] ;	smog	0	0	0	0	0	0	0	0	0	0	0	0	0	0	0	0	1	1	1	1	0	1	2.33	3.701e-05	3.7e-05	0.333333	1	0.0714286	0.698113	4.66667	5.3e-05	2	0	0	0	0	0	0	0	0	5	11	11
2188	1	AAF58637.1	2206	AAF58637.1	enigma [Drosophila melanogaster]	Egm	0	0	0	0	0	0	0	0	1	1	1	1	0	1	1.25	3.293e-05	0	0	0	0	0	0	0	0	3.3e-05	0.333333	1	0.03125	0.264	10.6667	0.000125	3	4	8	8	4	0	8	14.87	0.00010796	8	18	18
2205	1	AAF55172.2	2223	AAF55172.2	mitochondrial ribosomal protein L9 [Drosophila melanogaster]	mRpL9	1	3	3	1	0	3	6.85	0.00018497	0	0	0	0	0	0	0	0	0	0	0	0	0	0	0	0	0.000185	1	1	0.375	1.52893	2.66667	0.000121	2	0	0	0	0	0	0	0	0	1	3	3
2208	1	AAF58506.1	2226	AAF58506.1	lachesin [Drosophila melanogaster]	Lac	3	4	4	3	0	4	13.65	0.00017037	0	0	0	0	0	0	0	0	0	0	0	0	0	0	0	0	0.00017	1.33333	1	0.08	0.470914	16.6667	0.000361	3	6	13	13	6	0	13	33.7	0.00031227	6	15	15
2214	2	AAM70947.1;AFH08110.1	2232	AAM70947.1	0 genes:. 2 proteins in this group did not match any genes. AAM70947.1:aspartyl beta-hydroxylase, isoform A [Drosophila melanogaster] ;AFH08110.1:aspartyl beta-hydroxylase, isoform H [Drosophila melanogaster] ;	Asph	0	0	0	0	0	0	0	0	0	0	0	0	0	0	0	0	1	1	1	1	0	1	2.29	4.45e-05	4.4e-05	0.333333	1	0.2	1.76	1.66667	2.5e-05	2	2	3	3	2	0	3	5.61	3.296e-05	1	2	2
2223	1	AAF49476.1	2241	AAF49476.1	cuticular protein 72Ec [Drosophila melanogaster]	Cpr72Ec	1	2	2	1	0	2	3.5	7.128e-05	0	0	0	0	0	0	0	0	0	0	0	0	0	0	0	0	7.1e-05	0.666667	1	0.4	1.69048	1.66667	4.2e-05	2	0	0	0	0	0	0	0	0	2	3	3
2224	8	AAF49424.2;ACZ94726.2;AFH04471.1;AFH04472.1;AFH04473.1;AGB94660.1;AGB94661.1;AGB94662.1	2242	AAF49424.2	0 genes:. 8 proteins in this group did not match any genes. AAF49424.2:disabled, isoform A [Drosophila melanogaster] ;ACZ94726.2:disabled, isoform F [Drosophila melanogaster] ;AFH04471.1:disabled, isoform C [Drosophila melanogaster] ;AFH04472.1:disabled, isoform D [Drosophila melanogaster] ;AFH04473.1:disabled, isoform E [Drosophila melanogaster] ;AGB94660.1:disabled, isoform G [Drosophila melano…	Dab	3	6	6	3	0	6	2.02	4.125e-05	0	0	0	0	0	0	0	0	0	0	0	0	0	0	0	0	4.1e-05	2	1	0.545455	2.05	3.66667	2e-05	2	3	7	7	3	0	7	3.42	2.714e-05	3	4	4
2232	1	ADV37376.1	2250	ADV37376.1	uncharacterized protein Dmel_CG11089, isoform B [Drosophila melanogaster]	CG11089	0	0	0	0	0	0	0	0	1	1	1	1	0	1	3.39	3.567e-05	0	0	0	0	0	0	0	0	3.6e-05	0.333333	1	0.05	0.297521	6.66667	0.000121	2	0	0	0	0	0	0	0	0	7	15	15
2238	1	AAF58889.1	2256	AAF58889.1	proteasome alpha7 subunit [Drosophila melanogaster]	Prosalpha7	0	0	0	0	0	0	0	0	1	3	3	1	0	3	6.32	0.00024952	0	0	0	0	0	0	0	0	0.00025	1	1	0.1875	1.54321	5.33333	0.000162	3	2	2	2	2	0	2	14.62	6.817e-05	1	5	5
2255	2	AHN57575.1;AHN57576.1	2273	AHN57575.1	0 genes:. 2 proteins in this group did not match any genes. AHN57575.1:protein C kinase 98E, isoform C [Drosophila melanogaster] ;AHN57576.1:protein C kinase 98E, isoform D [Drosophila melanogaster] ;	Pkc98E	0	0	0	0	0	0	0	0	1	2	2	1	0	2	2.17	5.703e-05	0	0	0	0	0	0	0	0	5.7e-05	0.666667	1	0.333333	1.9	2	3e-05	2	2	2	2	2	0	2	4.07	2.337e-05	2	4	4
2263	1	ABI30972.1	2281	ABI30972.1	lysophosphatidylcholine acyltransferase [Drosophila melanogaster]	LPCAT	0	0	0	0	0	0	0	0	1	1	1	1	0	1	3.56	3.948e-05	0	0	0	0	0	0	0	0	3.9e-05	0.333333	1	0.25	1.34483	1.33333	2.9e-05	2	1	2	2	1	0	2	2.25	3.236e-05	2	2	2
2281	1	AAS65257.2	2299	AAS65257.2	CG2658, isoform C [Drosophila melanogaster]	CG2658	0	0	0	0	0	0	0	0	2	4	4	2	0	4	4.15	0.00010277	0	0	0	0	0	0	0	0	0.000103	1.33333	1	0.210526	1.66129	6.33333	6.2e-05	3	5	8	8	5	0	8	8.91	8.423e-05	3	4	4
2294	1	AAF48830.2	2312	AAF48830.2	coat protein (coatomer) beta [Drosophila melanogaster]	betaCOP	0	0	0	0	0	0	0	0	3	8	8	3	0	8	2.59	0.00017463	0	0	0	0	0	0	0	0	0.000175	2.66667	1	0.615385	5	4.33333	3.5e-05	3	3	5	5	3	0	5	5.39	4.473e-05	3	6	6
2296	2	AAF48538.1;AHN59777.1	2314	AAF48538.1	0 genes:. 2 proteins in this group did not match any genes. AAF48538.1:CG8909, isoform B [Drosophila melanogaster] ;AHN59777.1:CG8909, isoform D [Drosophila melanogaster] ;	CG8909	0	0	0	0	0	0	0	0	2	2	2	2	0	2	1.69	2.095e-05	0	0	0	0	0	0	0	0	2.1e-05	0.666667	1	0.133333	0.777778	5	2.7e-05	2	1	3	3	1	0	3	1	1.288e-05	6	12	12
2321	4	ABW08798.1;ABW08799.1;AGB96439.1;AGB96440.1	2340	ABW08798.1	0 genes:. 4 proteins in this group did not match any genes. ABW08798.1:uncharacterized protein Dmel_CG14509, isoform B [Drosophila melanogaster] ;ABW08799.1:uncharacterized protein Dmel_CG14509, isoform C [Drosophila melanogaster] ;AGB96439.1:uncharacterized protein Dmel_CG14509, isoform D [Drosophila melanogaster] ;AGB96440.1:uncharacterized protein Dmel_CG14509, isoform E [Drosophila melanogast…	CG14509	0	0	0	0	0	0	0	0	1	2	2	1	0	2	1.92	8.974e-05	0	0	0	0	0	0	0	0	9e-05	0.666667	1	0.2	1.16883	3.33333	7.7e-05	2	2	2	2	2	0	2	7.04	3.677e-05	3	8	8
2329	2	AAF58396.1;AAM68603.2	2348	AAF58396.1	0 genes:. 2 proteins in this group did not match any genes. AAF58396.1:muscle protein 20, isoform A [Drosophila melanogaster] ;AAM68603.2:muscle protein 20, isoform C [Drosophila melanogaster] ;	Mp20	2	5	5	2	0	5	14.13	0.00041551	0	0	0	0	0	0	0	0	0	0	0	0	0	0	0	0	0.000416	1.66667	1	0.3125	1.31646	5.33333	0.000316	2	0	0	0	0	0	0	0	0	3	10	10
2333	1	AFH03758.1	2352	AFH03758.1	uncharacterized protein Dmel_CG17323, isoform D [Drosophila melanogaster]	CG17323	0	0	0	0	0	0	0	0	1	1	1	1	0	1	1.73	4.055e-05	0	0	0	0	0	0	0	0	4.1e-05	0.333333	1	0.2	1.05128	1.66667	3.9e-05	2	1	2	2	1	0	2	3.47	3.323e-05	0	0	0
2352	1	AGB94758.1	2371	AGB94758.1	uncharacterized protein Dmel_CG14103, isoform B [Drosophila melanogaster]	CG14103	0	0	0	0	0	0	0	0	1	1	1	1	0	1	2.99	6.991e-05	0	0	0	0	0	0	0	0	7e-05	0.333333	1	0.25	1.42857	1.33333	4.9e-05	2	0	0	0	0	0	0	0	0	2	2	2
2366	2	AAF46923.1;AGB93674.1	2385	AAF46923.1	0 genes:. 2 proteins in this group did not match any genes. AAF46923.1:asrij, isoform A [Drosophila melanogaster] ;AGB93674.1:asrij, isoform B [Drosophila melanogaster] ;	asrij	1	2	2	1	0	2	9.34	0.00011899	0	0	0	0	0	0	0	0	0	0	0	0	0	0	0	0	0.000119	0.666667	1	0.0666667	0.404762	10	0.000294	3	4	6	6	4	0	6	21.4	0.00020132	6	14	14
2379	2	AAN14218.1;AAN14219.1	2398	AAN14218.1	0 genes:. 2 proteins in this group did not match any genes. AAN14218.1:triose phosphate isomerase, isoform A [Drosophila melanogaster] ;AAN14219.1:triose phosphate isomerase, isoform B [Drosophila melanogaster] ;	Tpi	5	11	11	5	0	11	15.52	0.00048332	0	0	0	0	0	0	0	0	0	0	0	0	0	0	0	0	0.000483	3.66667	1	0.2	1.18673	18.3333	0.000407	3	7	13	13	7	0	13	33.62	0.00032214	6	18	18
2384	1	AGB92450.1	2403	AGB92450.1	uncharacterized protein Dmel_CG34172, isoform D [Drosophila melanogaster]	CG34172	1	4	4	1	0	4	20.97	0.00098649	0	0	0	0	0	0	0	0	0	0	0	0	0	0	0	0	0.000986	1.33333	1	0.111111	0.650825	12	0.001515	3	1	12	12	1	0	12	20.97	0.00166904	2	11	11
2386	1	AGB95678.1	2405	AGB95678.1	ethanol sensitive with low memory, isoform B [Drosophila melanogaster]	elm	1	2	2	1	0	2	6.35	0.00016181	0	0	0	0	0	0	0	0	0	0	0	0	0	0	0	0	0.000162	0.666667	1	0.153846	0.920455	4.33333	0.000176	3	2	3	3	2	0	3	15.34	0.00013688	2	5	5
2398	1	AAF49220.1	2417	AAF49220.1	UDP-glucose-glycoprotein glucosyltransferase [Drosophila melanogaster]	Ugt	0	0	0	0	0	0	0	0	2	2	2	2	0	2	1.87	2.719e-05	0	0	0	0	0	0	0	0	2.7e-05	0.666667	1	0.0243902	0.201493	27.3333	0.000134	3	13	26	26	13	0	26	15.12	0.00014484	21	42	42
2408	1	AAF49400.1	2427	AAF49400.1	rhodopsin 4 [Drosophila melanogaster]	Rh4	0	0	0	0	0	0	0	0	1	2	2	1	0	2	4.23	0.00011134	0	0	0	0	0	0	0	0	0.000111	0.666667	1	0.0444444	0.411111	15	0.00027	3	4	7	5	3	2	5.41667	8.99	0.00012357	5	27	26
2416	1	AAF49618.1	2435	AAF49618.1	CG7739 [Drosophila melanogaster]	CG7739	0	0	0	0	0	0	0	0	0	0	0	0	0	0	0	0	1	3	3	1	0	3	3.86	0.00017585	0.000176	1	1	0.176471	2.34667	5.66667	7.5e-05	3	3	7	7	3	0	7	9.73	0.00010128	2	5	5
2	2	AAX52756.1;AGB94237.1	2	AAX52756.1	0 genes:. 2 proteins in this group did not match any genes. AAX52756.1:henna, isoform B [Drosophila melanogaster] ;AGB94237.1:henna, isoform C [Drosophila melanogaster] ;	Hn	0	0	0	0	0	0	0	0	0	0	0	0	0	0	0	0	0	0	0	0	0	0	0	0	0	0	0	0	0	12.3333	0.000202	3	3	6	6	3	0	6	18.34	0.00011575	7	25	25
9	2	AAF57785.2;AHN56346.1	9	AAF57785.2	0 genes:. 2 proteins in this group did not match any genes. AAF57785.2:double hit, isoform B [Drosophila melanogaster] ;AHN56346.1:double hit, isoform C [Drosophila melanogaster] ;	Dhit	0	0	0	0	0	0	0	0	0	0	0	0	0	0	0	0	0	0	0	0	0	0	0	0	0	0	0	0	0	4.33333	0.000119	3	2	3	3	2	0	3	13.87	9.442e-05	4	7	7
13	2	AAF51732.2;AGB94856.1	13	AAF51732.2	0 genes:. 2 proteins in this group did not match any genes. AAF51732.2:golgi complex-localized glycoprotein 1, isoform A [Drosophila melanogaster] ;AGB94856.1:golgi complex-localized glycoprotein 1, isoform B [Drosophila melanogaster] ;	Glg1	0	0	0	0	0	0	0	0	0	0	0	0	0	0	0	0	0	0	0	0	0	0	0	0	0	0	0	0	0	2	2.1e-05	2	1	3	3	1	0	3	1.63	2.345e-05	2	3	3
16	1	AHN54562.1	16	AHN54562.1	uncharacterized protein Dmel_CG10413, isoform B [Drosophila melanogaster]	CG10413	0	0	0	0	0	0	0	0	0	0	0	0	0	0	0	0	0	0	0	0	0	0	0	0	0	0	0	0	0	2.33333	2.7e-05	2	2	2	2	2	0	2	3.72	1.833e-05	3	5	5
17	1	AHN54258.1	17	AHN54258.1	CG8498, isoform B [Drosophila melanogaster]	CG8498	0	0	0	0	0	0	0	0	0	0	0	0	0	0	0	0	0	0	0	0	0	0	0	0	0	0	0	0	0	3	0.000383	2	0	0	0	0	0	0	0	0	1	2	2
22	1	AGB92635.1	22	AGB92635.1	clot, isoform C [Drosophila melanogaster]	cl	0	0	0	0	0	0	0	0	0	0	0	0	0	0	0	0	0	0	0	0	0	0	0	0	0	0	0	0	0	3.66667	0.000314	2	2	2	2	2	0	2	18.25	0.00013688	2	9	9
27	1	AHN59861.1	27	AHN59861.1	CG6398, isoform B [Drosophila melanogaster]	CG6398	0	0	0	0	0	0	0	0	0	0	0	0	0	0	0	0	0	0	0	0	0	0	0	0	0	0	0	0	0	1.66667	6.5e-05	2	0	0	0	0	0	0	0	0	1	2	2
30	1	AAF54320.1	30	AAF54320.1	proteasome beta3 subunit [Drosophila melanogaster]	Prosbeta3	0	0	0	0	0	0	0	0	0	0	0	0	0	0	0	0	0	0	0	0	0	0	0	0	0	0	0	0	0	7.66667	0.000285	3	2	5	5	2	0	5	15.61	0.00021033	4	10	10
31	3	AAF50267.2;AGB94324.1;AGB94325.1	31	AAF50267.2	0 genes:. 3 proteins in this group did not match any genes. AAF50267.2:CG3529, isoform B [Drosophila melanogaster] ;AGB94324.1:CG3529, isoform C [Drosophila melanogaster] ;AGB94325.1:CG3529, isoform D [Drosophila melanogaster] ;	CG3529	0	0	0	0	0	0	0	0	0	0	0	0	0	0	0	0	0	0	0	0	0	0	0	0	0	0	0	0	0	2	4.2e-05	2	0	0	0	0	0	0	0	0	1	2	2
36	1	AGB94863.1	36	AGB94863.1	vacuolar H[+] ATPase M9.7 subunit b, isoform B [Drosophila melanogaster]	VhaM9.7-b	0	0	0	0	0	0	0	0	0	0	0	0	0	0	0	0	0	0	0	0	0	0	0	0	0	0	0	0	0	4	0.000532	2	2	7	7	2	0	7	12.36	0.00067824	1	5	5
49	1	AAF47407.1	49	AAF47407.1	vesicle transport through interaction with t-SNAREs 1a [Drosophila melanogaster]	Vti1a	0	0	0	0	0	0	0	0	0	0	0	0	0	0	0	0	0	0	0	0	0	0	0	0	0	0	0	0	0	1.66667	7.9e-05	2	0	0	0	0	0	0	0	0	2	3	3
50	2	AAF49822.1;AAN11835.1	50	AAF49822.1	0 genes:. 2 proteins in this group did not match any genes. AAF49822.1:flare, isoform A [Drosophila melanogaster] ;AAN11835.1:flare, isoform B [Drosophila melanogaster] ;	flr	0	0	0	0	0	0	0	0	0	0	0	0	0	0	0	0	0	0	0	0	0	0	0	0	0	0	0	0	0	4.33333	8.5e-05	2	4	8	8	4	0	8	10.86	0.00011347	2	5	5
63	1	AGB92476.1	63	AGB92476.1	vesicular glutamate transporter, isoform C [Drosophila melanogaster]	VGlut	0	0	0	0	0	0	0	0	0	0	0	0	0	0	0	0	0	0	0	0	0	0	0	0	0	0	0	0	0	6.66667	8.4e-05	3	5	10	10	5	0	10	8.39	0.00013645	4	5	5
64	1	AGB94874.1	64	AGB94874.1	CG7166, isoform C [Drosophila melanogaster]	CG7166	0	0	0	0	0	0	0	0	0	0	0	0	0	0	0	0	0	0	0	0	0	0	0	0	0	0	0	0	0	7	0.000119	3	5	8	8	5	0	8	20.77	0.00014772	2	5	5
67	2	AAF49089.3;AFH04509.1	67	AAF49089.3	0 genes:. 2 proteins in this group did not match any genes. AAF49089.3:adenylyl cyclase 76E, isoform A [Drosophila melanogaster] ;AFH04509.1:adenylyl cyclase 76E, isoform B [Drosophila melanogaster] ;	Ac76E	0	0	0	0	0	0	0	0	0	0	0	0	0	0	0	0	0	0	0	0	0	0	0	0	0	0	0	0	0	3.66667	2.2e-05	3	3	4	4	3	0	4	3.52	2.639e-05	2	5	5
69	1	AAF51928.1	69	AAF51928.1	Odorant-binding protein 83b [Drosophila melanogaster]	Obp83b	0	0	0	0	0	0	0	0	0	0	0	0	0	0	0	0	0	0	0	0	0	0	0	0	0	0	0	0	0	3.33333	0.000176	3	1	2	2	1	0	2	7.09	0.00012232	3	6	6
70	2	AAF56981.1;AAN14203.1	70	AAF56981.1	0 genes:. 2 proteins in this group did not match any genes. AAF56981.1:acid phosphatase 1, isoform A [Drosophila melanogaster] ;AAN14203.1:acid phosphatase 1, isoform B [Drosophila melanogaster] ;	Acph-1	0	0	0	0	0	0	0	0	0	0	0	0	0	0	0	0	0	0	0	0	0	0	0	0	0	0	0	0	0	1.66667	4.2e-05	2	0	0	0	0	0	0	0	0	2	3	3
78	3	ABV53737.1;AFH07979.1;AGB93358.1	78	ABV53737.1	0 genes:. 3 proteins in this group did not match any genes. ABV53737.1:pyruvate dehydrogenase kinase, isoform B [Drosophila melanogaster] ;AFH07979.1:pyruvate dehydrogenase kinase, isoform C [Drosophila melanogaster] ;AGB93358.1:pyruvate dehydrogenase kinase, isoform D [Drosophila melanogaster] ;	Pdk	0	0	0	0	0	0	0	0	0	0	0	0	0	0	0	0	0	0	0	0	0	0	0	0	0	0	0	0	0	2	5.3e-05	2	2	2	2	2	0	2	9.95	4.087e-05	3	4	4
86	1	AAN13786.1	86	AAN13786.1	CG7708, isoform B [Drosophila melanogaster]	CG7708	0	0	0	0	0	0	0	0	0	0	0	0	0	0	0	0	0	0	0	0	0	0	0	0	0	0	0	0	0	6.33333	7.7e-05	3	2	5	5	2	0	5	6.03	7.022e-05	4	12	12
102	1	ALI30471.1	102	ALI30471.1	uncharacterized protein Dmel_CG32052, isoform E [Drosophila melanogaster]	CG32052	0	0	0	0	0	0	0	0	0	0	0	0	0	0	0	0	0	0	0	0	0	0	0	0	0	0	0	0	0	4.66667	7.1e-05	3	4	6	6	4	0	6	15.72	0.00010165	4	6	6
104	1	AHN54312.1	104	AHN54312.1	proteasome alpha6 subunit, isoform B [Drosophila melanogaster]	Prosalpha6	0	0	0	0	0	0	0	0	0	0	0	0	0	0	0	0	0	0	0	0	0	0	0	0	0	0	0	0	0	2	8.9e-05	2	2	3	3	2	0	3	18.28	9.272e-05	0	0	0
107	1	AAF48209.2	107	AAF48209.2	uncharacterized protein Dmel_CG32649 [Drosophila melanogaster]	CG32649	0	0	0	0	0	0	0	0	0	0	0	0	0	0	0	0	0	0	0	0	0	0	0	0	0	0	0	0	0	9.66667	0.000176	2	5	19	19	5	0	19	11.2	0.00024787	6	10	10
118	1	AHN57919.1	118	AHN57919.1	uncharacterized protein Dmel_CG13907, isoform B [Drosophila melanogaster]	CG13907	0	0	0	0	0	0	0	0	0	0	0	0	0	0	0	0	0	0	0	0	0	0	0	0	0	0	0	0	0	6.66667	8.8e-05	2	0	0	0	0	0	0	0	0	5	14	14
120	4	AFH04568.1;AGB94932.1;AGB94933.1;EAA46069.1	120	AFH04568.1	0 genes:. 4 proteins in this group did not match any genes. AFH04568.1:uncharacterized protein Dmel_CG40045, isoform B [Drosophila melanogaster] ;AGB94932.1:uncharacterized protein Dmel_CG40045, isoform C [Drosophila melanogaster] ;AGB94933.1:uncharacterized protein Dmel_CG40045, isoform D [Drosophila melanogaster] ;EAA46069.1:uncharacterized protein Dmel_CG40045, isoform A [Drosophila melanogast…	CG40045	0	0	0	0	0	0	0	0	0	0	0	0	0	0	0	0	0	0	0	0	0	0	0	0	0	0	0	0	0	2	0.000234	2	0	0	0	0	0	0	0	0	1	2	2
139	1	ABI31163.2	139	ABI31163.2	uncharacterized protein Dmel_CG42327 [Drosophila melanogaster]	CG42327	0	0	0	0	0	0	0	0	0	0	0	0	0	0	0	0	0	0	0	0	0	0	0	0	0	0	0	0	0	2	1.7e-05	2	1	4	4	1	0	4	1.47	2.414e-05	1	2	2
141	1	AGB95617.1	141	AGB95617.1	ribosomal protein S6 kinase II, isoform B [Drosophila melanogaster]	S6kII	0	0	0	0	0	0	0	0	0	0	0	0	0	0	0	0	0	0	0	0	0	0	0	0	0	0	0	0	0	1.33333	1.7e-05	2	2	2	2	2	0	2	3.95	1.893e-05	2	2	2
143	1	AAF53149.1	143	AAF53149.1	CG6766 [Drosophila melanogaster]	CG6766	0	0	0	0	0	0	0	0	0	0	0	0	0	0	0	0	0	0	0	0	0	0	0	0	0	0	0	0	0	2	4.3e-05	2	2	2	2	2	0	2	9.14	3.285e-05	3	4	4
145	1	AAM68369.1	145	AAM68369.1	uncharacterized protein Dmel_CG17508, isoform A [Drosophila melanogaster]	CG17508	0	0	0	0	0	0	0	0	0	0	0	0	0	0	0	0	0	0	0	0	0	0	0	0	0	0	0	0	0	1.66667	5.7e-05	2	0	0	0	0	0	0	0	0	1	3	3
148	2	AAF58476.1;AAM68640.1	148	AAF58476.1	0 genes:. 2 proteins in this group did not match any genes. AAF58476.1:zinc transporter 49B, isoform A [Drosophila melanogaster] ;AAM68640.1:zinc transporter 49B, isoform B [Drosophila melanogaster] ;	ZnT49B	0	0	0	0	0	0	0	0	0	0	0	0	0	0	0	0	0	0	0	0	0	0	0	0	0	0	0	0	0	5.33333	6.6e-05	3	4	9	9	4	0	9	11.91	0.00011849	2	3	3
149	1	AHN54616.1	149	AHN54616.1	Actin-related protein 2/3 complex, subunit 2, isoform B [Drosophila melanogaster]	Arpc2	0	0	0	0	0	0	0	0	0	0	0	0	0	0	0	0	0	0	0	0	0	0	0	0	0	0	0	0	0	3.33333	0.000133	2	1	2	2	1	0	2	4.98	5.73e-05	0	0	0
151	1	AAF58632.2	151	AAF58632.2	trehalose transporter 1-1, isoform A [Drosophila melanogaster]	Tret1-1	0	0	0	0	0	0	0	0	0	0	0	0	0	0	0	0	0	0	0	0	0	0	0	0	0	0	0	0	0	5	4.3e-05	3	2	3	3	2	0	3	5.72	3.019e-05	5	9	9
153	1	AAF51599.1	153	AAF51599.1	mitochondrial ribosomal protein L15 [Drosophila melanogaster]	mRpL15	0	0	0	0	0	0	0	0	0	0	0	0	0	0	0	0	0	0	0	0	0	0	0	0	0	0	0	0	0	2.33333	8.9e-05	2	0	0	0	0	0	0	0	0	2	4	4
159	3	AAF46371.2;ABW09357.1;AHN59489.1	159	AAF46371.2	0 genes:. 3 proteins in this group did not match any genes. AAF46371.2:CG1440, isoform A [Drosophila melanogaster] ;ABW09357.1:CG1440, isoform C [Drosophila melanogaster] ;AHN59489.1:CG1440, isoform D [Drosophila melanogaster] ;	CG1440	0	0	0	0	0	0	0	0	0	0	0	0	0	0	0	0	0	0	0	0	0	0	0	0	0	0	0	0	0	3.33333	7.4e-05	2	2	2	2	2	0	2	7.38	3.534e-05	4	8	8
162	1	AAF53080.1	162	AAF53080.1	CG6287 [Drosophila melanogaster]	CG6287	0	0	0	0	0	0	0	0	0	0	0	0	0	0	0	0	0	0	0	0	0	0	0	0	0	0	0	0	0	8	0.000184	3	2	4	4	2	0	4	12.35	0.0001039	5	9	9
182	2	AAF58797.1;AAF58799.1	182	AAF58797.1	0 genes:. 2 proteins in this group did not match any genes. AAF58797.1:peroxiredoxin 2540-1 [Drosophila melanogaster] ;AAF58799.1:peroxiredoxin 2540-2 [Drosophila melanogaster] ;	Prx2540-1	0	0	0	0	0	0	0	0	0	0	0	0	0	0	0	0	0	0	0	0	0	0	0	0	0	0	0	0	0	2	0.000103	2	0	0	0	0	0	0	0	0	1	2	2
185	1	AGB95635.1	185	AGB95635.1	CG1090, isoform I [Drosophila melanogaster]	CG1090	0	0	0	0	0	0	0	0	0	0	0	0	0	0	0	0	0	0	0	0	0	0	0	0	0	0	0	0	0	6.66667	0.000117	2	3	6	6	3	0	6	7.74	8.174e-05	4	14	14
186	1	AHN55937.1	186	AHN55937.1	CG3107, isoform D [Drosophila melanogaster]	CG3107	0	0	0	0	0	0	0	0	0	0	0	0	0	0	0	0	0	0	0	0	0	0	0	0	0	0	0	0	0	10.6667	8.2e-05	3	6	19	19	6	0	19	8.12	0.00015846	5	11	11
196	1	AGB93030.1	196	AGB93030.1	cornichon, isoform C [Drosophila melanogaster]	cni	0	0	0	0	0	0	0	0	0	0	0	0	0	0	0	0	0	0	0	0	0	0	0	0	0	0	0	0	0	1.66667	0.00013	2	0	0	0	0	0	0	0	0	2	2	2
201	1	AAN10723.1	201	AAN10723.1	CG4908, isoform B [Drosophila melanogaster]	CG4908	0	0	0	0	0	0	0	0	0	0	0	0	0	0	0	0	0	0	0	0	0	0	0	0	0	0	0	0	0	1.66667	4.2e-05	2	0	0	0	0	0	0	0	0	2	3	3
[truncated: 373 more rows]
[truncated: 24 more columns]
