# Supplementary material for: Antimicrobial peptides modulate long-term memory
Source: PLoS Genet. 2018 Oct 12;14(10):e1007440. doi: 10.1371/journal.pgen.1007440 (PMC6224176; doi:10.1371/journal.pgen.1007440)
Supplement: S6 Table — Descriptions of the twelve samples for GSE4032 from the courtship suppression microarray data set representing studies of Kitamoto et al. 2006. (XLSX) [file pgen.1007440.s006.xlsx]

## Sheet: Sheet1
id	tissue	name	genotype	time	conditioning	replicate	description
GSM92389	whole head	extract#5_le1	OR	0	0	1	0hr after non-conditioning
GSM92390	whole head	extract#6_le1	OR	0	0	2	0hr after non-conditioning
GSM92395	whole head	Sample11_e1_le1	OR	0	0	3	0hr after non-conditioning
GSM92385	whole head	extract#1_le1	OR	0	1	1	0hr after conditioning
GSM92386	whole head	extract#2_le1	OR	0	1	2	0hr after conditioning
GSM92393	whole head	Sample9_e1_le1	OR	0	1	3	0hr after conditioning
GSM92391	whole head	extract#7_le1	OR	24	0	1	24hr after non-conditioning
GSM92392	whole head	sample#8_le1	OR	24	0	2	24hr after non-conditioning
GSM92396	whole head	Sample12_e1_le1	OR	24	0	3	24hrafter non-conditioning
GSM92387	whole head	extract#3_le1	OR	24	1	1	24hr after conditioning
GSM92388	whole head	extract#4_le1	OR	24	1	2	24hr after conditioning
GSM92394	whole head	Sample10_e1_le1	OR	24	1	3	24hr after conditioning
